# Supplementary material for: Gibberellins Promote Brassinosteroids Action and Both Increase Heterosis for Plant Height in Maize (Zea mays L.)
Source: Front Plant Sci. 2017 Jun 20;8:1039. doi: 10.3389/fpls.2017.01039 (PMC5477294; doi:10.3389/fpls.2017.01039)
Supplement: TABLE S1 — Donor parent information and backcross generations for PIFs. [file Table_1.XLSX]

## Sheet: Table.S1
Table S1: Donor parent information and backcross generations for PIFs.
Donor	Library	Year
	PIFB47	2013	2014	2015
Blanco Ayabaca - PIU119 B	PIF1	BC4	BC5	BC6
OLOTON [GUA383]{CIMYT}	PIF2	BC4	BC5	BC6
Rabo De Zorro - ANC 325 B	PIF3	BC3	BC4	BC5
SABN CUN367	PIF4	BC3	BC4	BC5
MONTANA NAR625	PIF5	BC3	BC4	BC5
CABUYA SAN316 FTC	PIF6	BC3	BC4	BC5
OLOTON [GUA383]{CIMYT}	PIF7	BC4	BC5	BC6
COSTENO [VEN775]{ICA}	PIF8	BC4	BC5	BC6
Avati Moroti Guapi - PAG 139 B	PIF9	BC3	BC4	BC5
MOROCHO APUC77	PIF10	BC4	BC5	BC6
Amarillo Huancabamba - PIU 38B B	PIF11	BC3	BC4	BC5
YUCATAN TOL389 ICA	PIF12	BC5	BC6	BC7
COSTENO [VEN775]{ICA}	PIF13	BC2	BC3	BC4
OLOTON [GUA383]{CIMYT}	PIF14	BC4	BC5	BC6
ARAGUITO VEN678	PIF15	BC4	BC5	BC6
MOROC APC67	PIF16	BC4	BC5	BC6
CONICO [PUE116]{CIMYT}	PIF17	BC3	BC4	BC5
CONICO [PUE116]{CIMYT}	PIF18	BC4	BC5	BC6
DZ B GUA131	PIF19	BC5	BC6	BC7
Canilla - VEN 693 B	PIF20	BC4	BC5	BC6
Rabo De Zorro - ANC 325 B	PIF21	BC3	BC4	BC5
COSTENO [VEN775]{ICA}	PIF22	BC2	BC3	BC4
ANDAQUI CAQ307 FT	PIF23	BC3	BC4	BC5
MOROC APC67	PIF24	BC3	BC4	BC5
OLOTON [GUA383]{CIMYT}	PIF25	BC4	BC5	BC6
Blanco Blandito - ECU 523 B	PIF26	BC3	BC4	BC5
Chillo - ECU 458 B	PIF27	BC3	BC4	BC5
MORADO BOV567	PIF28	BC3	BC4	BC5
ANDAQUI CAQ307 FT	PIF29	BC4	BC5	BC6
ANCASHINO ANC102	PIF30	BC4	BC5	BC6
CABUYA SAN316 FTC	PIF31	BC5	BC6	BC7
IMA 66 Ames8554	PIF32	BC5	BC6	BC7
PERLA ANC23	PIF33	BC4	BC5	BC6
CABUYA SAN316 FTC	PIF34	BC5	BC6	BC7
Cuzco gigante	PIF35	BC4	BC5	BC6
NANO # BOV1032	PIF36	BC4	BC5	BC6
YUCATAN TOL389 ICA	PIF37	BC4	BC5	BC6
PARO CUZ76	PIF38	BC4	BC5	BC6
SAN MARCENO # [GUA724]{INIA}	PIF39	BC5	BC6	BC7
Chirimito - VEN 703 B	PIF40	BC2	BC3	BC4
IMA 66 Ames8554	PIF41	BC3	BC4	BC5
YUCATAN TOL389 ICA	PIF42	BC4	BC5	BC6
Blanco Ayabaca - PIU119 B	PIF43	BC3	BC4	BC5
ALTIPLANO BOV903	PIF44	BC5	BC6	BC7
OLITA DGO159	PIF45	BC4	BC5	BC6
OLOTON [GUA383]{CIMYT}	PIF46	BC3	BC4	BC5
TEPE CHS225	PIF47	BC5	BC6	BC7
POJ CHICO BOV800	PIF48	BC5	BC6	BC7
ALTIPLANO BOV903	PIF49	BC4	BC5	BC6
SAN MARCENO # [GUA724]{INIA}	PIF50	BC5	BC6	BC7
Blanco Ayabaca - PIU119 B	PIF51	BC3	BC4	BC5
Arequipeno - ARQ 1 B	PIF52	BC3	BC4	BC5
ARAGUITO VEN678	PIF53	BC3	BC4	BC5
Chillo - ECU 458 B	PIF54	BC4	BC5	BC6
CON NORT ZAC161	PIF55	BC4	BC5	BC6
PISAN BOV344	PIF56	BC5	BC6	BC7
ONAVENO SON24	PIF57	BC3	BC4	BC5
EARLY CARIBBEAN MAR9	PIF58	BC3	BC4	BC5
PISAN BOV344	PIF59	BC4	BC5	BC6
Chirimito - VEN 703 B	PIF60	BC2	BC3	BC4
GORDO [CHH131]{CIMYT}	PIF61	BC4	BC5	BC6
COSTENO [VEN775]{ICA}	PIF62	BC4	BC5	BC6
TEPE CHS225	PIF63	BC4	BC5	BC6
CAMELIA CHI411	PIF64	BC3	BC4	BC5
Costeño - Antioquia 394 B	PIF65	BC2	BC3	BC4
Canilla - VEN 693 B	PIF66	BC4	BC5	BC6
Blanco Blandito - ECU 523 B	PIF67	BC3	BC4	BC5
Cuzco gigante	PIF68	BC2	BC3	BC4
ALTIPLANO BOV903	PIF69	BC3	BC4	BC5
OLOTON [GUA383]{CIMYT}	PIF70	BC3	BC4	BC5
MISHCA ECU321	PIF71	BC4	BC5	BC6
COSTENO [VEN775]{ICA}	PIF72	BC4	BC5	BC6
SABN CUN367	PIF73	BC4	BC5	BC6
SAN MARCENO # [GUA724]{INIA}	PIF74	BC4	BC5	BC6
ELOTES OCCIDENT NAY29	PIF75	BC3	BC4	BC5
Donor	PIFZ51	2013	2014	2015
Rienda - CAJ 80 B	PIF76	BC4	BC5	BC6
NINUELO BOV1088	PIF77	BC4	BC5	BC6
Canilla - VEN693 B	PIF78	BC4	BC5	BC6
DE T CAL. GUA159	PIF79	BC2	BC3	BC4
Chillo - ECU 458	PIF80	BC4	BC5	BC6
Canilla - VEN693 B	PIF81	BC4	BC5	BC6
Chillo - ECU 411	PIF82	BC2	BC3	BC4
Arizona - LIB 16 B	PIF83	BC3	BC4	BC5
MISHC ECU321	PIF84	BC4	BC5	BC6
Arequipeno - ARQ 1 B	PIF85	BC3	BC4	BC5
Cristal - SP X B	PIF86	BC3	BC4	BC5
Argentino - BOV 920	PIF87	BC2	BC3	BC4
Chandelle - VEN 409	PIF88	BC2	BC3	BC4
BR105:N99v99v	PIF89	BC2	BC3	BC4
Rienda - CAJ 80 B	PIF90	BC4	BC5	BC6
Chirimito - VEN 703 B	PIF91	BC4	BC5	BC6
SARCO ANC184	PIF92	BC4	BC5	BC6
CANGUIL GR. ECU447	PIF93	BC3	BC4	BC5
Uchuquilla - BOV318	PIF94	BC3	BC4	BC5
Rabo De Zorro - ANC 325 B	PIF95	BC3	BC4	BC5
Morocho - APC 77	PIF96	BC3	BC4	BC5
CUZCO CUZ363	PIF97	BC4	BC5	BC6
Huevito - VEN 396 B	PIF98	BC4	BC5	BC6
Avati Pichinga Ihu - BR 2830	PIF99	BC4	BC5	BC6
Negrita de tierra fria - GUA 522	PIF100	BC2	BC3	BC4
Oke - ARG 539	PIF101	BC3	BC4	BC5
Vandeño - GRO 96 B	PIF102	BC3	BC4	BC5
Huarmaca - PIU 72	PIF103	BC3	BC4	BC5
MOROCHO APC67	PIF104	BC3	BC4	BC5
CON PN CUZ13	PIF105	BC5	BC6	BC7
DULCILLO DEL NO SON57	PIF106	BC3	BC4	BC5
Araguito - VEN 678	PIF107	BC5	BC6	BC7
ANDELA ECU699 ICA	PIF108	BC5	BC6	BC7
YUNGUENO BOV362	PIF109	BC3	BC4	BC5
Cristal - SP X B	PIF110	BC3	BC4	BC5
Comiteco - GUA 515 B	PIF111	BC3	BC4	BC5
Blanco Ayabaca - PIU119 B	PIF112	BC2	BC3	BC4
Araguito - VEN 678	PIF113	BC3	BC4	BC5
Clavo - NAR 329	PIF114	BC3	BC4	BC5
ANDELA ECU699 ICA	PIF115	BC5	BC6	BC7
Araguito - VEN 678	PIF116	BC5	BC6	BC7
CON PN CUZ13	PIF117	BC5	BC6	BC7
Rabo De Zorro - ANC 325 B	PIF118	BC4	BC5	BC6
Patillo - ECU 417	PIF119	BC4	BC5	BC6
Comiteco - GUA 515 B	PIF120	BC4	BC5	BC6
SG HUANCAV JUN164	PIF121	BC3	BC4	BC5
CON PN CUZ13	PIF122	BC5	BC6	BC7
Avati Pichinga Ihu - BR 2830	PIF123	BC4	BC5	BC6
ANDELA ECU699 ICA	PIF124	BC5	BC6	BC7
Patillo - ECU 417	PIF125	BC4	BC5	BC6
Araguito - VEN 678	PIF126	BC5	BC6	BC7
Capio rosado - ARG 460	PIF127	BC3	BC4	BC5
MOROTI PEI	PIF128	BC4	BC5	BC6
Comiteco - GUA 515 B	PIF129	BC4	BC5	BC6
CON PN CUZ13	PIF130	BC5	BC6	BC7
Calchaqui white flint - ARG 2420	PIF131	BC3	BC4	BC5
ELOTES OCCIDENT NAY29	PIF132	BC3	BC4	BC5
Chillo - ECU 458	PIF133	BC5	BC6	BC7
Rienda - CAJ 80 B	PIF134	BC4	BC5	BC6
Rabo De Zorro - ANC 325 B	PIF135	BC4	BC5	BC6
DULCILLO DEL NO SON57	PIF136	BC3	BC4	BC5
Blanco Blandito - ECU 523 B	PIF137	BC3	BC4	BC5
Culli - ARG 471	PIF138	BC2	BC3	BC4
Jora - ANC 1 B	PIF139	BC3	BC4	BC5
BOFO DGO123	PIF140	BC5	BC6	BC7
Araguito - VEN 678	PIF141	BC3	BC4	BC5
Chillo - ECU 458	PIF142	BC2	BC3	BC4
NINUELO BOV1088	PIF143	BC4	BC5	BC6
Sin Clasificación - CAU454	PIF144	BC3	BC4	BC5
Chirimito - VEN 703 B	PIF145	BC4	BC5	BC6
Chirimito - VEN 703 B	PIF146	BC4	BC5	BC6
BC represents for backcross generations
