# Supplementary material for: Gibberellins Promote Brassinosteroids Action and Both Increase Heterosis for Plant Height in Maize (Zea mays L.)
Source: Front Plant Sci. 2017 Jun 20;8:1039. doi: 10.3389/fpls.2017.01039 (PMC5477294; doi:10.3389/fpls.2017.01039)
Supplement: TABLE S2 — Maize candidate genes in Brassinosteroid (BR) and Gibberellin (GA) biosynthesis and signaling pathway. [file Table_2.XLSX]

## Sheet: Sheet2
Table S2: Maize candidate genes in Brassinosteroid (BR) and Gibberellin (GA) biosynthesis and signaling pathway.
Model species candidate gene	Gene family	Pathway	Maize candidate gene	Position based on maize RefGen_v2
At4g02780/Os02g0278700	CPS(GA1)	GA biosynthesis	GRMZM2G081554	Chromosome1:241218603-241226854
		GA biosynthesis	GRMZM2G068808	Chromosome10:75809516-75814889
		GA biosynthesis	GRMZM2G044481	Chromosome1:79703253-79707015
At1g79460/Os04g0611800	KS (GA2)	GA biosynthesis	GRMZM2G093603	Chromosome2:10556361-10561368
		GA biosynthesis	GRMZM2G049538	Chromosome2:10596796-10605493
		GA biosynthesis	GRMZM2G093526	Chromosome2:10568344-10572400
		GA biosynthesis	GRMZM2G016922	Chromosome1:237049821-237056066
At5g25900/Os06g0570100	KO/ CYP701A3 (GA3)	GA biosynthesis	GRMZM2G059308	Chromosome9:78856138-78862962
		GA biosynthesis	GRMZM2G161472	Chromosome9:78621553-78625626
At2g32440/Os06g0110000	KAO2/ CYP88A4	GA biosynthesis	GRMZM2G089803	Chromosome9:140023280-140026450
		GA biosynthesis	GRMZM2G093195	Chromosome9:26712548-26716495
At4g25420/Os01g0883800	GA20ox1 (GA5)	GA biosynthesis	GRMZM2G368411	Chromosome3:170899667-170902464
At5g51810/Os07g0169700	GA20ox2	GA biosynthesis	GRMZM2G021051	Chromosome2:233755667-233757366
At1g60980/Os03g0856700	GA20ox4	GA biosynthesis	AC203966.5_FG005	Chromosome1:299528035-299529150
At1g44090	GA20ox5	GA biosynthesis	GRMZM2G049418	Chromosome8:164937802-164940660
Os05g0178100	GA3ox1	GA biosynthesis	GRMZM2G044358	Chromosome6:128315154-128316715
Os01g0177400	GA3ox2 (D18)	GA biosynthesis	GRMZM2G036340	Chromosome3:10451980-10454261
At1g78440	AtGA2ox1	GA biosynthesis	GRMZM2G031724	Chromosome8:173848190-173850459
		GA biosynthesis	GRMZM2G427618	Chromosome6:158507501-158509345
		GA biosynthesis	GRMZM2G152354	Chromosome8:23987334-23989917
At1g30040/Os01g0757200	AtGA2ox2	GA biosynthesis	GRMZM2G051619	Chromosome6:131154566-131158406
		GA biosynthesis	GRMZM2G022679	Chromosome3:196062524-196064578
At2g34555	AtGA2ox3	GA biosynthesis	GRMZM2G031432	Chromosome3:3994128-3996072
At1g02400	AtGA2ox6	GA biosynthesis	GRMZM2G078798	Chromosome6:125881257-125886436
At1g02400		GA biosynthesis	GRMZM2G176963	Chromosome1:237049821-237056066
At4g21200/Os04g0522500	AtGA2ox8	GA biosynthesis	GRMZM2G006964	Chromosome2:27763856-27766676
		GA biosynthesis	GRMZM2G153359	Chromosome5:186967969-186971856
Os07g0103500	OsGA2ox5	GA biosynthesis	GRMZM2G177104	Chromosome7:725416-726516
Os05g0482400	CYP714D1 (EUI)	GA biosynthesis	GRMZM2G167673	Chromosome6:154840411-154841792
At4g26420	GAMT1	GA biosynthesis	GRMZM2G136857	Chromosome6:44824052-44825695
At3g05120/Os05g0407500	GID1	GA signaling	GRMZM2G173630	Chromosome6:146118598-146121163
		GA signaling	GRMZM2G016605	Chromosome8:106628045-106630650
At1g14920/ At2g01570/ At1g66350/ At3g03450/ At5g17490/ Os03g0707600	GAI/RGA/RGL1/RGL2/RGL3	GA signaling	GRMZM2G001426	Chromosome3:69951287-69953368
		GA signaling	GRMZM2G14474	Chromosome1:266094769-266097836
		GA signaling	GRMZM5G874545	Chromosome3:232049326-232071141
		GA signaling	GRMZM2G024973	Chromosome5:11781976-11784448
		GA signaling	GRMZM5G826526	Chromosome3:214560214-214561368
AT4G24210/Os02g0580300	SLEEPY1 (SLY1)	GA signaling	GRMZM2G095397	Chromosome4:126342399-126344503
		GA signaling	GRMZM2G459166	Chromosome5:177668908-177670329
At5g48170	SNEEZY (SNZ)	GA signaling	GRMZM2G040278	Chromosome9:148878970-148879903
		GA signaling	GRMZM2G440543	Chromosome1:24207341-24208364
At1g09530	PIF3	GA signaling	GRMZM2G115960	Chromosome3:48804989-48808667
		GA signaling	GRMZM2G387528	Chromosome8:935667-938714
		GA signaling	GRMZM2G062541	Chromosome10:87690145-87692179
At5g20570	RBX1A	GA signaling	GRMZM2G057150	Chromosome3:30233687-30238666
		GA signaling	GRMZM2G035341	Chromosome8:8102307-8115096
		GA signaling	GRMZM2G361074	Chromosome4:160562273-160566345
At4g02570	CUL1	GA signaling	GRMZM2G166089	Chromosome8:126868502-126876631
		GA signaling	GRMZM2G166694	Chromosome10:90482169-90492880
At1g75950	SKP1A	GA signaling	GRMZM2G059865	Chromosome1:4854-9652
AT5G42750	BKI1	BR signaling	GRMZM2G135400	Chromosome7:126340712-126341629
AT4G39400	BRI1	BR signaling	GRMZM2G048294	Chromosome8:155077128-155081200
		BR signaling	GRMZM2G449830	Chromosome5:60656425-60657857
AT1G55610	BRL1	BR signaling	GRMZM2G092604	Chromosome7:79095632-79100094
		BR signaling	GRMZM2G438007	Chromosome4:65743544-65747221
AT2G01950	BRL2	BR signaling	GRMZM2G002515	Chromosome1:113527662-113531214
AT4G35230	BSK1	BR signaling	GRMZM2G127050	Chromosome9:151662153-151666909
		BR signaling	GRMZM2G099598	Chromosome1:7396844-7401566
		BR signaling	GRMZM2G026767	Chromosome1:85054205-85060388
AT5G46570	BSK2	BR signaling	GRMZM2G169080	Chromosome1:97817366-97822485
		BR signaling	GRMZM2G054634	Chromosome9:113419985-113424715
AT2G46280	TRIP1	BR signaling	GRMZM2G143330	Chromosome7:7507005-7510800
		BR signaling	GRMZM2G028834	Chromosome2:233905742-233910753
AT4G18710	BIN2/DWF12	BR signaling	GRMZM2G121790	Chromosome4:228661698-228666923
		BR signaling	GRMZM2G151916	Chromosome5:145863905-145869773
AT1G75080	BZR1/BES1/BZR2	BR signaling	GRMZM2G102514	Chromosome7:160511854-160513513
AT4G30610	BRS1	BR signaling	GRMZM5G879749	Chromosome5:213533998-213539502
		BR signaling	GRMZM2G155232	Chromosome8:15108418-15111310
AT4G33430	BAK1	BR signaling	GRMZM2G384439	Chromosome10:71465528-71471588
AT4G00710	BSK3	BR signaling	GRMZM2G382104	Chromosome2:719918-730201
AT1G03445	BSU1	BR signaling	GRMZM2G170798	Chromosome8:128348231-128358933
AT1G19350	BZR1/BES1/BZR2	BR signaling	GRMZM2G102514	Chromosome7:160511854-160513513
AT3G19820	CBB1	BR biosynthesis	GRMZM2G057000	Chromosome5:65110874-65115984
AT3G50660	DWF4	BR biosynthesis	GRMZM2G065635	Chromosome1:30534085-30540267
AT1G50430	DWF5	BR biosynthesis	GRMZM2G027886	Chromosome5:159445974-159455310
AT2G38050	DET 2	BR biosynthesis	GRMZM2G449033	Chromosome3:178991745-178993461
AT3G02580	DWF7	BR biosynthesis	GRMZM2G167085	Chromosome8:12899611-12903831
		BR biosynthesis	GRMZM5G850019	Chromosome3:21454949-21464473
Os04g39430	DWF11	BR biosynthesis	GRMZM2G107199	Chromosome2:39429270-39434596
AT5G05690	CPD/CYP90A1	BR biosynthesis	GRMZM2G012391	Chromosome4:187355087-187358570
AT5G38970	BR6ox1/BR6ox2	BR biosynthesis	GRMZM2G103773	Chromosome1:249311156-249315418
AT3G13730/Os01g0197100	P450 /CYP90D1	BR biosynthesis	GRMZM2G143235	Chromosome3:5580475-5586653
		BR biosynthesis	GRMZM2G032896	Chromosome6:132060402-132064823
AT4G36380	CYP90C1	BR biosynthesis	GRMZM2G143235	Chromosome3:5580132-5584968
AT2G26710 /Os02g0204700/ Os06g0600400/ Os07g0647200/ Os01g0388000/Os01g0388101	BAS1 /CYP734A2/CYP734A4/CYP734A5/CYP734A6	BR catabolic	GRMZM2G138750	Chromosome3:11212000-11215671
		BR catabolic	GRMZM2G107322	Chromosome4:232045412-232047833
		BR catabolic	GRMZM2G045319	Chromosome5:110046681-110049221
		BR catabolic	GRMZM2G047684	Chromosome9:86578789-86581528
		BR catabolic	GRMZM2G019666	Chromosome7:170436699-170439815
