# Supplementary material for: Gibberellins Promote Brassinosteroids Action and Both Increase Heterosis for Plant Height in Maize (Zea mays L.)
Source: Front Plant Sci. 2017 Jun 20;8:1039. doi: 10.3389/fpls.2017.01039 (PMC5477294; doi:10.3389/fpls.2017.01039)
Supplement: TABLE S3 — Summary statistics for other agronomic traits (besides plant height) in PIFB47 and PIFZ51. [file Table_3.XLSX]

## Sheet: Sheet1
Table S3: Summary statistics for other agronomic traits (besides PHT) in PIFB47 and PIFZ51.
Library	Trait	Range	Average	STDEV	Recurrent parent
PIFB47	EHT(cm)	80-150	113.4	12.35	86
PIFB47	TL(cm)	25-45	35.42	5.25	28
PIFB47	NNode	13-16	13.83	0.61	13
PIFB47	LA(°)	35-60	50	5.96	50
PIFZ51	EHT(cm)	60-127	90.73	11.77	85
PIFZ51	TL(cm)	30-50	37.41	3.9	34
PIFZ51	NNode	13-17	14.34	0.87	13
PIFZ51	LA(°)	15-60	40.81	9.07	47
PHT, EHT, TL, NNode and LA represents for plant height, ear height, tassle length, number of nodes, leaf angle respectively; STDEV stands for standard deviation.
