# Supplementary material for: Gibberellins Promote Brassinosteroids Action and Both Increase Heterosis for Plant Height in Maize (Zea mays L.)
Source: Front Plant Sci. 2017 Jun 20;8:1039. doi: 10.3389/fpls.2017.01039 (PMC5477294; doi:10.3389/fpls.2017.01039)
Supplement: TABLE S4 — Comparison between the seed from the tallest/shortest individual within one PIF for hormone inhibitor response. [file Table_4.XLSX]

## Sheet: Sheet1
Table S4: Comparison between the seed from the tallest/shortest individual within one PIF for hormone inhibitor response.
Shortest individual	Tallest individual	P-value of the difference for BR inhibitor response	P-value of the difference for GA inhibitor response	Donor genome proportion (DGP %)
PIF17S	PIF17T	0.9466	0.0313	19.34
PIF34S	PIF34T	0.0173	0.6992	20.09
PIF58S	PIF58T	0.9581	0.0047	20.87
PIF59S	PIF59T	<.0001	0.0654	20.5
PIF90S	PIF90T	0.0009	0.4546	7.43
PIF99S	PIF99T	0.0205	<.0001	5.53
PIF113S	PIF113T	0.9975	0.0003	11.88
PIF134S	PIF134T	0.0449	0.1328	10.86
BR and GA represents for brassinosteroid and gibberellin, respectively.
