# Supplementary material for: Gibberellins Promote Brassinosteroids Action and Both Increase Heterosis for Plant Height in Maize (Zea mays L.)
Source: Front Plant Sci. 2017 Jun 20;8:1039. doi: 10.3389/fpls.2017.01039 (PMC5477294; doi:10.3389/fpls.2017.01039)
Supplement: TABLE S5 — Markers associated with PHT, EHT, NNode, and LA from association study. [file Table_5.XLSX]

## Sheet: Sheet1
Table S5: Markers associated with PHT, EHT, NNode, and LA from association study.
Method	Trait	SNP	Chromosome	Position	P.value
FarmCPU	PHT	SYN38535	5	28201445	1.39e-15
FarmCPU	GA inhibitor response	PZE-108005623	8	5678995	5.45e-08
GLM+Q	PHT	SYN20493	3	186435833	9.08e-09
GLM+Q	PHT	PZE-109044053	9	74588641	1.11e-08
GLM+Q	PHT	PZE-109044064	9	74588367	2.27e-08
GLM+Q	PHT	SYN32654	8	160366514	5.35e-08
GLM+Q	PHT	PZE-108074750	8	130213045	5.69e-08
GLM+Q	PHT	PZE-107028505	7	34172216	7.41e-08
GLM+Q	PHT	PZE-109116158	9	152920575	1.15e-07
GLM+Q	PHT	PZE-104132368	4	215385635	2.39e-07
GLM+Q	PHT	PZE-108082592	8	139343576	2.6e-07
GLM+Q	PHT	SYN23237	3	184601452	3.67e-07
GLM+Q	PHT	ZM013369-0605	9	74171446	6.29e-07
GLM+Q	PHT	PZE-108047536	8	79934432	9.88e-07
GLM+Q	PHT	SYN31220	3	180977949	1.07e-06
GLM+Q	PHT	SYN29112	4	231412099	1.35e-06
GLM+Q	EHT	PZE-106105143	6	155654988	1.8e-06
GLM+Q	PHT	SYN19565	2	30589468	1.84e-06
GLM+Q	PHT	PZE-106087627	6	145180751	2.15e-06
GLM+Q	PHT	PZE-110058308	10	112204539	2.73e-06
GLM+Q	GA inhibitor response	PZE-108005623	8	5678995	3.07e-06
GLM+Q	PHT	PZE-106062991	6	114178476	3.54e-06
GLM+Q	PHT	PZE-107029002	7	35162894	3.82e-06
GLM+Q	PHT	PZE-108103023	8	158762013	4.74e-06
GLM+Q	PHT	PZE-109049656	9	86397696	4.83e-06
GLM+Q	PHT	PZE-108047365	8	79424912	5.25e-06
GLM+Q	PHT	PZE-106063009	6	114185516	5.82e-06
GLM+Q	PHT	PZE-103073770	3	122077074	5.83e-06
GLM+Q	PHT	PZE-106070979	6	125452957	6.34e-06
GLM+Q	PHT	PZE-108100090	8	156213656	6.46e-06
GLM+Q	EHT	PZE-101161892	1	205219399	6.56e-06
GLM+Q	PHT	SYN19755	8	138390481	6.95e-06
GLM+Q	PHT	PZE-103075614	3	125427407	7.69e-06
GLM+Q	PHT	PZE-102129469	2	179538585	8.06e-06
GLM+Q	PHT	PZE-108073190	8	127625290	8.1e-06
GLM+Q	PHT	PZA02388.1	8	169137	9.8e-06
GLM+Q	PHT	PZE-109092637	9	139661789	9.91e-06
GLM+Q	PHT	PZE-106063007	6	114181162	1.04e-05
GLM+Q	PHT	PZE-108041894	8	68313123	1.06e-05
GLM+Q	PHT	PZE-103060293	3	110461222	1.07e-05
GLM+Q	PHT	PZE-104103747	4	180053538	1.15e-05
GLM+Q	PHT	PZE-102077234	2	59631929	1.16e-05
GLM+Q	LA	PZE-107081317	7	136261616	1.45e-05
GLM+Q	PHT	PZE-107094423	7	149854371	1.46e-05
GLM+Q	GA inhibitor response	PZA00058.6	8	6023577	1.56e-05
GLM+Q	PHT	SYN26803	9	28506261	1.59e-05
GLM+Q	GA inhibitor response	SYN19928	8	128133446	1.66e-05
GLM+Q	PHT	PZE-103056753	3	69558888	1.7e-05
GLM+Q	EHT	PZE-104132368	4	215385635	1.75e-05
GLM+Q	PHT	PZA02479.1	4	212747880	1.78e-05
GLM+Q	PHT	PZE-108058109	8	103638340	1.8e-05
GLM+Q	PHT	PZE-109054725	9	94798138	1.84e-05
GLM+Q	GA inhibitor response	PZE-108070783	8	123786918	1.96e-05
GLM+Q	PHT	SYN10393	1	259824332	1.96e-05
GLM+Q	PHT	SYN13209	8	164063270	1.97e-05
GLM+Q	PHT	SYN35767	1	69881711	1.97e-05
GLM+Q	NNode	SYN10369	2	5379183	1.98e-05
GLM+Q	PHT	PZE-103151399	3	205260873	2.02e-05
GLM+Q	PHT	PZE-108049639	8	85863945	2.15e-05
GLM+Q	PHT	PZE-104119909	4	196930705	2.23e-05
GLM+Q	EHT	SYN4646	6	147717038	2.42e-05
GLM+Q	PHT	PZE-107130789	7	171926341	2.49e-05
GLM+Q	PHT	SYN35471	4	199278965	2.53e-05
GLM+Q	PHT	PZE-101164570	1	207712012	2.56e-05
GLM+Q	PHT	PZE-109013469	9	13755379	2.74e-05
GLM+Q	PHT	PZE-110000136	10	1018195	2.74e-05
GLM+Q	PHT	SYN11836	8	131337588	2.75e-05
GLM+Q	PHT	PZE-101039301	1	26496101	2.79e-05
GLM+Q	PHT	PZE-109121160	9	154964992	2.81e-05
GLM+Q	PHT	SYN35141	6	115294816	2.81e-05
GLM+Q	PHT	SYN38535	5	28201445	2.81e-05
GLM+Q	PHT	PZE-102071022	2	49913767	2.83e-05
GLM+Q	PHT	PZE-108050016	8	87037136	2.88e-05
GLM+Q	PHT	PZE-109066773	9	110930390	2.89e-05
GLM+Q	PHT	PZE-101087901	1	79236710	2.9e-05
GLM+Q	PHT	PZE-108048010	8	80503266	2.94e-05
GLM+Q	PHT	PZE-104105165	4	181429757	3.13e-05
GLM+Q	BR inhibitor response	PZE-108026715	8	26074383	3.36e-05
GLM+Q	PHT	PZE-104124953	4	202279305	3.4e-05
GLM+Q	PHT	PZE-102065424	2	43372951	3.42e-05
GLM+Q	PHT	PZE-109012555	9	12983891	3.53e-05
GLM+Q	PHT	SYN9992	7	175637786	3.6e-05
GLM+Q	BR inhibitor response	SYN19928	8	128133446	3.62e-05
GLM+Q	GA inhibitor response	PZE-108080005	8	136129416	3.79e-05
GLM+Q	PHT	PZE-107028964	7	35080464	3.8e-05
GLM+Q	PHT	SYN28264	8	115029108	3.9e-05
GLM+Q	PHT	PZE-108052803	8	93929253	4.08e-05
GLM+Q	PHT	PZE-103157755	3	209798825	4.11e-05
PHT, ETH, NNode, LA represents for plant height, ear height, number of nodes, leaf angle, respectively; GLM+Q represents for Generalized linear model+population structure.
