# Supplementary material for: Gibberellins Promote Brassinosteroids Action and Both Increase Heterosis for Plant Height in Maize (Zea mays L.)
Source: Front Plant Sci. 2017 Jun 20;8:1039. doi: 10.3389/fpls.2017.01039 (PMC5477294; doi:10.3389/fpls.2017.01039)
Supplement: TABLE S6 — Plant height (PHT) associated SNP marker annotations and candidate gene functions. [file Table_6.XLSX]

## Sheet: Sheet1
Table S6: PHT associated SNP marker annotations and gene functions.
SNP	Chr	Position	SNP Annotation	Gene annotation	Overlap
PZE-101039301	1	26496101	Intergenic	NA	N
SYN35767	1	69881711	GRMZM2G416156	DUF581 domain containing protein expressed	Hot spot1
PZE-101087901	1	79236710	GRMZM2G048821	Thymidine kinase	Hot spot1
PZE-101164570	1	207712012	GRMZM2G348452	Cytokinin oxidase	N
SYN10393	1	259824332	GRMZM2G330453	Plasma-membrane choline transporter	Hot spot3
SYN19565	2	30589468	GRMZM2G082191	Receptor-like protein kinase	N
PZE-102065424	2	43372951	GRMZM2G442523	Transporter	Hot spot8
PZE-102071022	2	49913767	GRMZM2G357660	PHD-finger domain protein	Hot spot8
PZE-102077234	2	59631929	GRMZM2G180612	NA	N
PZE-102129469	2	179538585	Intergenic	NA	N
PZE-103056753	3	69558888	Intergenic	NA	Hot spot11
PZE-103060293	3	110461222	Intergenic	NA	N
PZE-103073770	3	122077074	Intergenic	NA	N
PZE-103075614	3	125427407	Intergenic	NA	N
SYN31220	3	180977949	Intergenic	NA	Hot spot14
SYN23237	3	184601452	Intergenic	NA	Hot spot14
SYN20493	3	186435833	GRMZM2G054821	GTPase-activating protein	Hot spot14
PZE-103151399	3	205260873	Intergenic	NA	N
PZE-103157755	3	209798825	GRMZM2G027856	RING/U-box superfamily protein	N
PZE-104103747	4	180053538	Intergenic	NA	Hot spot16
PZE-104105165	4	181429757	GRMZM2G025171	ATP synthase	Hot spot16
PZE-104119909	4	196930705	GRMZM2G140600	Tetratricopeptide repeat (TPR)-like superfamily protein	N
SYN35471	4	199278965	GRMZM2G460544	Squamosa promoter binding protein	N
PZE-104124953	4	202279305	GRMZM2G100423	Cytochrome P450	N
PZA02479.1	4	212747880	GRMZM2G026442	Phox-associated domain	N
PZE-104132368	4	215385635	Intergenic	NA	N
SYN29112	4	231412099	GRMZM2G003377	RNA-binding	N
SYN38535	5	28201445	GRMZM2G068566	NA	N
PZE-106062991	6	114178476	GRMZM2G010960	GATA type zinc finger transcription factor - binding proteins	N
PZE-106063007	6	114181162	GRMZM2G010960	NA	N
PZE-106063009	6	114185516	GRMZM2G010960	NA	N
SYN35141	6	115294816	GRMZM2G157462	(ADL3, CF1, DL3, DRP2B) dynamin-like 3	N
PZE-106070979	6	125452957	Intergenic	NA	N
PZE-106087627	6	145180751	Intergenic	NA	Hot spot25
PZE-107028505	7	34172216	GRMZM2G092129	Lipid binding protein	N
PZE-107028964	7	35080464	GRMZM2G032944	Methyltransferase	N
PZE-107029002	7	35162894	Intergenic	NA	N
PZE-107094423	7	149854371	GRMZM2G085565	NA	N
PZE-107130789	7	171926341	GRMZM2G333433	kinase	N
SYN9992	7	175637786	GRMZM2G333042	NA	Hot spot31
PZA02388.1	8	169137	GRMZM2G081127	Squamosa promoter binding	N
PZE-108041894	8	68313123	GRMZM2G168654	tRNA-binding	N
PZE-108047365	8	79424912	GRMZM2G086964	NA	N
PZE-108047536	8	79934432	Intergenic	NA	N
PZE-108048010	8	80503266	Intergenic	NA	N
PZE-108049639	8	85863945	GRMZM2G439306	(ATCHX19, CHX19) cation/H+ exchanger	N
PZE-108050016	8	87037136	GRMZM2G007404	(UXS4) UDP-xylose synthase	N
PZE-108052803	8	93929253	GRMZM2G517332	Acyltransferase	N
PZE-108058109	8	103638340	Intergenic	NA	Hot spot33
SYN28264	8	115029108	GRMZM2G140590	Protein kinase	Hot spot33
PZE-108073190	8	127625290	Intergenic	NA	Hot spot33
PZE-108074750	8	130213045	Intergenic	NA	Hot spot33
SYN11836	8	131337588	GRMZM2G089406	MYB family transcription factor	Hot spot33
SYN19755	8	138390481	GRMZM2G132577	NA	N
PZE-108082592	8	139343576	GRMZM2G027333	ZOS1-10 - C2H2 zinc finger protein	N
PZE-108100090	8	156213656	GRMZM2G082512	RING/FYVE/PHD zinc finger protein	N
PZE-108103023	8	158762013	GRMZM5G861678	Phytochromobilin: ferredoxin oxidoreductase	N
SYN32654	8	160366514	GRMZM2G300375	RNA helicase	N
SYN13209	8	164063270	GRMZM5G813206	ARM repeat superfamily protein	N
PZE-109012555	9	12983891	Intergenic	NA	Hot spot35
PZE-109013469	9	13755379	Intergenic	NA	Hot spot35
SYN26803	9	28506261	Intergenic	NA	Hot spot36
ZM013369-0605	9	74171446	Intergenic	NA	N
PZE-109044064	9	74588367	Intergenic	NA	N
PZE-109044053	9	74588641	Intergenic	NA	N
PZE-109049656	9	86397696	Intergenic	NA	N
PZE-109054725	9	94798138	Intergenic	NA	N
PZE-109066773	9	110930390	Intergenic	NA	N
PZE-109092637	9	139661789	Intergenic	NA	N
PZE-109116158	9	152920575	Intergenic	NA	N
PZE-109121160	9	154964992	Intergenic	NA	N
PZE-110000136	10	1018195	Intergenic	NA	N
PZE-110058308	10	112204539	GRMZM2G138355	Nudix hydrolase	Hot spot39
Overlap represents for the markers within the 40 hot spots as mentioned in the manuscript.
