# Supplementary material for: Gibberellins Promote Brassinosteroids Action and Both Increase Heterosis for Plant Height in Maize (Zea mays L.)
Source: Front Plant Sci. 2017 Jun 20;8:1039. doi: 10.3389/fpls.2017.01039 (PMC5477294; doi:10.3389/fpls.2017.01039)
Supplement: TABLE S7 — Raw data for the prediction of Mid-parent heterosis for plant height. [file Table_7.XLSX]

## Sheet: Sheet1
Table S7: Raw data for the prediction of Mid-parent heterosis for plant height.
Hybrid	Parent 1 BR inhibitor response	Parent 1 GA inhibitor response	Parent 2 BR inhibitor response	Parent 2 GA inhibitor response	Mid-parent heterosis for plant height (cm)
BGEM-0001-N/PHB47	0.5	0.2	0.19	0.07	110.005
BGEM-0003-N/PHB47	0.57	0.25	0.19	0.07	95.005
BGEM-0005-N/PHB47	0.33	0.11	0.19	0.07	40.625
BGEM-0006-S/PHZ51	0.29	0.12	0.35	0.2	94.585
BGEM-0008-S/PHZ51	0.31	0.14	0.35	0.2	90.215
BGEM-0010-S/PHZ51	0.28	0.07	0.35	0.2	98.965
BGEM-0011-S/PHZ51	0.37	0.15	0.35	0.2	87.085
BGEM-0012-S/PHZ51	0.36	0.16	0.35	0.2	88.965
BGEM-0013-S/PHZ51	0.28	0.07	0.35	0.2	107.085
BGEM-0014-S/PHZ51	0.34	0.24	0.35	0.2	119.585
BGEM-0018-S/PHZ51	0.18	0.07	0.35	0.2	95.835
BGEM-0019-S/PHZ51	0.17	0.06	0.35	0.2	107.085
BGEM-0020-S/PHZ51	0.28	0.06	0.35	0.2	94.585
BGEM-0022-S/PHZ51	0.33	0.07	0.35	0.2	93.335
BGEM-0023-S/PHZ51	0.22	0.07	0.35	0.2	108.335
BGEM-0024-S/PHZ51	0.34	0.13	0.35	0.2	100.835
BGEM-0025-S/PHZ51	0.34	0.13	0.35	0.2	110.215
BGEM-0026-S/PHZ51	0.2	0.1	0.35	0.2	107.715
BGEM-0027-S/PHZ51	0.26	0.07	0.35	0.2	90.835
BGEM-0028-S/PHZ51	0.25	0.07	0.35	0.2	105.835
BGEM-0029-S/PHZ51	0.32	0.09	0.35	0.2	110.215
BGEM-0030-S/PHZ51	0.28	0.12	0.35	0.2	108.335
BGEM-0031-S/PHZ51	0.23	0.11	0.35	0.2	97.085
BGEM-0032-S/PHZ51	0.5	0.15	0.35	0.2	109.585
BGEM-0033-S/PHZ51	0.54	0.17	0.35	0.2	102.085
BGEM-0034-S/PHZ51	0.26	0.1	0.35	0.2	129.585
BGEM-0035-S/PHZ51	0.35	0.12	0.35	0.2	111.465
BGEM-0036-S/PHZ51	0.49	0.12	0.35	0.2	120.835
BGEM-0037-S/PHZ51	0.38	0.14	0.35	0.2	99.585
BGEM-0039-N/PHB47	0.4	0.23	0.19	0.07	118.125
BGEM-0040-N/PHB47	0.56	0.21	0.19	0.07	113.755
BGEM-0041-S/PHZ51	0.21	0.06	0.35	0.2	98.465
BGEM-0042-S/PHZ51	0.2	0.05	0.35	0.2	113.335
BGEM-0044-S/PHZ51	0.31	0.08	0.35	0.2	115.215
BGEM-0045-N/PHB47	0.34	0.17	0.19	0.07	88.755
BGEM-0046-N/PHB47	0.25	0.08	0.19	0.07	95.005
BGEM-0047-S/PHZ51	0.21	0.06	0.35	0.2	94.585
BGEM-0048-S/PHZ51	0.4	0.2	0.35	0.2	106.465
BGEM-0049-S/PHZ51	0.26	0.11	0.35	0.2	78.085
BGEM-0050-S/PHZ51	0.21	0.07	0.35	0.2	97.085
BGEM-0051-S/PHZ51	0.34	0.1	0.35	0.2	107.085
BGEM-0052-S/PHZ51	0.4	0.17	0.35	0.2	76.465
BGEM-0054-S/PHZ51	0.15	0.06	0.35	0.2	103.335
BGEM-0055-S/PHZ51	0.16	0.04	0.35	0.2	107.085
BGEM-0056-S/PHZ51	0.25	0.08	0.35	0.2	106.465
BGEM-0057-S/PHZ51	0.2	0.05	0.35	0.2	112.085
BGEM-0059-S/PHZ51	0.28	0.04	0.35	0.2	105.215
BGEM-0063-N/PHB47	0.56	0.22	0.19	0.07	95.625
BGEM-0066-N/PHB47	0.72	0.5	0.19	0.07	96.255
BGEM-0067-S/PHZ51	0.44	0.09	0.35	0.2	91.465
BGEM-0068-S/PHZ51	0.39	0.1	0.35	0.2	105.835
BGEM-0070-S/PHZ51	0.21	0.11	0.35	0.2	93.965
BGEM-0071-S/PHZ51	0.4	0.09	0.35	0.2	122.085
BGEM-0072-S/PHZ51	0.39	0.1	0.35	0.2	102.085
BGEM-0073-S/PHZ51	0.23	0.09	0.35	0.2	123.965
BGEM-0074-S/PHZ51	0.19	0.08	0.35	0.2	115.215
BGEM-0077-S/PHZ51	0.44	0.13	0.35	0.2	99.585
BGEM-0078-S/PHZ51	0.57	0.2	0.35	0.2	64.585
BGEM-0079-S/PHZ51	0.12	0.05	0.35	0.2	50.215
BGEM-0080-S/PHZ51	0.3	0.07	0.35	0.2	112.715
BGEM-0082-S/PHZ51	0.19	0.07	0.35	0.2	90.215
BGEM-0083-S/PHZ51	0.26	0.06	0.35	0.2	94.585
BGEM-0085-N/PHB47	0.55	0.29	0.19	0.07	94.375
BGEM-0087-N/PHB47	0.44	0.16	0.19	0.07	95.005
BGEM-0088-N/PHB47	0.67	0.28	0.19	0.07	103.755
BGEM-0089-N/PHB47	0.49	0.3	0.19	0.07	93.125
BGEM-0090-N/PHB47	0.32	0.27	0.19	0.07	95.005
BGEM-0094-S/PHZ51	0.2	0.08	0.35	0.2	55.215
BGEM-0095-S/PHZ51	0.51	0.12	0.35	0.2	97.715
BGEM-0097-S/PHZ51	0.21	0.06	0.35	0.2	107.085
BGEM-0099-S/PHZ51	0.41	0.14	0.35	0.2	104.585
BGEM-0100-S/PHZ51	0.39	0.07	0.35	0.2	101.465
BGEM-0102-N/PHB47	0.4	0.13	0.19	0.07	100.005
BGEM-0107-N/PHB47	0.24	0.06	0.19	0.07	68.125
BGEM-0108-S/PHZ51	0.37	0.19	0.35	0.2	107.715
BGEM-0110-N/PHB47	0.35	0.19	0.19	0.07	102.505
BGEM-0111-S/PHZ51	0.47	0.28	0.35	0.2	106.465
BGEM-0112-S/PHZ51	0.34	0.2	0.35	0.2	75.835
BGEM-0113-S/PHZ51	0.45	0.26	0.35	0.2	108.965
BGEM-0114-S/PHZ51	0.47	0.23	0.35	0.2	112.085
BGEM-0115-S/PHZ51	0.55	0.26	0.35	0.2	102.085
BGEM-0116-S/PHZ51	0.37	0.22	0.35	0.2	90.835
BGEM-0117-S/PHZ51	0.41	0.24	0.35	0.2	103.335
BGEM-0118-S/PHZ51	0.42	0.19	0.35	0.2	113.335
BGEM-0120-N/PHB47	0.4	0.19	0.19	0.07	123.125
BGEM-0121-N/PHB47	0.36	0.11	0.19	0.07	110.625
BGEM-0122-N/PHB47	0.34	0.29	0.19	0.07	103.125
BGEM-0123-N/PHB47	0.44	0.24	0.19	0.07	116.255
BGEM-0124-N/PHB47	0.44	0.23	0.19	0.07	105.625
BGEM-0125-N/PHB47	0.5	0.18	0.19	0.07	83.125
BGEM-0126-N/PHB47	0.39	0.19	0.19	0.07	94.375
BGEM-0127-N/PHB47	0.39	0.25	0.19	0.07	100.625
BGEM-0129-N/PHB47	0.21	0.07	0.19	0.07	68.755
BGEM-0130-N/PHB47	0.31	0.22	0.19	0.07	97.505
BGEM-0131-N/PHB47	0.4	0.09	0.19	0.07	118.125
BGEM-0133-S/PHZ51	0.25	0.07	0.35	0.2	108.965
BGEM-0134-S/PHZ51	0.13	0.07	0.35	0.2	95.215
BGEM-0136-S/PHZ51	0.43	0.1	0.35	0.2	105.835
BGEM-0137-S/PHZ51	0.18	0.09	0.35	0.2	103.965
BGEM-0138-S/PHZ51	0.26	0.14	0.35	0.2	96.465
BGEM-0140-N/PHB47	0.46	0.26	0.19	0.07	95.625
BGEM-0141-N/PHB47	0.4	0.23	0.19	0.07	115.625
BGEM-0143-N/PHB47	0.33	0.3	0.19	0.07	96.255
BGEM-0144-N/PHB47	0.48	0.13	0.19	0.07	107.505
BGEM-0145-N/PHB47	0.27	0.12	0.19	0.07	109.375
BGEM-0146-N/PHB47	0.31	0.17	0.19	0.07	100.625
BGEM-0149-S/PHZ51	0.41	0.13	0.35	0.2	92.715
BGEM-0150-S/PHZ51	0.22	0.05	0.35	0.2	113.335
BGEM-0151-N/PHB47	0.33	0.16	0.19	0.07	73.755
BGEM-0152-N/PHB47	0.37	0.17	0.19	0.07	56.875
BGEM-0153-S/PHZ51	0.24	0.08	0.35	0.2	116.465
BGEM-0154-S/PHZ51	0.33	0.14	0.35	0.2	105.215
BGEM-0155-S/PHZ51	0.2	0.05	0.35	0.2	114.585
BGEM-0156-S/PHZ51	0.35	0.14	0.35	0.2	130.835
BGEM-0157-N/PHB47	0.45	0.15	0.19	0.07	96.255
BGEM-0158-S/PHZ51	0.43	0.11	0.35	0.2	75.215
BGEM-0159-S/PHZ51	0.2	0.07	0.35	0.2	112.085
BGEM-0160-S/PHZ51	0.23	0.09	0.35	0.2	105.215
BGEM-0161-S/PHZ51	0.28	0.17	0.35	0.2	113.965
BGEM-0162-S/PHZ51	0.2	0.09	0.35	0.2	104.585
BGEM-0164-S/PHZ51	0.25	0.08	0.35	0.2	95.215
BGEM-0165-S/PHZ51	0.44	0.17	0.35	0.2	63.335
BGEM-0166-S/PHZ51	0.38	0.18	0.35	0.2	77.085
BGEM-0167-S/PHZ51	0.39	0.15	0.35	0.2	108.965
BGEM-0169-S/PHZ51	0.26	0.17	0.35	0.2	111.465
BGEM-0170-S/PHZ51	0.33	0.13	0.35	0.2	90.215
BGEM-0172-S/PHZ51	0.21	0.07	0.35	0.2	113.965
BGEM-0173-S/PHZ51	0.4	0.07	0.35	0.2	111.465
BGEM-0174-N/PHB47	0.39	0.21	0.19	0.07	110.625
BGEM-0175-S/PHZ51	0.31	0.19	0.35	0.2	63.335
BGEM-0178-S/PHZ51	0.31	0.07	0.35	0.2	87.085
BGEM-0179-S/PHZ51	0.28	0.05	0.35	0.2	107.085
BGEM-0182-N/PHB47	0.43	0.21	0.19	0.07	104.375
BGEM-0184-N/PHB47	0.32	0.16	0.19	0.07	95.625
BGEM-0186-S/PHZ51	0.43	0.11	0.35	0.2	108.965
BGEM-0187-S/PHZ51	0.28	0.12	0.35	0.2	133.335
BGEM-0188-S/PHZ51	0.35	0.04	0.35	0.2	115.215
BGEM-0190-N/PHB47	0.44	0.31	0.19	0.07	100.625
BGEM-0191-N/PHB47	0.65	0.56	0.19	0.07	105.625
BGEM-0192-N/PHB47	0.24	0.21	0.19	0.07	96.255
BGEM-0193-N/PHB47	0.28	0.18	0.19	0.07	101.255
BGEM-0196-N/PHB47	0.43	0.26	0.19	0.07	95.005
BGEM-0197-S/PHZ51	0.36	0.12	0.35	0.2	92.085
BGEM-0198-S/PHZ51	0.19	0.05	0.35	0.2	107.715
BGEM-0199-S/PHZ51	0.32	0.07	0.35	0.2	92.085
BGEM-0200-S/PHZ51	0.23	0.07	0.35	0.2	122.715
BGEM-0201-N/PHB47	0.37	0.15	0.19	0.07	109.375
BGEM-0202-N/PHB47	0.42	0.29	0.19	0.07	113.125
BGEM-0203-N/PHB47	0.36	0.19	0.19	0.07	95.625
BGEM-0204-N/PHB47	0.42	0.22	0.19	0.07	85.625
BGEM-0205-N/PHB47	0.45	0.25	0.19	0.07	73.125
BGEM-0206-N/PHB47	0.3	0.23	0.19	0.07	95.625
BGEM-0207-N/PHB47	0.18	0.29	0.19	0.07	109.375
BGEM-0209-N/PHB47	0.67	0.34	0.19	0.07	90.625
BGEM-0210-N/PHB47	0.54	0.25	0.19	0.07	85.005
BGEM-0211-N/PHB47	0.52	0.44	0.19	0.07	119.375
BGEM-0212-N/PHB47	0.54	0.31	0.19	0.07	86.875
BGEM-0213-S/PHZ51	0.24	0.09	0.35	0.2	101.465
BGEM-0215-N/PHB47	0.29	0.02	0.19	0.07	76.875
BGEM-0216-N/PHB47	0.39	0.16	0.19	0.07	100.005
BGEM-0218-S/PHZ51	0.45	0.16	0.35	0.2	89.585
BGEM-0221-S/PHZ51	0.26	0.09	0.35	0.2	90.835
BGEM-0222-S/PHZ51	0.16	0.1	0.35	0.2	107.715
BGEM-0223-N/PHB47	0.54	0.13	0.19	0.07	101.875
BGEM-0224-N/PHB47	0.81	0.25	0.19	0.07	138.125
BGEM-0225-N/PHB47	0.41	0.15	0.19	0.07	88.125
BGEM-0226-S/PHZ51	0.3	0.09	0.35	0.2	90.835
BGEM-0227-N/PHB47	0.36	0.08	0.19	0.07	88.755
BGEM-0228-N/PHB47	0.42	0.23	0.19	0.07	107.505
BGEM-0233-S/PHZ51	0.24	0.07	0.35	0.2	92.085
BGEM-0235-N/PHB47	0.32	0.14	0.19	0.07	92.505
BGEM-0236-S/PHZ51	0.24	0.11	0.35	0.2	108.335
BGEM-0237-N/PHB47	0.39	0.16	0.19	0.07	108.755
BGEM-0239-N/PHB47	0.36	0.14	0.19	0.07	102.505
BGEM-0240-N/PHB47	0.33	0.21	0.19	0.07	108.125
BGEM-0242-N/PHB47	0.34	0.27	0.19	0.07	106.875
BGEM-0243-S/PHZ51	0.34	0.07	0.35	0.2	82.085
BGEM-0244-S/PHZ51	0.24	0.07	0.35	0.2	110.215
BGEM-0247-N/PHB47	0.47	0.14	0.19	0.07	126.875
BGEM-0248-N/PHB47	0.21	0.06	0.19	0.07	72.505
BGEM-0250-S/PHZ51	0.42	0.11	0.35	0.2	132.085
BGEM-0252-S/PHZ51	0.25	0.08	0.35	0.2	110.215
BGEM-0253-N/PHB47	0.6	0.15	0.19	0.07	104.375
BGEM-0254-S/PHZ51	0.49	0.15	0.35	0.2	111.465
BGEM-0255-S/PHZ51	0.29	0.11	0.35	0.2	97.715
BGEM-0256-N/PHB47	0.46	0.14	0.19	0.07	101.875
BGEM-0257-S/PHZ51	0.37	0.13	0.35	0.2	117.715
BGEM-0258-S/PHZ51	0.27	0.12	0.35	0.2	120.835
BGEM-0259-N/PHB47	0.37	0.25	0.19	0.07	87.505
BGEM-0260-N/PHB47	0.33	0.13	0.19	0.07	48.125
BGEM-0261-S/PHZ51	0.31	0.1	0.35	0.2	98.335
BGEM-0262-S/PHZ51	0.39	0.27	0.35	0.2	60.215
BGEM-0263-S/PHZ51	0.39	0.24	0.35	0.2	57.715
BGEM-0264-S/PHZ51	0.26	0.14	0.35	0.2	63.335
BGEM-0265-S/PHZ51	0.38	0.04	0.35	0.2	87.715
BGEM-0266-S/PHZ51	0.39	0.25	0.35	0.2	62.085
BGEM-0268-S/PHZ51	0.31	0.15	0.35	0.2	94.585
BGEM-0269-S/PHZ51	0.63	0.32	0.35	0.2	72.085
BGEM-0270-S/PHZ51	0.45	0.3	0.35	0.2	105.835
BGEM-0272-S/PHZ51	0.39	0.1	0.35	0.2	75.835
PHB47/PHZ51	0.19	0.07	0.35	0.2	95.51
Parent 1 and 2 refers to the BGEM line and the recurrent parent (PHB47 or PHZ51), respectively.
