# Supplementary material for: Gibberellins Promote Brassinosteroids Action and Both Increase Heterosis for Plant Height in Maize (Zea mays L.)
Source: Front Plant Sci. 2017 Jun 20;8:1039. doi: 10.3389/fpls.2017.01039 (PMC5477294; doi:10.3389/fpls.2017.01039)
Supplement: TABLE S8 — Raw field phenotype data. [file Table_8.XLSX]

## Sheet: Sheet1
<Trait>	PHT	EHT	TassL	Nnode	Leafangle
1	260	90	40	14	40
2	265	100	35	13	55
3	230	85	35	16	45
4	230	85	40	13	40
5	250	75	40	15	20
6	230	75	35	16	NaN
7	230	80	35	14	50
8	235	85	35	13	50
9	258	100	30	13	50
10	280	100	35	13	50
11	284	105	40	13	55
12	280	105	35	14	45
13	280	105	35	14	40
14	245	80	30	13	40
15	313	130	30	15	55
16	301	130	40	14	45
17	310	105	40	13	50
18	310	120	35	15	50
19	280	110	30	14	45
20	281	105	35	13	40
21	290	110	30	14	55
22	295	125	35	14	50
23	260	100	30	13	40
24	260	90	30	13	50
25	255	90	35	14	55
26	245	80	35	15	35
27	235	80	35	14	50
28	230	80	35	14	35
29	230	60	40	13	45
30	230	75	35	13	50
31	265	100	40	14	40
32	260	80	40	13	30
33	265	100	35	13	35
34	290	100	40	14	40
37	290	110	35	14	40
38	310	115	45	14	50
39	290	130	35	14	45
40	285	120	40	14	50
41	285	120	40	14	40
43	282	100	40	16	45
44	250	78	35	15	40
45	260	100	40	13	35
46	250	80	35	15	35
47	260	95	40	14	20
50	240	80	35	14	40
51	240	80	35	12	45
52	270	85	35	15	20
53	260	85	40	14	25
54	265	105	35	15	45
55	230	80	35	14	40
56	240	85	35	15	NaN
57	240	80	35	14	50
58	220	70	40	14	20
59	230	90	30	14	45
60	272	102	40	14	40
61	265	110	40	16	45
62	270	90	40	13	40
64	270	80	40	15	40
65	282	100	35	16	45
66	270	110	40	16	40
67	270	85	40	14	35
68	265	105	35	15	35
69	265	90	35	14	40
70	245	90	35	14	50
71	245	90	30	15	NaN
72	260	90	40	15	50
73	270	100	35	15	55
74	250	80	30	14	40
75	230	80	30	14	30
78	270	85	40	14	35
79	260	90	35	14	45
80	280	108	35	14	45
81	280	105	35	15	30
82	255	95	40	15	30
83	255	100	35	15	45
84	250	90	40	14	45
85	255	98	40	14	35
86	240	80	35	14	35
87	235	70	30	13	40
88	275	100	40	14	30
89	255	90	35	14	15
90	295	108	40	15	55
91	308	110	50	15	NaN
92	240	85	30	15	30
93	250	88	40	14	40
94	300	90	50	15	NaN
97	240	87	40	13	45
98	255	90	35	15	40
99	253	80	35	14	40
100	245	65	35	13	30
101	240	85	30	14	35
102	250	90	35	15	45
103	290	103	35	15	NaN
104	285	100	40	16	30
105	273	104	38	15	40
106	253	80	35	14	NaN
107	250	80	40	15	55
108	240	85	30	15	40
109	235	85	30	14	45
110	235	80	35	14	45
111	285	120	35	14	60
112	290	128	40	13	45
113	290	115	35	14	45
114	290	120	40	14	50
115	280	110	40	13	50
116	275	105	35	14	45
117	280	130	30	14	40
118	290	115	35	14	40
119	285	110	35	14	45
120	275	98	30	13	50
121	270	105	30	13	55
122	280	115	35	13	50
123	285	115	30	13	50
124	280	110	35	13	40
125	280	120	35	13	50
126	302	120	35	15	55
127	280	120	40	14	60
128	290	110	45	13	55
129	280	110	40	14	55
130	300	119	37	15	40
131	300	123	30	14	45
132	275	117	35	13	45
133	275	116	30	13	40
134	290	130	40	14	55
135	285	110	40	14	60
136	280	115	NaN	14	60
137	280	118	40	14	40
138	265	96	40	13	45
139	255	105	30	13	50
140	290	115	NaN	13	50
141	295	140	40	13	55
142	290	107	40	14	45
143	273	125	40	13	50
144	275	92	33	14	45
145	270	120	30	14	40
146	280	120	40	14	50
147	270	114	35	14	50
150	285	115	40	14	50
151	280	115	40	13	55
152	255	92	35	13	50
153	260	93	30	13	55
154	270	95	30	14	50
155	275	95	35	14	50
156	280	103	35	13	45
157	285	115	35	14	45
158	285	109	35	13	45
159	295	130	35	14	45
160	285	105	40	14	50
161	310	130	35	15	45
162	285	111	30	14	50
163	295	127	37	14	45
164	251	98	40	16	45
165	243	97	38	14	45
166	275	127	43	15	40
167	273	115	42	15	35
168	254	93	42	14	40
169	261	103	36	15	45
170	265	108	39	14	60
171	253	82	33	14	40
172	233	78	40	14	50
173	240	77	38	14	40
174	250	79	41	14	45
175	250	80	34	15	30
176	235	79	42	14	45
177	237	92	40	14	50
178	233	78	40	14	50
179	240	77	38	14	40
180	255	97	41	17	NaN
181	256	95	40	14	NaN
182	261	101	36	16	NaN
183	250	89	40	14	NaN
184	218	75	35	12	40
185	231	77	42	14	50
186	251	96	44	14	40
187	255	111	41	14	50
188	260	100	40	14	40
189	267	102	40	15	40
190	238	97	35	14	50
191	246	85	41	14	40
192	265	111	47	14	40
193	255	102	41	14	40
194	263	82	39	14	30
195	247	78	38	14	45
196	243	87	40	15	35
197	242	88	39	14	40
198	255	90	40	13	40
199	260	105	40	14	50
200	265	90	40	16	15
201	260	98	35	14	30
202	240	85	30	15	50
203	260	87	35	15	45
204	248	80	30	16	15
205	250	90	40	15	40
206	260	90	40	13	50
207	260	90	35	14	40
208	275	100	35	15	40
209	283	110	45	14	55
210	245	88	35	14	45
212	260	80	40	15	25
213	260	105	30	15	45
214	260	100	35	16	40
215	245	100	40	14	50
216	255	90	40	14	60
217	255	90	40	14	55
218	273	120	40	14	55
219	265	100	30	14	55
220	280	125	35	14	50
221	265	110	40	14	50
222	240	90	35	13	50
223	260	105	30	14	40
224	288	110	35	14	55
225	285	120	40	14	55
226	260	95	35	13	50
227	270	100	35	14	50
228	280	120	35	14	55
229	285	110	35	14	55
230	270	100	35	14	45
231	280	120	35	14	50
232	291	110	35	14	50
233	290	115	35	14	60
234	250	95	30	14	45
235	255	95	30	16	55
236	292	110	40	14	40
237	291	115	40	14	60
238	296	110	35	14	55
239	300	130	35	13	60
240	298	120	35	13	45
241	296	115	30	14	50
242	290	115	30	14	50
243	300	125	35	15	50
244	295	125	35	15	55
245	293	110	35	14	60
246	265	110	25	13	50
247	265	90	30	13	35
248	286	125	35	14	50
249	294	125	35	15	40
250	310	135	45	14	50
251	282	120	40	13	55
252	295	115	40	14	55
253	303	110	35	14	40
254	286	120	30	14	55
255	290	115	35	13	50
256	285	120	45	15	50
257	276	125	38	13	60
258	280	100	30	14	50
259	300	115	40	14	50
260	303	142	30	14	50
261	293	130	35	14	55
262	303	120	40	13	50
263	295	110	35	14	55
264	335	150	40	14	45
265	338	135	40	14	55
266	304	118	35	14	50
267	314	120	35	14	45
268	297	130	40	14	50
269	298	120	40	14	35
270	298	115	45	14	40
271	280	108	35	14	45
272	300	120	35	15	50
273	291	120	30	15	60
274	310	130	40	15	45
275	300	135	35	15	55
276	295	110	40	14	45
277	275	105	35	14	50
278	258	92	25	14	35
279	241	95	30	14	40
280	290	113	40	13	40
281	295	128	45	13	50
282	283	118	32	15	40
283	288	115	35	14	50
284	308	132	40	13	60
285	320	125	40	14	40
286	310	145	35	14	50
287	297	112	35	15	55
288	295	115	30	14	50
289	300	115	40	14	60
290	273	100	30	14	50
291	271	100	40	14	55
292	260	105	25	14	50
293	258	85	35	13	45
296	260	110	30	13	55
297	260	100	30	14	55
298	278	115	35	14	50
299	296	110	40	14	45
300	300	115	45	14	50
301	294	125	35	14	55
302	305	105	40	14	55
303	300	110	45	14	50
304	272	105	40	14	55
305	280	100	35	14	50
PHB47	245	86	30	14	50
PHZ51	230	85	35	14	45
