# Supplementary material for: Gibberellins Promote Brassinosteroids Action and Both Increase Heterosis for Plant Height in Maize (Zea mays L.)
Source: Front Plant Sci. 2017 Jun 20;8:1039. doi: 10.3389/fpls.2017.01039 (PMC5477294; doi:10.3389/fpls.2017.01039)
Supplement: TABLE S9 — Raw data for Table 3. [file Table_9.XLSX]

## Sheet: PIFB47
PIF	PHT	BR	GA	Heterozygosity
1	275	0.203	0.0994	0.4123
2	300	0.4589	0.1856	0.4212
3	295	0.2516	0.1023	0.4386
4	290	0.3369	0.1569	0.4082
5	280	0.2431	0.1076	0.4048
6	275	0.427	0.1156	0.4249
9	285	0.2905	0.1197	0.4038
10	255	0.2282	0.0711	0.0048
11	275	0.3059	0.0756	0.0478
12	295	0.3722	0.126	0.4123
13	280	0.1934	0.0945	0.3993
14	300	0.467	0.1149	0.4147
15	273	0.2713	0.138	0.3949
16	295	0.2213	0.1255	0.3526
17	310	0.3258	0.124	0.3867
18	320	0.4171	0.1706	0.3833
19	288	0.372	0.1409	0.3993
20	295	0.2351	0.1029	0.4034
21	258	0.2349	0.125	0.1222
22	285	0.38	0.1867	0.3887
23	300	0.3606	0.1564	0.401
24	303	0.3333	0.1563	0.3669
25	303	0.4974	0.2065	0.3911
27	314	0.3505	0.133	0.3925
29	298	0.2604	0.1582	0.3997
30	300	0.3884	0.1787	0.3563
31	310	0.3622	0.192	0.3812
32	275	0.2177	0.1205	0.3642
33	280	0.4738	0.1274	0.4143
34	305	0.4287	0.2057	0.4017
35	294	0.2283	0.1802	0.4078
36	296	0.3137	0.1883	0.4143
37	260	0.1869	0.0966	0.0375
38	260	0.3042	0.0871	0.0218
39	291	0.2706	0.1215	0.3334
40	255	0.2372	0.1034	0.1294
41	292	0.269	0.1121	0.4017
42	300	0.2957	0.1682	0.385
43	298	0.3197	0.1505	0.2928
44	300	0.464	0.166	0.3945
45	295	0.2873	0.1168	0.2608
46	265	0.2305	0.1148	0.0249
47	294	0.2692	0.0963	0.3993
48	310	0.2847	0.147	0.3304
49	303	0.4198	0.1852	0.3416
50	290	0.335	0.14	0.3925
51	258	0.2595	0.0921	0.0191
52	284	0.3116	0.1233	0.4092
54	310	0.3721	0.1708	0.4123
55	281	0.3322	0.1237	0.4075
56	260	0.3052	0.1675	0.0031
57	295	0.3781	0.1565	0.4119
58	302	0.2907	0.1247	0.4174
59	280	0.3683	0.1683	0.4099
60	285	0.2693	0.1158	0.3017
61	310	0.5526	0.1941	0.3747
62	290	0.2944	0.1536	0.3891
63	290	0.3083	0.1088	0.4181
64	290	0.3509	0.1738	0.4177
65	280	0.298	0.1648	0.4171
66	285	0.2489	0.2011	0.4147
67	275	0.3065	0.0846	0.0447
68	285	0.3191	0.1386	0.4225
69	280	0.2949	0.1514	0.4212
70	273	0.3951	0.1373	0.3669
71	260	0.3207	0.0939	0.0314
72	288	0.3869	0.193	0.3795
73	260	0.3664	0.0575	0.1123
74	285	0.413	0.14	0.3519
75	280	0.3213	0.1817	0.3631
PHB47	238	0.2	0.07	0

## Sheet: PIFZ51
PIF	PHT	BR	GA	Heterozygosity
76	265	0.4801	0.3217	0.1485
77	235	0.3939	0.1653	0.0082
78	240	0.3	0.1991	0.1242
79	261	0.4337	0.2316	0.0679
80	231	0.3841	0.235	0.0164
81	255	0.3657	0.2351	0.0819
82	267	0.4028	0.1938	0.1696
83	295	0.5632	0.435	0.0396
84	243	0.3929	0.2114	0.0113
85	263	0.5918	0.1793	0.027
86	265	0.3628	0.1933	0.0392
87	251	0.2522	0.2201	0.0212
88	275	0.3712	0.2785	0.0966
89	240	0.4061	0.2642	0.0474
90	253	0.4255	0.272	0.1485
91	254	0.4691	0.1879	0.1044
92	240	0.3847	0.2721	0.0174
93	260	0.3312	0.2212	0.1314
94	265	0.3056	0.3267	0.0225
95	240	0.4825	0.3056	0.0317
96	220	0.0728	0.1	0.0252
97	235	0.4209	0.2935	0.013
98	230	0.2916	0.1925	0.0061
99	265	0.3859	0.3465	0.1106
100	265	0.4081	0.2943	0.1276
101	235	0.4655	0.2712	0.0215
102	230	0.3712	0.2306	0.0304
103	250	0.414	0.2642	0.0423
104	235	0.3805	0.2817	0.0328
105	265	0.4738	0.3986	0.1563
107	270	0.4736	0.2639	0.1539
108	280	0.4424	0.2968	0.2345
109	255	0.4369	0.217	0.0406
110	255	0.3722	0.3269	0.0416
111	240	0.3352	0.186	0.0375
112	255	0.4279	0.239	0.0692
113	308	0.6022	0.7601	0.258
114	250	0.476	0.2968	0.0454
115	280	0.4895	0.3559	0.2638
116	270	0.3624	0.2484	0.1539
117	272	0.3663	0.3311	0.1478
118	270	0.4436	0.2741	0.1826
119	270	0.3612	0.2533	0.1195
120	270	0.6318	0.3767	0.1621
121	265	0.4232	0.3727	0.056
122	245	0.3873	0.2278	0.0133
123	270	0.4134	0.2954	0.1218
124	280	0.4796	0.3176	0.2345
125	282	0.3854	0.2491	0.1195
126	260	0.4398	0.3115	0.1539
127	250	0.3051	0.2947	0.0242
128	260	0.4613	0.3507	0.0416
129	300	0.5801	0.3823	0.258
131	255	0.5133	0.2848	0.0406
132	253	0.428	0.2707	0.0403
133	250	0.3961	0.2904	0.0126
134	285	0.3686	0.2597	0.2171
135	253	0.3659	0.2511	0.1911
136	250	0.5419	0.3061	0.0143
137	255	0.3144	0.3051	0.0386
138	260	0.5103	0.2283	0.0849
139	260	0.465	0.3398	0.0413
141	260	0.3823	0.2527	0.0625
142	275	0.4021	0.2935	0.0375
143	245	0.362	0.2527	0.0375
144	260	0.4626	0.2622	0.043
145	260	0.4041	0.3497	0.1031
146	245	0.4067	0.3328	0.129
PHZ51	222	0.33	0.25	0

## Sheet: DHB47
Line	BR	GA	PHT
BGEM-0006-S	0.2035	0.0892	260
BGEM-0008-S	0.2005	0.1325	210
BGEM-0010-S	0.1572	0.0508	245
BGEM-0011-S	0.2904	0.1162	242.5
BGEM-0012-S	0.2548	0.1253	237.5
BGEM-0013-S	0.1791	0.0917	220
BGEM-0018-S	0.114	0.0518	230
BGEM-0019-S	0.1083	0.0469	240
BGEM-0022-S	0.2103	0.0517	225
BGEM-0023-S	0.1476	0.054	222.5
BGEM-0024-S	0.2156	0.0964	235
BGEM-0025-S	0.2163	0.0952	260
BGEM-0026-S	0.1322	0.0774	185
BGEM-0027-S	0.1751	0.0498	247.5
BGEM-0028-S	0.1589	0.057	182.5
BGEM-0029-S	0.2038	0.0676	177.5
BGEM-0030-S	0.176	0.0859	212.5
BGEM-0031-S	0.1573	0.087	255
BGEM-0032-S	0.3529	0.1158	185
BGEM-0033-S	0.3481	0.1286	217.5
BGEM-0034-S	0.161	0.0719	192.5
BGEM-0035-S	0.2265	0.0938	210
BGEM-0036-S	0.2919	0.0886	182.5
BGEM-0037-S	0.2671	0.1055	197.5
BGEM-0041-S	0.1176	0.0477	241
BGEM-0042-S	0.1339	0.0342	222.5
BGEM-0044-S	0.2042	0.0552	245
BGEM-0047-S	0.1068	0.0404	215
BGEM-0048-S	0.265	0.1811	217.5
BGEM-0049-S	0.1665	0.086	270.5
BGEM-0050-S	0.1304	0.0588	240
BGEM-0051-S	0.1596	0.0699	250
BGEM-0052-S	0.2581	0.1265	217.5
BGEM-0055-S	0.1076	0.0332	212.5
BGEM-0059-S	0.198	0.0323	212.5
BGEM-0067-S	0.3863	0.0929	217.5
BGEM-0068-S	0.2478	0.0706	215
BGEM-0070-S	0.1331	0.0767	220
BGEM-0071-S	0.2588	0.0832	225
BGEM-0072-S	0.229	0.0709	237.5
BGEM-0073-S	0.1425	0.0657	205
BGEM-0074-S	0.14	0.053	200
BGEM-0078-S	0.3804	0.1572	210
BGEM-0079-S	0.0941	0.0481	235
BGEM-0080-S	0.1825	0.0591	212.5
BGEM-0082-S	0.1261	0.0532	172.5
BGEM-0083-S	0.1326	0.0355	252.5
BGEM-0094-S	0.1405	0.067	195
BGEM-0095-S	0.2872	0.0966	217.5
BGEM-0097-S	0.1404	0.0432	207.5
BGEM-0099-S	0.2599	0.103	205
BGEM-0100-S	0.2527	0.0497	217.5
BGEM-0108-S	0.2989	0.1409	205
BGEM-0133-S	0.1607	0.0493	232.5
BGEM-0134-S	0.0701	0.0546	240
BGEM-0136-S	0.2786	0.0774	205
BGEM-0137-S	0.1141	0.0648	207.5
BGEM-0138-S	0.1713	0.1196	245
BGEM-0149-S	0.2806	0.1031	247.5
BGEM-0150-S	0.1667	0.0488	167.5
BGEM-0153-S	0.1501	0.0634	242.5
BGEM-0154-S	0.2141	0.1062	232.5
BGEM-0155-S	0.1256	0.0317	252.5
BGEM-0158-S	0.2481	0.101	310
BGEM-0159-S	0.1285	0.046	250
BGEM-0160-S	0.1432	0.0671	247.5
BGEM-0161-S	0.1969	0.131	240
BGEM-0162-S	0.1219	0.0503	210
BGEM-0164-S	0.1601	0.0563	225
BGEM-0165-S	0.2856	0.1333	265
BGEM-0166-S	0.3353	0.2114	247.5
BGEM-0167-S	0.2319	0.1168	202.5
BGEM-0169-S	0.1639	0.0882	210
BGEM-0170-S	0.2035	0.0929	220
BGEM-0172-S	0.1287	0.0491	275
BGEM-0173-S	0.2318	0.0552	237.5
BGEM-0175-S	0.1739	0.1432	242.5
BGEM-0186-S	0.25	0.0712	212.5
BGEM-0187-S	0.1242	0.0927	187.5
BGEM-0188-S	0.2161	0.034	240
BGEM-0198-S	0.1206	0.0402	260
BGEM-0199-S	0.2073	0.0385	257.5
BGEM-0200-S	0.1458	0.0509	222.5
BGEM-0213-S	0.1387	0.0647	267.5
BGEM-0218-S	0.2879	0.1188	220
BGEM-0221-S	0.1611	0.0684	235
BGEM-0222-S	0.1351	0.0726	220
BGEM-0226-S	0.198	0.0546	235
BGEM-0233-S	0.1458	0.0545	272.5
BGEM-0236-S	0.1509	0.0898	242.5
BGEM-0243-S	0.1972	0.0462	242.5
BGEM-0244-S	0.1414	0.052	207.5
BGEM-0250-S	0.2754	0.0718	260
BGEM-0252-S	0.1556	0.0622	247.5
BGEM-0254-S	0.2774	0.1105	245
BGEM-0255-S	0.2276	0.0798	240
BGEM-0257-S	0.2433	0.087	185
BGEM-0258-S	0.1199	0.0713	200
BGEM-0261-S	0.2513	0.0831	202.5
BGEM-0265-S	0.2462	0.0251	217.5
BGEM-0268-S	0.2244	0.1218	280
BGEM-0269-S	0.4306	0.254	190
BGEM-0270-S	0.2924	0.2332	212.5

## Sheet: DHZ51
Line	BR	GA	PHT
BGEM-0001-N	0.4826	0.26	270
BGEM-0003-N	0.5056	0.2574	282.5
BGEM-0005-N	0.2983	0.1135	245
BGEM-0039-N	0.3191	0.2314	217.5
BGEM-0040-N	0.483	0.2045	220
BGEM-0045-N	0.3305	0.1554	265
BGEM-0046-N	0.2864	0.0823	210
BGEM-0063-N	0.5159	0.225	232.5
BGEM-0066-N	0.652	0.4671	197.5
BGEM-0085-N	0.4891	0.2772	215
BGEM-0087-N	0.4421	0.181	270
BGEM-0088-N	0.555	0.2914	230
BGEM-0089-N	0.4946	0.3354	195
BGEM-0090-N	0.2933	0.2778	247.5
BGEM-0102-N	0.3303	0.1302	212.5
BGEM-0107-N	0.2114	0.0682	205
BGEM-0110-N	0.3585	0.1998	225
BGEM-0120-N	0.3911	0.1852	200
BGEM-0121-N	0.3246	0.105	262.5
BGEM-0122-N	0.3222	0.3005	245
BGEM-0124-N	0.347	0.1994	240
BGEM-0125-N	0.4254	0.1662	240
BGEM-0126-N	0.3997	0.2277	230
BGEM-0127-N	0.3028	0.2569	222.5
BGEM-0129-N	0.2157	0.0644	182.5
BGEM-0130-N	0.3475	0.2369	217.5
BGEM-0131-N	0.3723	0.0717	197.5
BGEM-0140-N	0.4177	0.2605	230
BGEM-0141-N	0.3731	0.2317	170
BGEM-0143-N	0.3254	0.3455	237.5
BGEM-0144-N	0.4035	0.1289	237.5
BGEM-0145-N	0.2453	0.1165	227.5
BGEM-0146-N	0.3386	0.1979	232.5
BGEM-0151-N	0.3051	0.1755	210
BGEM-0152-N	0.3548	0.1792	257.5
BGEM-0174-N	0.3579	0.2141	200
BGEM-0182-N	0.4418	0.2093	250
BGEM-0184-N	0.2915	0.1573	212.5
BGEM-0190-N	0.406	0.3211	200
BGEM-0191-N	0.5396	0.5084	212.5
BGEM-0192-N	0.244	0.2355	230
BGEM-0193-N	0.246	0.183	227.5
BGEM-0196-N	0.4016	0.2614	252.5
BGEM-0201-N	0.3462	0.1518	202.5
BGEM-0202-N	0.3815	0.3011	190
BGEM-0203-N	0.3296	0.1622	225
BGEM-0204-N	0.3832	0.2275	262.5
BGEM-0207-N	0.1731	0.3465	205
BGEM-0210-N	0.5038	0.252	260
BGEM-0211-N	0.4551	0.4059	232.5
BGEM-0215-N	0.2583	0.0386	210
BGEM-0216-N	0.3692	0.1528	192.5
BGEM-0223-N	0.4953	0.1272	222.5
BGEM-0224-N	0.7175	0.2835	167.5
BGEM-0225-N	0.3773	0.1498	222.5
BGEM-0235-N	0.2916	0.143	237.5
BGEM-0237-N	0.3519	0.1661	252.5
BGEM-0239-N	0.3302	0.1913	242.5
BGEM-0240-N	0.3041	0.2196	227.5
BGEM-0242-N	0.3123	0.2463	192.5
BGEM-0247-N	0.4395	0.1406	177.5
BGEM-0248-N	0.2034	0.0874	247.5
BGEM-0253-N	0.5853	0.2178	210
BGEM-0256-N	0.4176	0.1378	217.5
BGEM-0259-N	0.3355	0.2559	265
BGEM-0260-N	0.299	0.1254	252.5
