# Supplementary material for: Gibberellins Promote Brassinosteroids Action and Both Increase Heterosis for Plant Height in Maize (Zea mays L.)
Source: Front Plant Sci. 2017 Jun 20;8:1039. doi: 10.3389/fpls.2017.01039 (PMC5477294; doi:10.3389/fpls.2017.01039)
Supplement: TABLE S10 — Raw genotypic data. [file Table_10.XLSX]

## Sheet: Genotype data
rs	alleles	chrom	pos	strand	assembly#	center	protLSID	assayLSID	panelLSID	QCcode	PHB47	PHZ51	106	105	104	103	102	101	100	99	98	97	145	144	143	74	75	78	79	80	81	82	83	84	85	86	87	88	89	90	91	92	93	94	60	61	62	64	65
PZE-101000169	A/G	1	379844	NA	NA	NA	NA	NA	NA	NA	AA	AA	AA	AA	AA	AA	AA	AA	AA	AA	AA	AA	AA	AA	AA	GA	GA	AA	AA	GA	GA	AA	AA	AA	AA	AA	AA	AA	AA	AA	AA	AA	AA	AA	AA	AA	AA	AA	AA
PZE-101001044	A/G	1	1968281	NA	NA	NA	NA	NA	NA	NA	AA	GG	GG	GG	GG	GG	GG	GG	GG	GG	GG	GG	AA	AA	AA	GA	GA	GG	GG	GG	GG	GG	GG	GG	GG	GG	GG	GG	GG	GA	GG	GG	GG	GG	GG	GG	GA	GA	GA
PZE-101001107	C/A	1	2043319	NA	NA	NA	NA	NA	NA	NA	CC	CC	CC	CC	CA	CA	CC	CC	CC	CC	CC	CC	CC	CC	CC	CA	CA	CC	CC	CA	CA	CC	CC	CC	CC	CC	CC	CA	CC	CC	CC	CC	CC	CC	CC	CC	CC	CC	CC
SYN6001	G/A	1	2210506	NA	NA	NA	NA	NA	NA	NA	GG	GG	GG	GG	GA	GA	GG	GG	GG	GG	GG	GG	GG	GG	GG	GA	GA	GG	GG	GA	GA	GG	GG	GG	GG	GG	GG	GA	GG	GG	GG	GG	GG	GG	GG	GG	GG	GG	GG
SYN27251	A/G	1	2434798	NA	NA	NA	NA	NA	NA	NA	GG	AA	AA	AA	AA	AA	AA	AA	AA	AA	AA	AA	GA	GA	GA	AA	AA	AA	AA	GA	GA	AA	AA	AA	AA	AA	AA	GA	AA	GA	AA	AA	AA	AA	AA	AA	GA	GA	GA
SYN35327	G/A	1	2740208	NA	NA	NA	NA	NA	NA	NA	AA	GG	GA	GG	GA	GA	GA	GA	GA	GA	GA	GA	GA	GA	GA	GA	GA	GG	GG	GA	GA	GA	GA	GA	GA	GA	GA	GA	GA	GA	GG	GA	GA	GA	GA	GA	GA	GA	GA
SYN11114	G/A	1	3039078	NA	NA	NA	NA	NA	NA	NA	GG	GG	GG	GG	GG	GA	GG	GG	GG	GG	GG	GG	GG	GG	GG	GA	GA	GG	GG	GA	GA	GA	GA	GG	GG	GG	GG	GA	GG	GG	GG	GG	GG	GG	GG	GG	GG	GG	GG
SYN11122	A/G	1	3078140	NA	NA	NA	NA	NA	NA	NA	AA	AA	AA	AA	AA	AA	AA	AA	AA	AA	AA	AA	AA	AA	AA	AA	AA	AA	AA	GA	GA	GA	GA	AA	AA	AA	AA	GA	AA	AA	AA	AA	AA	AA	AA	AA	GA	AA	AA
SYN30750	A/G	1	3186044	NA	NA	NA	NA	NA	NA	NA	AA	AA	AA	AA	AA	AA	AA	AA	AA	AA	AA	AA	AA	AA	AA	AA	AA	AA	AA	GA	GA	AA	GA	AA	GA	AA	AA	AA	AA	AA	AA	AA	AA	AA	AA	AA	GA	AA	AA
PZE-101003026	G/A	1	3282920	NA	NA	NA	NA	NA	NA	NA	AA	GG	GG	GG	GG	GG	GG	GG	GG	GG	GG	GG	GA	GA	GA	GG	GG	GG	GG	GA	GA	GG	GG	GG	GG	GG	GG	GG	GG	GA	GG	GG	GG	GG	GG	GG	GA	GA	GA
PZE-101003135	C/A	1	3361968	NA	NA	NA	NA	NA	NA	NA	CC	CC	CC	CC	CC	CC	CC	CC	CC	CC	CC	CC	CC	CC	CC	CC	CC	CC	CC	CA	CA	CC	CA	CC	CA	CC	CC	CC	CC	CC	CC	CC	CC	CC	CC	CA	CA	CC	CC
PZE-101005818	G/A	1	4452253	NA	NA	NA	NA	NA	NA	NA	GG	GG	GG	GG	GG	GG	GG	GG	GG	GG	GG	GG	GG	GG	GG	GG	GG	GG	GG	GG	GG	GG	GG	GG	GG	GG	GG	GG	GG	GG	GG	GG	GG	GG	GG	GG	GG	GG	GG
SYN10708	A/G	1	4764811	NA	NA	NA	NA	NA	NA	NA	AA	AA	GG	GG	AA	GA	GA	AA	GA	GA	AA	AA	AA	AA	AA	GA	GA	GA	GA	GA	GA	GA	GA	GA	GA	AA	AA	GG	GG	GA	GA	AA	AA	GA	GG	GG	GA	AA	AA
PZA00447.8	G/A	1	9052735	NA	NA	NA	NA	NA	NA	NA	GG	AA	AA	GA	AA	AA	AA	AA	AA	AA	AA	AA	GG	GG	GG	AA	AA	AA	AA	GA	AA	AA	AA	AA	AA	AA	AA	GA	AA	AA	AA	AA	AA	AA	GA	GA	AA	AA	GA
SYN14143	G/A	1	9434924	NA	NA	NA	NA	NA	NA	NA	GG	GG	GG	GG	GG	GG	GG	GG	GG	GG	GG	GG	GA	GA	GA	GG	GG	GG	GG	GA	GG	GG	GG	GG	GG	GG	GG	GG	GG	GG	GG	GG	GG	GG	GG	GG	GG	GG	GG
PZE-101018400	A/C	1	10667363	NA	NA	NA	NA	NA	NA	NA	CC	AA	AA	AA	AA	AA	AA	AA	AA	AA	AA	AA	AA	AA	AA	AA	AA	AA	AA	CC	AA	AA	AA	AA	AA	AA	AA	AA	AA	AA	AA	AA	AA	AA	AA	AA	AA	AA	AA
PZE-101019726	G/A	1	11488064	NA	NA	NA	NA	NA	NA	NA	GG	GG	GA	GA	GG	GG	GA	GA	GG	GG	GA	GA	GA	GA	GA	GG	GG	GA	GA	GA	GA	GG	GA	GG	GG	GG	GG	GA	GG	GG	GG	GG	GG	GA	GG	GG	GG	GG	GG
SYN34331	A/G	1	11989100	NA	NA	NA	NA	NA	NA	NA	AA	GG	GG	GG	GG	GG	GG	GG	GG	GG	GG	GG	AA	AA	AA	GG	GG	GG	GG	GG	GG	GG	GG	GG	GG	GG	GG	GG	GG	GG	GG	GG	GG	GG	GG	GG	GG	GG	AA
PZE-101020456	G/A	1	12149892	NA	NA	NA	NA	NA	NA	NA	GG	AA	AA	GA	AA	AA	AA	AA	AA	AA	AA	AA	GG	GG	GG	AA	AA	AA	AA	AA	AA	AA	AA	AA	AA	AA	AA	AA	AA	AA	AA	AA	AA	AA	AA	GA	AA	AA	GA
PZE-101022341	G/A	1	12822345	NA	NA	NA	NA	NA	NA	NA	AA	GG	GG	GA	GG	GG	GG	GG	GG	GG	GG	GG	GA	GA	GA	GG	GG	GG	GG	GG	GG	GG	GG	GG	GG	GG	GG	GG	GG	GG	GG	GG	GG	GG	GG	GG	GG	GG	GA
SYN20034	A/G	1	13642580	NA	NA	NA	NA	NA	NA	NA	AA	GG	GG	GA	GG	GA	GG	GG	GG	GG	GG	GG	AA	AA	AA	GG	GG	GG	GG	GG	GG	GG	GG	GG	GG	GG	GG	GG	GG	GG	GG	GG	GG	GG	GG	GG	GG	GG	GA
SYN14645	A/C	1	13687372	NA	NA	NA	NA	NA	NA	NA	CC	AA	AA	CA	AA	AA	AA	AA	AA	AA	AA	AA	CA	CA	CA	AA	AA	AA	AA	AA	AA	AA	AA	AA	AA	AA	AA	AA	AA	AA	AA	AA	AA	AA	AA	AA	AA	AA	CA
csu1171.2	G/A	1	14638947	NA	NA	NA	NA	NA	NA	NA	GG	GG	GG	GG	GG	GA	GG	GG	GG	GG	GG	GG	GA	GA	GA	GA	GA	GG	GG	GA	GG	GG	GG	GG	GG	GG	GG	GA	GG	GG	GG	GG	GG	GG	GA	GA	GG	GG	GG
PZE-101024808	A/C	1	14859085	NA	NA	NA	NA	NA	NA	NA	AA	AA	AA	AA	AA	AA	AA	AA	AA	AA	AA	AA	AA	AA	AA	AA	AA	AA	AA	AA	AA	AA	AA	AA	AA	AA	AA	AA	AA	AA	AA	AA	AA	AA	AA	AA	AA	AA	AA
SYN5056	A/G	1	15779696	NA	NA	NA	NA	NA	NA	NA	AA	AA	AA	AA	AA	AA	AA	AA	AA	AA	AA	AA	AA	AA	AA	AA	AA	AA	AA	AA	AA	AA	AA	AA	AA	AA	AA	AA	AA	AA	AA	AA	AA	AA	AA	AA	AA	AA	AA
PZE-101026314	A/G	1	15808888	NA	NA	NA	NA	NA	NA	NA	GG	AA	AA	GA	AA	GA	AA	AA	AA	AA	AA	AA	GA	GA	GA	GA	GA	AA	AA	GA	AA	AA	AA	AA	AA	AA	AA	GA	AA	AA	GA	AA	AA	GA	AA	AA	AA	AA	GA
PZE-101027182	C/A	1	16371704	NA	NA	NA	NA	NA	NA	NA	CC	CC	CC	CC	CC	CC	CC	CC	CC	CC	CC	CC	CC	CC	CC	CC	CC	CC	CC	CA	CC	CC	CC	CC	CC	CC	CC	CC	CC	CC	CC	CC	CC	CC	CA	CA	CC	CC	CC
PZE-101027807	C/A	1	16602399	NA	NA	NA	NA	NA	NA	NA	CC	CC	CC	CC	CC	CA	CC	CC	CC	CC	CC	CC	CC	CC	CC	CC	CC	CC	CC	CA	CC	CC	CC	CC	CC	CC	CC	CC	CC	CC	CC	CC	CC	CC	CC	CC	CC	CC	CC
SYN367	A/C	1	16826305	NA	NA	NA	NA	NA	NA	NA	AA	CC	CC	CC	CC	CC	CC	CC	CC	CC	CC	CC	AA	AA	AA	CC	CC	CC	CC	CC	CC	CC	CC	CC	CC	CC	CC	CC	CC	CC	CC	CC	CC	CC	CC	CC	CC	CC	CC
SYN30824	G/A	1	17716466	NA	NA	NA	NA	NA	NA	NA	AA	GG	GG	GA	GG	GA	GG	GG	GG	GG	GG	GG	GA	GA	GA	GG	GG	GG	GG	GG	GG	GG	GG	GG	GG	GG	GG	GA	GG	GG	GA	GG	GG	GG	GG	GG	GG	GG	GA
PZE-101029689	A/G	1	17739746	NA	NA	NA	NA	NA	NA	NA	AA	AA	AA	AA	AA	GA	AA	AA	AA	AA	AA	AA	AA	AA	AA	AA	AA	AA	AA	GA	AA	AA	AA	AA	AA	AA	AA	GA	AA	AA	AA	AA	AA	AA	AA	AA	AA	AA	AA
PZA00358.12	G/A	1	18980563	NA	NA	NA	NA	NA	NA	NA	GG	GG	GG	GG	GG	GA	GG	GG	GG	GG	GG	GG	GA	GA	GA	GG	GG	GG	GG	GG	GG	GG	GG	GG	GG	GG	GG	GG	GG	GG	GG	GG	GG	GG	GG	GG	GG	GG	GG
PZE-101031077	A/G	1	19100675	NA	NA	NA	NA	NA	NA	NA	GG	AA	AA	GA	AA	GA	AA	AA	AA	AA	AA	AA	GA	GA	GA	AA	AA	AA	AA	AA	AA	AA	AA	AA	AA	AA	AA	AA	AA	AA	GA	AA	AA	AA	AA	AA	AA	AA	GA
PZE-101032249	G/A	1	19699932	NA	NA	NA	NA	NA	NA	NA	GG	GG	GG	GG	GG	GG	GG	GG	GG	GG	GG	GG	GA	GA	GA	GG	GG	GG	GG	GA	GG	GG	GG	GG	GG	GG	GG	GG	GG	GG	GG	GG	GG	GG	GG	GG	GG	GG	GG
SYN18708	G/A	1	21466619	NA	NA	NA	NA	NA	NA	NA	GG	GG	GG	GG	GG	GG	GG	GG	GG	GG	GG	GG	GA	GA	GA	GG	GG	GG	GG	GG	GG	GG	GG	GG	GG	GG	GG	GG	GG	GG	GG	GG	GG	GG	GG	GG	GG	GG	GG
PZE-101033801	C/A	1	21710836	NA	NA	NA	NA	NA	NA	NA	AA	CC	CC	CA	CC	CC	CC	CC	CC	CC	CC	CC	CA	CA	CA	CC	CC	CC	CC	CA	CC	CC	CC	CC	CC	CC	CC	CC	CC	CC	CA	CC	CC	CC	CA	CA	CC	CC	CA
PZE-101035008	C/A	1	22645687	NA	NA	NA	NA	NA	NA	NA	CC	AA	AA	AA	AA	AA	AA	AA	AA	AA	AA	AA	CC	CC	CC	AA	AA	AA	AA	CA	AA	AA	AA	AA	AA	AA	AA	AA	AA	AA	AA	AA	AA	AA	CA	CA	AA	AA	CA
PZE-101035640	A/G	1	23218696	NA	NA	NA	NA	NA	NA	NA	AA	GG	GG	GG	GG	GA	GG	GG	GG	GG	GG	GG	AA	AA	AA	GG	GG	GG	GG	GG	GG	GG	GG	GG	GG	GG	GG	GG	GG	GG	GA	GG	GG	GG	GA	GA	GG	GG	GA
PZE-101036310	A/G	1	23615254	NA	NA	NA	NA	NA	NA	NA	AA	AA	AA	AA	AA	GA	AA	AA	AA	AA	AA	AA	GA	GA	GA	AA	AA	AA	AA	GA	AA	AA	AA	AA	AA	AA	AA	AA	AA	AA	AA	AA	AA	AA	GA	GA	GA	AA	AA
PZE-101036683	A/G	1	24052120	NA	NA	NA	NA	NA	NA	NA	AA	AA	AA	AA	AA	GA	AA	AA	AA	AA	AA	AA	AA	AA	AA	AA	AA	AA	AA	GA	AA	AA	AA	AA	AA	AA	AA	GA	AA	AA	AA	AA	AA	AA	GA	GA	AA	AA	AA
PZE-101036862	C/A	1	24203717	NA	NA	NA	NA	NA	NA	NA	CC	CC	CC	CC	CC	CC	CC	CC	CC	CC	CC	CC	CC	CC	CC	CC	CC	CC	CC	CC	CC	CC	CC	CC	CC	CC	CC	CC	CC	CC	CC	CC	CC	CC	CC	CC	CC	CC	CC
SYN5538	C/A	1	24585840	NA	NA	NA	NA	NA	NA	NA	CC	AA	CA	CA	CA	CA	CA	CA	CA	CA	CA	CA	CC	CC	CC	CA	CA	CA	CA	CA	CA	CA	CA	CA	CA	CA	CA	CA	CA	CA	AA	CA	CA	CA	CA	CA	CA	CA	AA
SYN16259	A	1	25415714	NA	NA	NA	NA	NA	NA	NA	AA	AA	AA	AA	AA	AA	AA	AA	AA	AA	AA	AA	AA	AA	AA	AA	AA	AA	AA	AA	AA	AA	AA	AA	AA	AA	AA	AA	AA	AA	AA	AA	AA	AA	AA	AA	AA	AA	AA
PZE-101039301	G/A	1	26496101	NA	NA	NA	NA	NA	NA	NA	GG	AA	AA	AA	AA	GA	AA	AA	AA	AA	AA	AA	GG	GG	GG	AA	AA	AA	AA	GA	AA	AA	AA	AA	AA	AA	AA	GA	AA	AA	GA	AA	AA	AA	GA	GA	AA	AA	GA
PZE-101040677	G/A	1	27502892	NA	NA	NA	NA	NA	NA	NA	GG	GG	GG	GG	GG	GA	GG	GG	GG	GG	GG	GG	GG	GG	GG	GG	GG	GG	GG	GA	GG	GG	GG	GG	GG	GG	GG	GG	GG	GG	GG	GG	GG	GG	GG	GG	GG	GG	GG
PZE-101040838	A/G	1	27555261	NA	NA	NA	NA	NA	NA	NA	AA	AA	AA	AA	AA	GG	AA	AA	AA	AA	AA	AA	AA	AA	AA	AA	AA	AA	AA	GG	AA	AA	AA	AA	AA	AA	AA	AA	AA	AA	AA	AA	AA	AA	AA	AA	AA	AA	AA
SYN24633	G/A	1	27909410	NA	NA	NA	NA	NA	NA	NA	GG	GG	GG	GG	GG	GG	GG	GG	GG	GG	GG	GG	GG	GG	GG	GG	GG	GG	GG	GG	GG	GG	GG	GG	GG	GG	GG	GG	GG	GG	GG	GG	GG	GG	GA	GA	GG	GG	GG
SYN23119	G/A	1	28376885	NA	NA	NA	NA	NA	NA	NA	GG	GG	GG	GG	GG	GA	GG	GG	GG	GG	GG	GG	GA	GA	GA	GG	GG	GG	GG	GA	GG	GG	GG	GG	GG	GG	GG	GG	GG	GG	GG	GG	GG	GG	GA	GA	GG	GG	GG
PZB02058.1	A/G	1	28421841	NA	NA	NA	NA	NA	NA	NA	AA	AA	AA	AA	AA	AA	AA	AA	AA	AA	AA	AA	GA	GA	GA	AA	AA	AA	AA	AA	AA	AA	AA	AA	AA	AA	AA	GA	AA	GA	AA	AA	AA	AA	GA	GA	AA	AA	AA
PZE-101041837	G/A	1	28529484	NA	NA	NA	NA	NA	NA	NA	GG	GG	GG	GG	GG	GG	GG	GG	GG	GG	GG	GG	GG	GG	GG	GG	GG	GG	GG	GG	GG	GG	GG	GG	GG	GG	GG	GG	GG	GG	GG	GG	GG	GG	GA	GA	GG	GG	GG
PZE-101042196	A/G	1	28796566	NA	NA	NA	NA	NA	NA	NA	AA	AA	AA	AA	AA	AA	AA	AA	AA	AA	AA	AA	GA	GA	GA	AA	AA	AA	AA	AA	AA	AA	AA	AA	AA	AA	AA	AA	AA	AA	AA	AA	AA	AA	AA	AA	AA	AA	AA
SYN23445	G/A	1	29255212	NA	NA	NA	NA	NA	NA	NA	GG	GG	GG	GG	GG	GG	GG	GG	GG	GG	GG	GG	GG	GG	GG	GG	GG	GG	GG	GG	GG	GG	GG	GG	GG	GG	GG	GG	GG	GG	GG	GG	GG	GG	GG	GG	GG	GG	GG
PZE-101043096	G/A	1	29355902	NA	NA	NA	NA	NA	NA	NA	AA	GG	GG	GG	GG	GG	GG	GG	GG	GG	GG	GG	GA	GA	GA	GG	GG	GG	GG	GG	GG	GG	GG	GG	GG	GG	GG	GG	GG	GG	GA	GG	GG	GG	GG	GG	GG	GG	GA
PZE-101043600	C/A	1	29681768	NA	NA	NA	NA	NA	NA	NA	CC	AA	AA	AA	AA	CA	AA	AA	AA	AA	AA	AA	CC	CC	CC	AA	AA	AA	AA	CA	AA	AA	AA	AA	AA	AA	AA	AA	AA	AA	CA	AA	AA	AA	CA	CA	AA	AA	AA
PZE-101043670	G/A	1	29742488	NA	NA	NA	NA	NA	NA	NA	GG	GG	GG	GG	GG	GA	GG	GG	GG	GG	GG	GG	GA	GA	GA	GG	GG	GG	GG	GA	GG	GG	GG	GG	GG	GG	GG	GA	GG	GG	GG	GG	GG	GG	GA	GA	GG	GG	GG
PZE-101043682	A/C	1	29784435	NA	NA	NA	NA	NA	NA	NA	AA	AA	AA	AA	AA	CA	AA	AA	AA	AA	AA	AA	AA	AA	AA	AA	AA	AA	AA	CA	AA	AA	AA	AA	AA	AA	AA	CA	AA	AA	AA	AA	AA	AA	CA	CA	AA	AA	AA
PZE-101044715	G/A	1	30571714	NA	NA	NA	NA	NA	NA	NA	GG	GG	GG	GG	GG	GG	GG	GG	GG	GG	GG	GG	GA	GA	GA	GG	GG	GG	GG	GG	GG	GG	GG	GG	GG	GG	GG	GG	GG	GG	GG	GG	GG	GG	GG	GG	GG	GG	GG
SYN8490	A/G	1	31870063	NA	NA	NA	NA	NA	NA	NA	AA	GG	GG	GG	GG	GG	GG	GG	GG	GG	GG	GG	AA	AA	AA	GG	GG	GG	GG	GG	GG	GG	GG	GG	GG	GG	GG	GA	GG	GG	GA	GG	GG	GG	GA	GA	GG	GG	GA
PZE-101046132	G/A	1	31976599	NA	NA	NA	NA	NA	NA	NA	GG	GG	GG	GG	GG	GG	GG	GG	GG	GG	GG	GG	GA	GA	GA	GG	GG	GG	GG	GG	GG	GG	GG	GG	GG	GG	GG	GG	GG	GG	GG	GG	GG	GG	GG	GG	GG	GG	GG
PZE-101046876	G/A	1	32227267	NA	NA	NA	NA	NA	NA	NA	GG	GG	GG	GG	GG	GG	GG	GG	GG	GG	GA	GA	GA	GA	GA	GG	GG	GG	GG	GG	GG	GG	GG	GG	GG	GG	GG	GA	GG	GG	GG	GG	GG	GG	GA	GA	GG	GG	GG
PZE-101048892	A/G	1	33672279	NA	NA	NA	NA	NA	NA	NA	AA	AA	AA	AA	AA	GA	AA	AA	AA	AA	AA	AA	GA	GA	GA	AA	AA	AA	AA	GA	AA	AA	AA	AA	AA	AA	AA	GA	AA	AA	AA	AA	AA	AA	AA	AA	AA	AA	AA
PZE-101049608	C/A	1	34255898	NA	NA	NA	NA	NA	NA	NA	CC	CC	CC	CC	CC	CC	CC	CC	CC	CC	CC	CC	CC	CC	CC	CC	CC	CC	CC	CC	CC	CC	CC	CC	CC	CC	CC	CC	CC	CC	CC	CC	CC	CC	CA	CA	CC	CC	CC
SYN24238	G/A	1	34660261	NA	NA	NA	NA	NA	NA	NA	GG	GG	GG	GG	GG	GA	GG	GG	GG	GG	GG	GG	GG	GG	GG	GG	GG	GG	GG	GA	GG	GG	GG	GG	GG	GG	GG	GG	GG	GG	GG	GG	GG	GG	GG	GG	GG	GG	GG
SYN450	A/G	1	35925422	NA	NA	NA	NA	NA	NA	NA	AA	GG	GG	GG	GG	GG	GG	GG	GG	GG	GG	GG	AA	AA	AA	GG	GG	GG	GG	GG	GG	GG	GG	GG	GG	GG	GG	GG	GG	GG	GA	GG	GG	GG	GA	GA	GA	GG	GG
PZE-101052294	C/A	1	36220419	NA	NA	NA	NA	NA	NA	NA	AA	CC	CC	CC	CC	CC	CC	CC	CC	CC	CC	CC	CA	CA	CA	CC	CC	CC	CC	CC	CC	CC	CC	CC	CC	CC	CC	CC	CC	CC	CA	CC	CC	CC	CA	CA	CA	CC	CC
PZE-101052634	C/A	1	36500310	NA	NA	NA	NA	NA	NA	NA	CC	CC	CC	CC	CC	CA	CC	CC	CC	CC	CC	CC	CA	CA	CA	CC	CC	CC	CC	CA	CC	CC	CC	CC	CC	CC	CC	CA	CC	CC	CC	CC	CC	CC	CA	CA	CC	CC	CC
SYN25114	A/G	1	38445432	NA	NA	NA	NA	NA	NA	NA	GG	AA	GA	AA	GA	GA	AA	AA	GA	AA	AA	AA	GA	GA	GA	AA	AA	GA	GA	GA	AA	AA	AA	AA	AA	GA	GA	AA	AA	GA	GA	GA	GA	GA	GA	GA	GA	GA	AA
PZE-101055260	A/G	1	39139774	NA	NA	NA	NA	NA	NA	NA	AA	AA	AA	AA	AA	AA	AA	AA	AA	AA	AA	AA	AA	AA	AA	AA	AA	AA	AA	AA	AA	AA	AA	AA	AA	AA	AA	AA	AA	AA	AA	AA	AA	AA	AA	AA	AA	AA	AA
PZE-101055771	G/A	1	39742242	NA	NA	NA	NA	NA	NA	NA	GG	GG	GG	GG	GG	GA	GG	GG	GG	GG	GG	GG	GA	GA	GA	GG	GG	GG	GG	GA	GG	GG	GG	GG	GG	GG	GG	GG	GG	GG	GG	GG	GG	GG	GG	GG	GG	GG	GG
PZE-101056856	G/A	1	40422488	NA	NA	NA	NA	NA	NA	NA	AA	GG	GG	GG	GG	GA	GG	GG	GG	GG	GG	GG	GA	GA	GA	GG	GG	GG	GG	GA	GG	GG	GG	GG	GG	GG	GG	GG	GG	GG	GA	GG	GG	GG	GG	GG	GA	GG	GG
PZE-101058274	A/G	1	42013513	NA	NA	NA	NA	NA	NA	NA	GG	AA	AA	AA	AA	AA	AA	AA	AA	AA	AA	AA	GA	GA	GA	AA	AA	AA	AA	AA	AA	AA	AA	AA	AA	AA	AA	AA	AA	AA	GA	AA	AA	AA	GA	GA	GA	AA	AA
PZE-101058322	G/A	1	42018755	NA	NA	NA	NA	NA	NA	NA	GG	GG	GG	GG	GG	GG	GG	GG	GG	GG	GG	GG	GG	GG	GG	GG	GG	GG	GG	GG	GG	GG	GG	GG	GG	GG	GG	GA	GG	GG	GG	GG	GG	GG	GG	GG	GG	GG	GG
SYN11242	A/G	1	42921800	NA	NA	NA	NA	NA	NA	NA	AA	AA	AA	AA	AA	GA	AA	AA	AA	AA	AA	AA	GA	GA	GA	AA	AA	AA	AA	GA	AA	AA	AA	AA	AA	AA	AA	AA	AA	AA	AA	AA	AA	AA	AA	AA	AA	AA	AA
PZE-101059325	C/A	1	43125988	NA	NA	NA	NA	NA	NA	NA	CC	CC	CC	CC	CC	CC	CC	CC	CC	CC	CC	CC	CC	CC	CC	CC	CC	CC	CC	CA	CC	CC	CC	CC	CC	CC	CC	CC	CC	CC	CC	CC	CC	CC	CC	CA	CC	CC	CC
SYN13385	C/A	1	43974129	NA	NA	NA	NA	NA	NA	NA	AA	CC	CC	CC	CC	CA	CC	CC	CC	CC	CC	CC	CA	CA	CA	CC	CC	CC	CC	CA	CC	CC	CC	CC	CC	CC	CC	CA	CC	CC	CA	CC	CC	CC	CA	CA	CA	CC	CC
PUT-163a-60349887-2626	G/A	1	44187081	NA	NA	NA	NA	NA	NA	NA	GG	AA	AA	AA	AA	GA	AA	AA	AA	AA	AA	AA	GG	GG	GG	AA	AA	AA	AA	GA	AA	AA	AA	AA	AA	AA	AA	AA	AA	AA	GA	AA	AA	AA	AA	AA	GA	AA	AA
PZA03742.1	A/C	1	44373656	NA	NA	NA	NA	NA	NA	NA	CC	AA	AA	AA	AA	CA	AA	AA	AA	AA	AA	AA	CA	CA	CA	AA	AA	AA	AA	CA	AA	AA	AA	AA	AA	AA	AA	AA	AA	AA	CA	AA	AA	AA	CA	CA	CA	AA	AA
PZE-101060842	A/C	1	44540664	NA	NA	NA	NA	NA	NA	NA	CC	AA	AA	AA	AA	CA	AA	AA	AA	AA	AA	AA	CA	CA	CA	AA	AA	AA	AA	CA	AA	AA	AA	AA	AA	AA	AA	AA	AA	AA	CA	AA	AA	AA	CA	CA	CA	AA	AA
SYN36080	G/A	1	44802685	NA	NA	NA	NA	NA	NA	NA	AA	GG	GG	GG	GG	GA	GG	GG	GG	GG	GG	GG	GA	GA	GA	GG	GG	GG	GG	GA	GG	GG	GG	GG	GG	GG	GG	GG	GG	GG	GA	GG	GG	GG	GG	GG	GA	GG	GG
PZE-101061168	T/A	1	45101401	NA	NA	NA	NA	NA	NA	NA	AA	TT	TT	TT	TT	TA	TT	TT	TT	TT	TT	TT	TA	TA	TA	TT	TT	TT	TT	TA	TT	TT	TT	TT	TT	TT	TT	TT	TT	TT	TA	TT	TT	TT	TT	TT	TA	TT	TT
PZE-101062246	A/G	1	45786956	NA	NA	NA	NA	NA	NA	NA	AA	AA	AA	AA	AA	AA	AA	AA	AA	AA	AA	AA	AA	AA	AA	AA	AA	AA	AA	GA	AA	AA	AA	AA	AA	AA	AA	AA	AA	AA	AA	AA	AA	AA	AA	AA	AA	AA	AA
SYN10021	G/A	1	45918714	NA	NA	NA	NA	NA	NA	NA	GG	GG	GG	GG	GG	GA	GG	GG	GG	GG	GG	GG	GG	GG	GG	GG	GG	GG	GG	GA	GG	GG	GG	GG	GG	GG	GG	GA	GG	GG	GG	GG	GG	GG	GA	GA	GG	GG	GG
PZE-101063113	C/A	1	46407120	NA	NA	NA	NA	NA	NA	NA	CC	AA	AA	AA	AA	CA	AA	AA	AA	AA	AA	AA	CC	CC	CC	AA	AA	AA	AA	CA	AA	AA	AA	AA	AA	AA	AA	AA	AA	AA	CA	AA	AA	AA	AA	AA	CA	AA	AA
SYN37775	G/A	1	47135598	NA	NA	NA	NA	NA	NA	NA	GG	GG	GG	GG	GG	GA	GG	GG	GG	GG	GG	GG	GG	GG	GG	GG	GG	GG	GG	GA	GG	GG	GG	GG	GG	GG	GG	GA	GG	GG	GG	GG	GG	GG	GG	GG	GG	GG	GG
SYN20717	G/A	1	47311968	NA	NA	NA	NA	NA	NA	NA	AA	GG	GG	GG	GG	GG	GG	GG	GG	GG	GG	GG	NN	GG	GG	GG	GG	GG	GG	GG	GG	GG	GG	GG	GG	GG	GG	GG	GG	GG	GG	GG	GG	GG	GG	GG	GG	GG	GG
PZE-101064370	G/A	1	47476084	NA	NA	NA	NA	NA	NA	NA	GG	AA	AA	AA	AA	AA	AA	AA	AA	AA	AA	AA	GG	GG	GG	AA	AA	AA	AA	AA	AA	AA	AA	AA	AA	AA	AA	AA	AA	AA	GA	AA	AA	AA	AA	AA	GA	AA	AA
PZE-101064477	C	1	47508424	NA	NA	NA	NA	NA	NA	NA	CC	CC	CC	CC	CC	CC	CC	CC	CC	CC	CC	CC	CC	CC	CC	CC	CC	CC	CC	CC	CC	CC	CC	CC	CC	CC	CC	CC	CC	CC	CC	CC	CC	CC	CC	CC	CC	CC	CC
PZE-101064790	A/C	1	47826038	NA	NA	NA	NA	NA	NA	NA	AA	AA	AA	AA	AA	AA	AA	AA	AA	AA	AA	AA	AA	AA	AA	AA	AA	AA	AA	AA	AA	AA	AA	AA	AA	AA	AA	CA	CA	AA	AA	AA	AA	AA	AA	AA	AA	AA	AA
ZM013299-0478	G/C	1	47993084	NA	NA	NA	NA	NA	NA	NA	GG	GG	GG	GG	GG	GG	GG	GG	GG	GG	GG	GG	GG	GG	GG	GG	GG	GG	GG	GG	GG	GG	GG	GG	GG	GG	GG	GC	GC	GG	GG	GG	GG	GG	GG	GG	GG	GG	GG
PZE-101065651	G/A	1	48659763	NA	NA	NA	NA	NA	NA	NA	AA	GG	GG	GG	GG	GG	GG	GG	GG	GG	GG	GG	GA	GA	GA	GA	GA	GG	GG	GG	GG	GG	GG	GG	GG	GG	GG	GA	GA	GG	GA	GG	GG	GG	GG	GG	GA	GG	GG
PZE-101065758	G/A	1	48688790	NA	NA	NA	NA	NA	NA	NA	AA	GG	GG	GG	GG	GG	GG	GG	GG	GG	GG	GG	GA	GA	GA	GG	GG	GG	GG	GG	GG	GG	GG	GG	GG	GG	GG	GG	GG	GG	GG	GG	GG	GG	GG	GG	GG	GG	GG
PZE-101066291	G/A	1	49393138	NA	NA	NA	NA	NA	NA	NA	GG	GG	GG	GG	GG	GA	GG	GG	GG	GG	GG	GG	GG	GG	GG	GG	GG	GG	GG	GA	GG	GG	GG	GG	GG	GG	GG	GA	GA	GG	GG	GG	GG	GG	GG	GG	GG	GG	GG
PZE-101066497	C/A	1	49780141	NA	NA	NA	NA	NA	NA	NA	CC	CC	CC	CC	CC	CA	CC	CC	CC	CC	CC	CC	CC	CC	CC	CC	CC	CC	CC	CA	CC	CC	CC	CC	CC	CC	CC	CA	CA	CC	CC	CC	CC	CC	CC	CC	CC	CC	CC
PZE-101066560	C/A	1	49945398	NA	NA	NA	NA	NA	NA	NA	CC	CC	CC	CC	CC	CA	CC	CC	CC	CC	CC	CC	CC	CC	CC	CC	CC	CC	CC	CA	CC	CC	CC	CC	CC	CC	CC	CA	CA	CC	CC	CC	CC	CC	CC	CC	CC	CC	CC
SYN29479	A/G	1	50710746	NA	NA	NA	NA	NA	NA	NA	AA	AA	AA	AA	AA	GA	AA	AA	AA	AA	AA	AA	AA	AA	AA	AA	AA	AA	AA	GA	AA	AA	AA	AA	AA	AA	AA	AA	AA	AA	AA	AA	AA	AA	AA	AA	AA	AA	AA
PZE-101069059	A/C	1	52162229	NA	NA	NA	NA	NA	NA	NA	CC	AA	AA	AA	AA	AA	AA	AA	AA	AA	AA	AA	CA	CA	CA	AA	AA	AA	AA	AA	AA	AA	AA	AA	AA	AA	AA	AA	AA	AA	CA	AA	AA	AA	AA	AA	CA	AA	AA
PZE-101071162	G/A	1	53630937	NA	NA	NA	NA	NA	NA	NA	GG	GG	GG	GG	GG	GA	GG	GG	GG	GG	GG	GG	GG	GG	GG	GG	GG	GG	GG	GA	GA	GG	GG	GG	GG	GG	GG	GA	GA	GG	GG	GG	GG	GG	GG	GG	GG	GG	GG
PZE-101071273	G/A	1	53663576	NA	NA	NA	NA	NA	NA	NA	GG	GG	GG	GG	GG	GG	GG	GG	GG	GG	GG	GG	GG	GG	GG	GG	GG	GG	GG	GG	GG	GG	GG	GG	GG	GG	GG	GG	GG	GG	GG	GG	GG	GG	GG	GG	GG	GG	GG
PZE-101071898	G/A	1	54350495	NA	NA	NA	NA	NA	NA	NA	GG	GG	GG	GG	GG	GG	GG	GG	GG	GG	GG	GG	GG	GG	GG	GG	GG	GG	GG	GA	GA	GG	GG	GG	GG	GG	GG	GG	GG	GG	GG	GG	GG	GG	GG	GG	GG	GG	GG
PZE-101073494	A	1	56225417	NA	NA	NA	NA	NA	NA	NA	AA	AA	AA	AA	AA	AA	AA	AA	AA	AA	AA	AA	AA	AA	AA	AA	AA	AA	AA	AA	AA	AA	AA	AA	AA	AA	AA	AA	AA	AA	AA	AA	AA	AA	AA	AA	AA	AA	AA
PZE-101074357	G/A	1	57246788	NA	NA	NA	NA	NA	NA	NA	GG	GG	GG	GG	GG	GG	GG	GG	GG	GG	GG	GG	GG	GG	GG	GG	GG	GG	GG	GG	GG	GG	GG	GG	GG	GG	GG	GG	GG	GG	GG	GG	GG	GG	GG	GG	GG	GG	GG
PZE-101075097	A	1	58503830	NA	NA	NA	NA	NA	NA	NA	AA	AA	AA	AA	AA	AA	AA	AA	AA	AA	AA	AA	AA	AA	AA	AA	AA	AA	AA	AA	AA	AA	AA	AA	AA	AA	AA	AA	AA	AA	AA	AA	AA	AA	AA	AA	AA	AA	AA
SYN25471	A/G	1	60832029	NA	NA	NA	NA	NA	NA	NA	AA	GG	GG	GG	GG	GA	GG	GG	GG	GG	GG	GG	AA	AA	AA	GG	GG	GG	GG	GG	GG	GG	GG	GG	GG	GG	GG	GG	GG	GG	GA	GG	GG	GG	GG	GG	GA	GG	GG
PZE-101077016	A/G	1	61033902	NA	NA	NA	NA	NA	NA	NA	AA	AA	AA	AA	AA	AA	AA	AA	AA	AA	AA	AA	AA	AA	AA	AA	AA	AA	AA	AA	AA	AA	AA	AA	AA	AA	AA	AA	AA	AA	AA	AA	AA	GA	AA	AA	AA	AA	AA
PZE-101077460	A/G	1	61624329	NA	NA	NA	NA	NA	NA	NA	AA	AA	AA	AA	AA	GA	AA	AA	AA	AA	AA	AA	GA	GA	GA	AA	AA	AA	AA	AA	AA	AA	AA	AA	AA	AA	AA	GA	GA	AA	AA	AA	AA	AA	AA	AA	AA	AA	AA
SYN6888	G/A	1	61948232	NA	NA	NA	NA	NA	NA	NA	AA	GG	GG	GG	GG	GG	GG	GG	GG	GG	GG	GG	GA	GA	GA	GG	GG	GG	GG	GA	GA	GG	GG	GG	GG	GG	GG	GG	GG	GG	GA	GG	GG	GG	GG	GG	GA	GG	GG
PZE-101079205	A/C	1	63584756	NA	NA	NA	NA	NA	NA	NA	AA	CC	CC	CC	CC	CA	CC	CC	CC	CC	CC	CC	AA	AA	AA	CC	CC	CC	CC	CC	CC	CC	CC	CC	CC	CC	CC	CC	CC	CC	CA	CC	CC	CA	CC	CC	CA	CC	CC
PZE-101079397	A/G	1	63894760	NA	NA	NA	NA	NA	NA	NA	AA	GG	GG	GG	GG	GA	GG	GG	GG	GG	GG	GG	AA	AA	AA	GG	GG	GG	GG	GG	GG	GG	GG	GG	GG	GG	GG	GG	GG	GG	GA	GG	GG	GG	GG	GG	GA	GG	GG
PZE-101079844	A	1	64492522	NA	NA	NA	NA	NA	NA	NA	AA	AA	AA	AA	AA	AA	AA	AA	AA	AA	AA	AA	AA	AA	AA	AA	AA	AA	AA	AA	AA	AA	AA	AA	AA	AA	AA	AA	AA	AA	AA	AA	AA	AA	AA	AA	AA	AA	AA
PZE-101080319	A	1	64972459	NA	NA	NA	NA	NA	NA	NA	AA	AA	AA	AA	AA	AA	AA	AA	AA	AA	AA	AA	AA	AA	AA	AA	AA	AA	AA	AA	AA	AA	AA	AA	AA	AA	AA	AA	AA	AA	AA	AA	AA	AA	AA	AA	AA	AA	AA
PZE-101080365	A/G	1	65046906	NA	NA	NA	NA	NA	NA	NA	AA	AA	AA	AA	AA	AA	AA	AA	AA	AA	AA	AA	AA	AA	AA	AA	AA	AA	AA	GA	GA	AA	AA	AA	AA	AA	AA	AA	AA	AA	AA	AA	AA	AA	AA	AA	AA	AA	AA
PZE-101080378	A/G	1	65086634	NA	NA	NA	NA	NA	NA	NA	AA	GG	GG	GG	GG	GA	GG	GG	GG	GG	GG	GG	AA	AA	AA	GG	GG	GG	GG	GG	GG	GG	GG	GG	GG	GG	GG	GG	GG	GG	GA	GG	GG	GG	GG	GG	GA	GG	GG
SYN35654	G/A	1	65347197	NA	NA	NA	NA	NA	NA	NA	GG	GG	GG	GG	GG	GA	GG	GG	GG	GG	GG	GG	GG	GG	GG	GG	GG	GG	GG	GA	GA	GG	GG	GG	GG	GG	GG	GG	GG	GG	GG	GG	GG	GG	GG	GG	GG	GG	GG
SYN3987	A/G	1	65659871	NA	NA	NA	NA	NA	NA	NA	AA	AA	AA	AA	AA	GA	AA	AA	AA	AA	AA	AA	GA	GA	GA	AA	AA	AA	AA	GA	GA	AA	AA	AA	AA	AA	AA	GA	GA	AA	AA	AA	AA	AA	AA	AA	AA	AA	AA
SYN36407	A/C	1	66015286	NA	NA	NA	NA	NA	NA	NA	CC	AA	AA	AA	AA	CA	AA	AA	AA	AA	AA	AA	CA	CA	CA	AA	AA	AA	AA	CA	CA	AA	AA	AA	AA	AA	AA	AA	AA	AA	CA	AA	AA	AA	AA	AA	CA	AA	AA
PZE-101082165	A/C	1	67130697	NA	NA	NA	NA	NA	NA	NA	AA	AA	AA	AA	AA	AA	AA	AA	AA	AA	AA	AA	AA	AA	AA	AA	AA	AA	AA	AA	AA	AA	AA	AA	AA	AA	AA	AA	AA	AA	AA	AA	AA	AA	AA	AA	AA	AA	AA
PZE-101082238	G/A	1	67250552	NA	NA	NA	NA	NA	NA	NA	GG	GG	GG	GG	GG	GA	GG	GG	GG	GG	GG	GG	GA	GA	GA	GG	GG	GG	GG	GA	GA	GG	GG	GG	GG	GG	GG	GG	GG	GG	GG	GG	GG	GG	GG	GG	GG	GG	GG
PZE-101081178	A	1	68134539	NA	NA	NA	NA	NA	NA	NA	AA	AA	AA	AA	AA	AA	AA	AA	AA	AA	AA	AA	AA	AA	AA	AA	AA	AA	AA	AA	AA	AA	AA	AA	AA	AA	AA	AA	AA	AA	AA	AA	AA	AA	AA	AA	AA	AA	AA
SYN20147	G/A	1	68563145	NA	NA	NA	NA	NA	NA	NA	AA	GG	GG	GG	GG	GA	GG	GG	GG	GG	GG	GG	GA	GA	GA	GG	GG	GG	GG	GA	GA	GG	GG	GG	GG	GG	GG	GA	GA	GG	GA	GG	GG	GG	GG	GG	GA	GG	GG
SYN25173	G/A	1	69091882	NA	NA	NA	NA	NA	NA	NA	GG	AA	AA	AA	AA	GA	AA	AA	AA	AA	AA	AA	GG	GG	GG	AA	AA	AA	AA	GA	GA	AA	AA	AA	AA	AA	AA	AA	AA	AA	GA	AA	AA	AA	AA	AA	GA	AA	AA
SYN35767	A/G	1	69881711	NA	NA	NA	NA	NA	NA	NA	AA	GG	GG	GG	GG	GG	GG	GG	GG	GG	GG	GG	AA	AA	AA	GG	GG	GG	GG	GA	GA	GG	GG	GG	GG	GG	GG	GA	GA	GG	GA	GG	GG	GG	GG	GG	GA	GG	GG
SYN32645	A/G	1	72233448	NA	NA	NA	NA	NA	NA	NA	AA	AA	GA	GA	AA	GA	AA	AA	AA	AA	AA	AA	GA	GA	GA	AA	AA	AA	AA	GA	GA	AA	AA	AA	AA	AA	AA	GA	GA	AA	AA	AA	AA	GA	AA	AA	GA	AA	AA
PZE-101084096	C/A	1	72351869	NA	NA	NA	NA	NA	NA	NA	CC	CC	CC	CC	CC	CC	CC	CC	CC	CC	CC	CC	CC	CC	CC	CC	CC	CC	CC	CA	CA	CC	CC	CC	CC	CC	CC	CC	CC	CC	CC	CC	CC	CC	CC	CC	CC	CC	CC
PZE-101084523	C/A	1	73232900	NA	NA	NA	NA	NA	NA	NA	CC	CC	CC	CC	CC	CC	CC	CC	CC	CC	CC	CC	CC	CC	CC	CC	CC	CC	CC	CC	CC	CC	CC	CC	CC	CC	CC	CC	CC	CC	CC	CC	CC	CC	CC	CC	CC	CC	CC
PZE-101084593	G/A	1	73337098	NA	NA	NA	NA	NA	NA	NA	GG	GG	GG	GG	GG	GG	GG	GG	GG	GG	GG	GG	GG	GG	GG	GG	GG	GG	GG	GG	GG	GG	GG	GG	GG	GG	GG	GG	GG	GG	GG	GG	GG	GG	GG	GG	GG	GG	GG
PZE-101084850	A/G	1	73736703	NA	NA	NA	NA	NA	NA	NA	AA	AA	AA	AA	AA	GA	AA	AA	AA	AA	AA	AA	GA	GA	GA	AA	AA	AA	AA	GA	GA	AA	AA	AA	AA	AA	AA	GA	GA	AA	AA	AA	AA	AA	AA	AA	AA	AA	AA
PZE-101085696	A/G	1	75397820	NA	NA	NA	NA	NA	NA	NA	AA	AA	AA	AA	AA	GA	AA	AA	AA	AA	AA	AA	AA	AA	AA	AA	AA	AA	AA	GA	GA	AA	AA	AA	AA	AA	AA	GA	GA	AA	AA	AA	AA	AA	AA	AA	AA	AA	AA
PZE-101085882	G/A	1	75759490	NA	NA	NA	NA	NA	NA	NA	AA	GG	GG	GG	GG	GG	GG	GG	GG	GG	GG	GG	GA	GA	GA	GG	GG	GA	GG	GG	GG	GG	GG	GG	GG	GG	GG	GG	GG	GG	GA	GG	GG	GG	GG	GG	GG	GG	GG
PZE-101086197	A/G	1	76314212	NA	NA	NA	NA	NA	NA	NA	AA	GG	GG	GG	GG	GG	GG	GG	GG	GG	GG	GG	AA	AA	AA	GG	GG	AA	GG	AA	AA	GG	GG	GG	GG	GG	GG	GG	GG	GG	AA	GG	GG	GG	GG	GG	GG	GG	GG
PZE-101086524	A/C	1	76849014	NA	NA	NA	NA	NA	NA	NA	CC	AA	AA	AA	AA	AA	AA	AA	AA	AA	AA	AA	CA	CA	CA	AA	AA	CA	AA	AA	AA	AA	AA	AA	AA	AA	AA	CA	CA	AA	CA	AA	AA	AA	AA	AA	AA	AA	AA
PHM5306.16	A/G	1	77242138	NA	NA	NA	NA	NA	NA	NA	AA	GG	GG	GG	GG	GG	GG	GG	GG	GG	GG	GG	AA	AA	AA	GG	GG	GG	GG	GA	GG	GG	GG	GG	GG	GG	GG	GG	GA	GG	GA	GG	GG	GG	GG	GG	GG	GG	GG
PZE-101087156	A/G	1	77488489	NA	NA	NA	NA	NA	NA	NA	GG	AA	AA	AA	AA	AA	AA	AA	AA	AA	AA	AA	GA	GA	GA	AA	AA	GA	AA	AA	AA	AA	AA	AA	AA	AA	AA	GA	GA	AA	GA	AA	AA	AA	AA	AA	AA	AA	AA
PZE-101087587	A	1	78216208	NA	NA	NA	NA	NA	NA	NA	AA	AA	AA	AA	AA	AA	AA	AA	AA	AA	AA	AA	AA	AA	AA	AA	AA	AA	AA	AA	AA	AA	AA	AA	AA	AA	AA	AA	AA	AA	AA	AA	AA	AA	AA	AA	AA	AA	AA
PZE-101087901	C/A	1	79236710	NA	NA	NA	NA	NA	NA	NA	CC	AA	AA	AA	AA	AA	AA	AA	AA	AA	AA	AA	CC	CC	CC	AA	AA	AA	AA	AA	AA	AA	AA	AA	AA	AA	AA	AA	AA	AA	AA	AA	AA	AA	AA	AA	AA	AA	AA
PZE-101088337	A/C	1	79998259	NA	NA	NA	NA	NA	NA	NA	CC	AA	AA	AA	AA	AA	AA	AA	AA	AA	AA	AA	CA	CA	CA	AA	AA	CA	AA	AA	AA	AA	AA	AA	AA	AA	AA	AA	AA	AA	CA	AA	AA	AA	AA	AA	AA	AA	AA
SYN7011	A/C	1	80622318	NA	NA	NA	NA	NA	NA	NA	AA	CC	CC	CC	CC	CC	CC	CC	CC	CC	CC	CC	AA	AA	AA	CC	CC	CA	CC	CA	CA	CC	CC	CC	CC	CC	CC	CA	CA	CC	CA	CC	CC	CC	CC	CC	CC	CC	CC
PZE-101089182	A/T	1	80918241	NA	NA	NA	NA	NA	NA	NA	AA	AA	AA	AA	AA	AA	AA	AA	AA	AA	AA	AA	AA	AA	AA	AA	AA	AA	AA	TA	TA	AA	AA	AA	AA	AA	AA	AA	AA	AA	AA	AA	AA	AA	AA	AA	AA	AA	AA
PZE-101090349	A/G	1	82021222	NA	NA	NA	NA	NA	NA	NA	AA	AA	AA	AA	AA	AA	AA	AA	AA	AA	AA	AA	AA	AA	AA	AA	AA	AA	AA	GA	GA	AA	AA	AA	AA	AA	AA	AA	AA	AA	AA	AA	AA	AA	AA	AA	AA	AA	AA
PZE-101090729	A/C	1	82577340	NA	NA	NA	NA	NA	NA	NA	CC	AA	AA	AA	AA	AA	AA	AA	AA	AA	AA	AA	CA	CA	CA	AA	AA	CA	AA	CA	CA	AA	AA	AA	AA	AA	AA	AA	AA	AA	CA	AA	AA	AA	AA	AA	AA	AA	AA
PZE-101091535	C/A	1	83643770	NA	NA	NA	NA	NA	NA	NA	AA	CC	CC	CC	CC	CC	CC	CC	CC	CC	CC	CC	CA	CA	CA	CC	CC	CA	CC	CA	CA	CC	CC	CC	CC	CC	CC	CC	CC	CC	CA	CC	CC	CC	CC	CC	CC	CC	CC
PZE-101092130	G	1	84567674	NA	NA	NA	NA	NA	NA	NA	GG	GG	GG	GG	GG	GG	GG	GG	GG	GG	GG	GG	GG	GG	GG	GG	GG	GG	GG	GG	GG	GG	GG	GG	GG	GG	GG	GG	GG	GG	GG	GG	GG	GG	GG	GG	GG	GG	GG
PZE-101092737	A/G	1	85031531	NA	NA	NA	NA	NA	NA	NA	AA	AA	AA	AA	AA	AA	AA	AA	AA	AA	AA	AA	GA	GA	GA	AA	AA	AA	AA	GA	GA	AA	AA	AA	AA	AA	AA	AA	AA	AA	AA	AA	AA	AA	AA	AA	AA	AA	AA
PZE-101093040	A/G	1	85716952	NA	NA	NA	NA	NA	NA	NA	AA	AA	AA	AA	AA	AA	AA	AA	AA	AA	AA	AA	AA	AA	AA	AA	AA	AA	AA	AA	GG	AA	AA	AA	AA	AA	AA	AA	AA	AA	AA	AA	AA	AA	AA	AA	AA	AA	AA
PZE-101093602	A	1	86590155	NA	NA	NA	NA	NA	NA	NA	AA	AA	AA	AA	AA	AA	AA	AA	AA	AA	AA	AA	AA	AA	AA	AA	AA	AA	AA	AA	AA	AA	AA	AA	AA	AA	AA	AA	AA	AA	AA	AA	AA	AA	AA	AA	AA	AA	AA
PZE-101093764	A/C	1	86844203	NA	NA	NA	NA	NA	NA	NA	AA	AA	AA	AA	AA	AA	AA	AA	AA	AA	AA	AA	AA	AA	AA	AA	AA	AA	AA	CA	CA	AA	AA	AA	AA	AA	AA	CA	CA	AA	AA	AA	AA	AA	AA	AA	AA	AA	AA
PZE-101094004	C/A	1	87562343	NA	NA	NA	NA	NA	NA	NA	CC	CC	CC	CC	CC	CC	CC	CC	CC	CC	CC	CC	CC	CC	CC	CC	CC	CC	CC	CC	CC	CC	CC	CC	CC	CC	CC	CC	CC	CC	CC	CC	CC	CC	CC	CC	CC	CC	CC
PZA00944.1	A/G	1	88998955	NA	NA	NA	NA	NA	NA	NA	AA	AA	AA	AA	AA	AA	AA	AA	AA	AA	AA	AA	AA	AA	AA	AA	AA	AA	AA	GA	GA	AA	AA	AA	AA	AA	AA	AA	AA	AA	AA	AA	AA	AA	AA	AA	AA	AA	AA
PZE-101098216	G/A	1	89260329	NA	NA	NA	NA	NA	NA	NA	GG	GG	GG	GG	GG	GG	GG	GG	GG	GG	GG	GG	GG	GG	GG	GG	GG	GG	GG	GA	GA	GG	GG	GG	GG	GG	GG	GA	GA	GG	GG	GG	GG	GG	GG	GG	GG	GG	GG
PZE-101098535	A/G	1	90000016	NA	NA	NA	NA	NA	NA	NA	AA	GG	GG	GG	GG	GG	GG	GG	GG	GG	GG	GG	AA	AA	AA	GG	GG	GA	GG	GG	GG	GG	GG	GG	GG	GG	GG	GG	GG	GG	GA	GG	GG	GG	GG	GG	GG	GG	GG
PZE-101099263	A/G	1	91189455	NA	NA	NA	NA	NA	NA	NA	AA	GG	GG	GG	GG	GG	GG	GG	GG	GG	GG	GG	AA	AA	AA	GG	GG	GA	GG	GA	GA	GG	GG	GG	GG	GG	GG	GA	GA	GG	GA	GG	GG	GG	GG	GG	GG	GG	GG
PZE-101099498	A/C	1	91461737	NA	NA	NA	NA	NA	NA	NA	AA	AA	AA	AA	AA	AA	AA	AA	AA	AA	AA	AA	AA	AA	AA	AA	AA	AA	AA	CA	CA	AA	AA	AA	AA	AA	AA	AA	AA	AA	AA	AA	AA	AA	AA	AA	AA	AA	AA
PZE-101094237	G/A	1	92218585	NA	NA	NA	NA	NA	NA	NA	GG	GG	GG	GG	GG	GG	GG	GG	GG	GG	GG	GG	GG	GG	GG	GG	GG	GG	GG	GG	GG	GG	GG	GG	GG	GG	GG	GG	GG	GG	GG	GG	GG	GG	GG	GG	GG	GG	GG
PZE-101095175	G/A	1	93077115	NA	NA	NA	NA	NA	NA	NA	GG	GG	GG	GG	GG	GG	GG	GG	GG	GG	GG	GG	GA	GA	GA	GG	GG	GG	GG	GG	GG	GG	GG	GG	GG	GG	GG	GG	GG	GG	GG	GG	GG	GG	GG	GG	GG	GG	GG
PZE-101096835	A/G	1	95489366	NA	NA	NA	NA	NA	NA	NA	AA	AA	AA	AA	AA	AA	AA	AA	AA	AA	AA	AA	GA	GA	GA	AA	AA	AA	AA	AA	AA	AA	AA	AA	AA	AA	AA	AA	AA	AA	AA	AA	AA	AA	AA	AA	AA	AA	AA
PZE-101100477	G/A	1	96623011	NA	NA	NA	NA	NA	NA	NA	GG	GG	GG	GG	GG	GG	GG	GG	GG	GG	GG	GG	GA	GA	GA	GG	GG	GG	GG	GG	GG	GG	GG	GG	GG	GG	GG	GG	GG	GG	GG	GG	GG	GG	GG	GG	GG	GG	GG
PZE-101100634	A/G	1	96836114	NA	NA	NA	NA	NA	NA	NA	AA	AA	AA	AA	AA	AA	AA	AA	AA	AA	AA	AA	GA	GA	GA	AA	AA	AA	AA	AA	AA	AA	AA	AA	AA	AA	AA	AA	AA	AA	AA	AA	AA	AA	AA	AA	AA	AA	AA
PZE-101100960	A/C	1	97679432	NA	NA	NA	NA	NA	NA	NA	AA	AA	AA	AA	AA	AA	AA	AA	AA	AA	AA	AA	AA	AA	AA	AA	AA	AA	AA	CA	CA	AA	AA	AA	AA	AA	AA	AA	AA	AA	AA	AA	AA	AA	AA	AA	AA	AA	AA
PZE-101101076	A/G	1	98070373	NA	NA	NA	NA	NA	NA	NA	GG	AA	AA	AA	AA	AA	AA	AA	AA	AA	AA	AA	GA	GA	GA	AA	AA	GA	AA	AA	AA	AA	AA	AA	AA	AA	AA	AA	AA	AA	GA	AA	AA	AA	AA	AA	AA	AA	AA
PZE-101101518	C/A	1	98760728	NA	NA	NA	NA	NA	NA	NA	CC	CC	CC	CC	CC	CC	CC	CC	CC	CC	CC	CC	CA	CA	CA	CC	CC	CC	CC	CC	CC	CC	CC	CC	CC	CC	CC	CC	CC	CC	CC	CC	CC	CC	CC	CC	CC	CC	CC
PZE-101101730	A/G	1	99134559	NA	NA	NA	NA	NA	NA	NA	AA	AA	AA	AA	AA	AA	AA	AA	AA	AA	AA	AA	AA	AA	AA	AA	AA	AA	AA	AA	AA	AA	AA	AA	AA	AA	AA	AA	AA	AA	AA	AA	AA	AA	AA	AA	AA	AA	AA
PZE-101102494	C/G	1	101270646	NA	NA	NA	NA	NA	NA	NA	GG	CC	CC	CC	CC	CC	CC	CC	CC	CC	CC	CC	GC	GC	GC	CC	CC	GC	CC	CC	CC	CC	CC	CC	CC	CC	CC	CC	CC	CC	GC	CC	CC	CC	CC	CC	CC	CC	CC
PZA02763.1	G/A	1	102584146	NA	NA	NA	NA	NA	NA	NA	GG	AA	AA	AA	AA	AA	AA	AA	AA	AA	AA	AA	GG	GG	GG	AA	AA	AA	AA	AA	AA	AA	AA	AA	AA	AA	AA	AA	AA	AA	AA	AA	AA	AA	AA	AA	AA	AA	AA
PZE-101104216	A/G	1	105153942	NA	NA	NA	NA	NA	NA	NA	AA	AA	AA	AA	AA	AA	AA	AA	AA	AA	AA	AA	GA	GA	GA	AA	AA	AA	AA	AA	AA	AA	AA	AA	AA	AA	AA	AA	AA	AA	AA	AA	AA	AA	AA	AA	AA	AA	AA
PZE-101104594	G/A	1	105816278	NA	NA	NA	NA	NA	NA	NA	AA	GG	GG	GG	GG	GG	GG	GG	GG	GG	GG	GG	GA	GA	GA	GG	GG	GA	GG	GG	GG	GG	GG	GG	GG	GG	GG	GG	GG	GG	GA	GG	GG	GG	GG	GG	GG	GG	GG
PZE-101105385	A/C	1	107303615	NA	NA	NA	NA	NA	NA	NA	AA	AA	AA	AA	AA	AA	AA	AA	AA	AA	AA	AA	AA	AA	AA	AA	AA	AA	AA	AA	AA	AA	AA	AA	AA	AA	AA	AA	AA	AA	AA	AA	AA	AA	AA	AA	AA	AA	AA
PZE-101105515	A/G	1	107613214	NA	NA	NA	NA	NA	NA	NA	AA	AA	AA	AA	AA	AA	AA	AA	AA	AA	AA	AA	GA	GA	GA	AA	AA	AA	AA	GA	GA	AA	AA	AA	AA	AA	AA	AA	AA	AA	AA	AA	AA	AA	AA	AA	AA	AA	AA
PZE-101105979	C/A	1	108622077	NA	NA	NA	NA	NA	NA	NA	CC	AA	AA	AA	AA	AA	AA	AA	AA	AA	AA	AA	CC	CC	CC	AA	AA	CA	AA	CA	CA	AA	AA	AA	AA	AA	AA	AA	AA	AA	CA	AA	AA	AA	AA	AA	AA	AA	AA
PZE-101106605	A/G	1	110913583	NA	NA	NA	NA	NA	NA	NA	AA	AA	AA	AA	AA	AA	AA	AA	AA	AA	AA	AA	GA	GA	GA	AA	AA	AA	AA	GA	GA	AA	AA	AA	AA	AA	AA	AA	AA	AA	AA	AA	AA	AA	AA	AA	AA	AA	AA
PZE-101106851	A/G	1	111281121	NA	NA	NA	NA	NA	NA	NA	AA	AA	AA	AA	AA	AA	AA	AA	AA	AA	AA	AA	GA	GA	GA	AA	AA	AA	AA	GA	GA	AA	AA	AA	AA	AA	AA	AA	AA	AA	AA	AA	AA	AA	AA	AA	AA	AA	AA
PZE-101107138	A/C	1	112147158	NA	NA	NA	NA	NA	NA	NA	AA	AA	AA	AA	AA	AA	AA	AA	AA	AA	AA	AA	AA	AA	AA	AA	AA	AA	AA	CA	CA	AA	AA	AA	AA	AA	AA	AA	AA	AA	AA	AA	AA	AA	AA	AA	AA	AA	AA
PZE-101107894	A/C	1	113676933	NA	NA	NA	NA	NA	NA	NA	AA	AA	AA	AA	AA	AA	AA	AA	AA	AA	AA	AA	AA	AA	AA	AA	AA	AA	AA	AA	AA	AA	AA	AA	AA	AA	AA	AA	AA	AA	AA	AA	AA	AA	AA	AA	AA	AA	AA
PZE-101107966	A/G	1	113747969	NA	NA	NA	NA	NA	NA	NA	AA	AA	AA	AA	AA	AA	AA	AA	AA	AA	AA	AA	AA	AA	AA	AA	AA	AA	AA	AA	AA	AA	AA	AA	AA	AA	AA	AA	AA	AA	AA	AA	AA	AA	AA	AA	AA	AA	AA
PZE-101108474	G/A	1	115219801	NA	NA	NA	NA	NA	NA	NA	AA	GG	GG	GG	GG	GG	GG	GG	GG	GG	GG	GG	GA	GA	GA	GG	GG	GA	GG	GG	GG	GG	GG	GG	GG	GG	GG	GG	GG	GG	GA	GG	GG	GG	GG	GG	GG	GG	GG
PZE-101108837	G/A	1	116074201	NA	NA	NA	NA	NA	NA	NA	AA	GG	GG	GG	GG	GG	GG	GG	GG	GG	GG	GG	GA	GA	GA	GG	GG	GA	GG	GG	GG	GG	GG	GG	GG	GG	GG	GG	GG	GG	GA	GG	GG	GG	GG	GG	GG	GG	GG
PZE-101109358	A/G	1	117114534	NA	NA	NA	NA	NA	NA	NA	AA	AA	AA	AA	AA	AA	AA	AA	AA	AA	AA	AA	AA	AA	AA	AA	AA	AA	AA	AA	AA	AA	AA	AA	AA	AA	AA	AA	AA	AA	AA	AA	AA	AA	AA	AA	AA	AA	AA
PZE-101109414	A	1	117164655	NA	NA	NA	NA	NA	NA	NA	AA	AA	AA	AA	AA	AA	AA	AA	AA	AA	AA	AA	AA	AA	AA	AA	AA	AA	AA	AA	AA	AA	AA	AA	AA	AA	AA	AA	AA	AA	AA	AA	AA	AA	AA	AA	AA	AA	AA
PZE-101109565	C/A	1	117714326	NA	NA	NA	NA	NA	NA	NA	CC	CC	CC	CC	CC	CC	CC	CC	CC	CC	CC	CC	CC	CC	CC	CC	CC	CC	CC	CC	CC	CC	CC	CC	CC	CC	CC	CC	CC	CC	CC	CC	CC	CC	CC	CC	CC	CC	CC
PZE-101109763	A/G	1	118060536	NA	NA	NA	NA	NA	NA	NA	AA	AA	AA	AA	AA	AA	AA	AA	AA	AA	AA	AA	AA	AA	AA	AA	AA	AA	AA	AA	AA	AA	AA	AA	AA	AA	AA	AA	AA	AA	AA	AA	AA	AA	AA	AA	AA	AA	AA
PZE-101110644	A/G	1	119652164	NA	NA	NA	NA	NA	NA	NA	AA	GG	GG	GG	GG	GG	GG	GG	GG	GG	GG	GG	AA	AA	AA	GG	GG	AA	GG	AA	AA	GG	GG	GG	GG	GG	GG	GG	GG	AA	AA	GG	GG	GG	GG	AA	GG	GG	GG
PZE-101111015	G/A	1	120193291	NA	NA	NA	NA	NA	NA	NA	GG	AA	AA	AA	AA	AA	AA	AA	AA	AA	AA	AA	GG	GG	GG	AA	AA	AA	AA	GA	AA	AA	AA	AA	AA	AA	AA	AA	AA	AA	AA	AA	AA	AA	AA	AA	AA	AA	AA
PZE-101111306	G/A	1	121050378	NA	NA	NA	NA	NA	NA	NA	AA	GG	GG	GG	GG	GG	GG	GG	GG	GG	GG	GG	GA	GA	GA	GG	GG	GA	GG	GG	GG	GG	GG	GG	GG	GG	GG	GG	GG	GG	GA	GG	GG	GG	GG	GG	GG	GG	GG
PZE-101111491	C/A	1	121488715	NA	NA	NA	NA	NA	NA	NA	CC	CC	CC	CC	CC	CC	CC	CC	CC	CC	CC	CC	CC	CC	CC	CC	CC	CC	CC	CA	CA	CC	CC	CC	CC	CC	CC	CC	CC	CC	CC	CC	CC	CC	CC	CC	CC	CC	CC
PZE-101111606	G/A	1	121655879	NA	NA	NA	NA	NA	NA	NA	GG	GG	GG	GG	GG	GG	GG	GG	GG	GG	GG	GG	GG	GG	GG	GG	GG	GG	GG	GA	GA	GG	GG	GG	GG	GG	GG	GG	GG	GG	GG	GG	GG	GG	GG	GG	GG	GG	GG
PZE-101111793	A/C	1	121972604	NA	NA	NA	NA	NA	NA	NA	AA	CC	CC	CC	CC	CC	CC	CC	CC	CC	CC	CC	AA	AA	AA	CC	CC	CA	CC	CA	CA	CC	CC	CC	CC	CC	CC	CC	CC	CC	CA	CC	CC	CC	CC	CC	CC	CC	CC
PZE-101112384	C/A	1	123738749	NA	NA	NA	NA	NA	NA	NA	CC	AA	AA	AA	AA	AA	AA	AA	AA	AA	AA	AA	CC	CC	CC	AA	AA	CA	AA	AA	AA	AA	AA	AA	AA	AA	AA	AA	AA	AA	CA	AA	AA	AA	AA	AA	AA	AA	AA
PZE-101112414	A/G	1	123753774	NA	NA	NA	NA	NA	NA	NA	AA	GG	GG	GG	GG	GG	GG	GG	GG	GG	GG	GG	AA	AA	AA	GG	GG	GA	GG	GG	GG	GG	GG	GG	GG	GG	GG	GG	GG	GG	GG	GG	GG	GG	GG	GG	GG	GG	GG
PZE-101112564	A/G	1	124128587	NA	NA	NA	NA	NA	NA	NA	AA	AA	AA	AA	AA	AA	AA	AA	AA	AA	AA	AA	GA	GA	GA	AA	AA	AA	AA	AA	AA	AA	AA	AA	AA	AA	AA	AA	AA	AA	AA	AA	AA	AA	AA	AA	AA	AA	AA
PZE-101113278	C/G	1	126659590	NA	NA	NA	NA	NA	NA	NA	CC	CC	CC	CC	CC	CC	CC	CC	CC	CC	CC	CC	GC	GC	GC	CC	CC	CC	CC	GC	GC	CC	CC	CC	CC	CC	CC	CC	CC	CC	CC	CC	CC	CC	CC	CC	CC	CC	CC
PZE-101116337	A/G	1	139935741	NA	NA	NA	NA	NA	NA	NA	GG	AA	AA	AA	AA	AA	AA	AA	AA	AA	AA	AA	GA	GA	GA	AA	AA	GA	AA	AA	AA	AA	AA	AA	AA	AA	AA	AA	AA	AA	GA	AA	AA	AA	AA	AA	AA	AA	AA
PZE-101116503	C/A	1	140259320	NA	NA	NA	NA	NA	NA	NA	CC	CC	CC	CC	CC	CC	CC	CC	CC	CC	CC	CC	CA	CA	CA	CC	CC	CC	CC	CA	CA	CC	CC	CC	CC	CC	CC	CC	CC	CC	CC	CC	CC	CC	CC	CC	CC	CC	CC
PZE-101117162	A/G	1	141534136	NA	NA	NA	NA	NA	NA	NA	GG	AA	AA	AA	AA	AA	AA	AA	AA	AA	AA	AA	GA	GA	GA	AA	AA	GA	AA	AA	AA	AA	AA	AA	AA	AA	AA	AA	AA	AA	GA	AA	AA	AA	AA	AA	AA	AA	AA
PZE-101117507	A/G	1	142372254	NA	NA	NA	NA	NA	NA	NA	AA	GG	GG	GG	GG	GG	GG	GG	GG	GG	GG	GG	AA	AA	AA	GG	GG	GA	GG	GA	GG	GG	GG	GG	GG	GG	GG	GG	GG	GG	GA	GG	GG	GG	GG	GG	GG	GG	GG
PZE-101117618	A/G	1	142704767	NA	NA	NA	NA	NA	NA	NA	AA	GG	GG	GG	GG	GG	GG	GG	GG	GG	GG	GG	AA	AA	AA	GG	GG	GA	GG	GA	GA	GG	GG	GG	GG	GG	GG	GG	GG	GG	GA	GG	GG	GG	GG	GG	GG	GG	GG
PZE-101121153	G/A	1	149551885	NA	NA	NA	NA	NA	NA	NA	GG	AA	AA	AA	AA	AA	AA	AA	AA	AA	AA	AA	GG	GG	GG	AA	AA	GA	AA	GA	GA	AA	AA	AA	AA	AA	AA	AA	AA	AA	GA	AA	AA	GA	AA	AA	AA	AA	AA
PZE-101123390	G/A	1	154518316	NA	NA	NA	NA	NA	NA	NA	GG	GG	GG	GG	GG	GG	GG	GG	GG	GG	GG	GG	GA	GA	GA	GG	GG	GG	GG	GA	GA	GG	GG	GG	GG	GG	GG	GG	GG	GG	GG	GG	GG	GG	GG	GG	GG	GG	GG
PZE-101124935	A/G	1	157241021	NA	NA	NA	NA	NA	NA	NA	GG	AA	AA	AA	AA	AA	AA	AA	AA	AA	AA	AA	GA	GA	GA	AA	AA	GA	AA	GA	GA	AA	AA	AA	AA	AA	AA	AA	AA	AA	GA	AA	AA	AA	AA	AA	AA	AA	AA
PZE-101126335	G/A	1	159954507	NA	NA	NA	NA	NA	NA	NA	GG	AA	AA	AA	AA	AA	AA	AA	AA	AA	AA	AA	GG	GG	GG	AA	AA	GA	AA	GA	GA	AA	AA	AA	AA	AA	AA	AA	AA	AA	GA	AA	AA	AA	AA	AA	AA	AA	AA
PZE-101128157	A/G	1	162867459	NA	NA	NA	NA	NA	NA	NA	AA	AA	AA	AA	AA	AA	AA	AA	AA	AA	AA	AA	AA	AA	AA	AA	AA	AA	AA	AA	AA	AA	AA	AA	AA	AA	AA	AA	AA	AA	AA	AA	AA	AA	AA	AA	AA	AA	AA
PZE-101129057	G/A	1	164556608	NA	NA	NA	NA	NA	NA	NA	GG	GG	GG	GG	GG	GG	GG	GG	GG	GG	GG	GG	GA	GA	GA	GG	GG	GG	GG	GA	GA	GG	GG	GG	GG	GG	GG	GG	GG	GG	GG	GG	GG	GG	GG	GG	GG	GG	GG
PZE-101129358	C/A	1	165074310	NA	NA	NA	NA	NA	NA	NA	CC	CC	CC	CC	CC	CC	CC	CC	CC	CC	CC	CC	CA	CA	CA	CC	CC	CC	CC	CA	CA	CC	CC	CC	CC	CC	CC	CC	CC	CC	CC	CC	CC	CC	CC	CC	CC	CC	CC
PZE-101129570	G/A	1	165406723	NA	NA	NA	NA	NA	NA	NA	GG	AA	AA	AA	AA	AA	AA	AA	AA	AA	AA	AA	GG	GG	GG	AA	AA	GA	AA	GA	GA	AA	AA	AA	AA	AA	AA	AA	AA	AA	GA	AA	AA	AA	AA	AA	AA	AA	GA
PZE-101130002	A/G	1	166113150	NA	NA	NA	NA	NA	NA	NA	GG	AA	AA	AA	AA	AA	AA	AA	AA	AA	AA	AA	GA	GA	GA	AA	AA	GA	AA	AA	AA	AA	AA	AA	AA	AA	AA	AA	AA	AA	GA	AA	AA	AA	AA	AA	AA	AA	GA
PZE-101130082	G/A	1	166382810	NA	NA	NA	NA	NA	NA	NA	AA	GG	GG	GG	GG	GG	GG	GG	GG	GG	GG	GG	GA	GA	GA	GG	GG	GA	GG	GG	GG	GG	GG	GG	GG	GG	GG	GG	GG	GG	GA	GG	GG	GG	GG	GG	GG	GG	GA
PZE-101130117	A	1	166409951	NA	NA	NA	NA	NA	NA	NA	AA	AA	AA	AA	AA	AA	AA	AA	AA	AA	AA	AA	AA	AA	AA	AA	AA	AA	AA	AA	AA	AA	AA	AA	AA	AA	AA	AA	AA	AA	AA	AA	AA	AA	AA	AA	AA	AA	AA
PZE-101132310	A/G	1	170574485	NA	NA	NA	NA	NA	NA	NA	AA	GG	GG	GG	GG	GG	GG	GG	GG	GG	GG	GG	AA	AA	AA	GG	GG	GG	GG	GA	GA	GG	GG	GG	GG	GG	GG	GG	GG	GG	GA	GG	GG	GG	GG	GG	GG	GG	GA
PZE-101132833	G/A	1	171534977	NA	NA	NA	NA	NA	NA	NA	GG	AA	AA	AA	AA	AA	AA	AA	AA	AA	AA	AA	GG	GG	GG	AA	AA	GA	AA	GA	GA	AA	AA	AA	AA	AA	AA	AA	AA	AA	GA	AA	AA	GA	AA	AA	AA	AA	GA
PZE-101132909	A/C	1	171741173	NA	NA	NA	NA	NA	NA	NA	AA	CC	CC	CC	CC	CC	CC	CC	CC	CC	CC	CC	AA	AA	AA	CC	CC	CA	CC	CA	CA	CC	CC	CC	CC	CC	CC	CC	CC	CC	CA	CC	CC	CC	CC	CA	CC	CC	CA
PZE-101133944	C/A	1	173235758	NA	NA	NA	NA	NA	NA	NA	CC	CC	CC	CC	CC	CC	CC	CC	CC	CC	CC	CC	CC	CC	CC	CC	CC	CC	CC	CC	CC	CC	CC	CC	CC	CC	CC	CC	CC	CC	CC	CC	CC	CC	CC	CC	CC	CC	CC
PZE-101134523	G/A	1	174030796	NA	NA	NA	NA	NA	NA	NA	GG	AA	AA	AA	AA	AA	AA	AA	AA	AA	AA	AA	GG	GG	GG	AA	AA	AA	AA	AA	AA	AA	AA	AA	AA	AA	AA	AA	AA	AA	GA	AA	AA	AA	AA	AA	AA	AA	GA
SYN26380	A/G	1	174635045	NA	NA	NA	NA	NA	NA	NA	AA	GG	GG	GG	GG	GG	GG	GG	GG	GG	GG	GG	AA	AA	AA	GG	GG	GA	GG	GG	GA	GG	GG	GG	GG	GG	GG	GG	GG	GG	GG	GG	GG	GG	GG	GG	GG	GG	GG
PZE-101135343	A	1	174937076	NA	NA	NA	NA	NA	NA	NA	AA	AA	AA	AA	AA	AA	AA	AA	AA	AA	AA	AA	AA	AA	AA	AA	AA	AA	AA	AA	AA	AA	AA	AA	AA	AA	AA	AA	AA	AA	AA	AA	AA	AA	AA	AA	AA	AA	AA
PZE-101135554	A/G	1	175295515	NA	NA	NA	NA	NA	NA	NA	GG	AA	AA	AA	AA	AA	AA	AA	AA	AA	AA	AA	GA	GA	GA	AA	AA	GA	AA	AA	AA	AA	AA	AA	AA	AA	AA	AA	AA	AA	GA	AA	AA	AA	AA	AA	AA	AA	GA
PZE-101135767	G/A	1	175638197	NA	NA	NA	NA	NA	NA	NA	GG	GG	GG	GG	GG	GG	GG	GG	GG	GG	GG	GG	GG	GG	GG	GG	GG	GG	GG	GA	GA	GG	GG	GG	GG	GG	GG	GG	GG	GG	GG	GG	GG	GG	GG	GG	GG	GG	GG
SYN2408	A/C	1	176058970	NA	NA	NA	NA	NA	NA	NA	AA	AA	AA	AA	AA	AA	AA	AA	AA	AA	AA	AA	AA	AA	AA	AA	AA	AA	AA	AA	AA	AA	AA	AA	AA	AA	AA	AA	AA	AA	AA	AA	AA	AA	AA	AA	AA	AA	AA
PZE-101136855	G/A	1	176945270	NA	NA	NA	NA	NA	NA	NA	GG	GG	GG	GG	GG	GG	GG	GG	GG	GG	GG	GG	GA	GA	GA	GG	GG	GG	GG	GA	GA	GG	GG	GG	GG	GG	GG	GG	GG	GG	GG	GG	GG	GG	GG	GG	GG	GG	GG
PZE-101138116	A/G	1	179183287	NA	NA	NA	NA	NA	NA	NA	GG	AA	AA	AA	AA	AA	AA	AA	AA	AA	AA	AA	GA	GA	GA	AA	AA	GA	AA	AA	AA	AA	AA	AA	AA	AA	AA	AA	AA	AA	GA	AA	AA	AA	AA	GA	AA	AA	GA
SYN24128	A/C	1	179597006	NA	NA	NA	NA	NA	NA	NA	AA	CC	CC	CC	CC	CC	CC	CC	CC	CC	CC	CC	AA	AA	AA	CC	CC	CC	CC	CA	CA	CC	CC	CC	CC	CC	CC	CC	CC	CC	CA	CC	CC	CC	CC	CC	CC	CC	CA
SYN13128	G/A	1	180836677	NA	NA	NA	NA	NA	NA	NA	GG	AA	AA	AA	AA	AA	AA	AA	AA	AA	AA	AA	GG	GG	GG	AA	AA	AA	AA	GA	GA	AA	AA	AA	AA	AA	AA	AA	AA	AA	GA	AA	AA	AA	AA	AA	AA	AA	GA
PZE-101140691	A/G	1	181870894	NA	NA	NA	NA	NA	NA	NA	AA	GG	GG	GG	GG	GG	GG	GG	GG	GG	GG	GG	AA	AA	AA	GG	GG	GG	GG	GA	GA	GG	GG	GG	GG	GG	GG	GG	GG	GG	GA	GG	GG	GG	GG	GG	GG	GG	GA
PZE-101140869	A/G	1	182090361	NA	NA	NA	NA	NA	NA	NA	AA	GG	GG	GG	GG	GG	GG	GG	GG	GG	GG	GG	AA	AA	AA	GG	GG	GG	GG	GG	GG	GG	GG	GG	GG	GG	GG	GG	GG	GG	GG	GG	GG	GG	GG	GG	GG	GG	AA
PZE-101141594	A/G	1	182623550	NA	NA	NA	NA	NA	NA	NA	AA	GG	GG	GG	GG	GG	GG	GG	GG	GG	GG	GG	AA	AA	AA	GG	GG	GG	GG	GG	GG	GG	GG	GG	GG	GG	GG	GG	GG	GG	GA	GG	GG	GG	GG	GG	GG	GG	GA
PZE-101142488	G/A	1	183780790	NA	NA	NA	NA	NA	NA	NA	GG	GG	GG	GG	GG	GG	GG	GG	GG	GG	GG	GG	GA	GA	GA	GG	GG	GG	GG	GG	GG	GG	GG	GG	GG	GG	GG	GG	GG	GG	GG	GG	GG	GG	GA	GA	GG	GG	GG
PZE-101144216	G/C	1	187381293	NA	NA	NA	NA	NA	NA	NA	GG	GG	GG	GG	GG	GG	GG	GG	GG	GG	GG	GG	GG	GG	GG	GG	GG	GG	GG	GC	GC	GG	GG	GG	GG	GG	GG	GG	GG	GG	GG	GG	GG	GG	GG	GG	GG	GG	GG
PZE-101144740	C/A	1	187975035	NA	NA	NA	NA	NA	NA	NA	CC	CC	CC	CC	CC	CC	CC	CC	CC	CC	CC	CC	CC	CC	CC	CC	CC	CC	CC	AA	AA	CC	CC	CC	CC	CC	CC	CC	CC	CC	CC	CC	CC	CC	CC	CC	CC	CC	CC
PZE-101146525	A/G	1	189638074	NA	NA	NA	NA	NA	NA	NA	GG	AA	AA	AA	AA	AA	AA	AA	AA	AA	AA	AA	GA	GA	GA	AA	AA	AA	AA	AA	AA	AA	AA	AA	AA	AA	AA	AA	AA	AA	GA	AA	AA	AA	AA	AA	AA	AA	GA
PZE-101146598	C/A	1	189773451	NA	NA	NA	NA	NA	NA	NA	CC	CC	CC	CC	CC	CC	CC	CC	CC	CC	CC	CC	CC	CC	CC	CC	CC	CC	CC	CA	CA	CC	CC	CC	CC	CC	CC	CC	CC	CC	CC	CC	CC	CC	CC	CC	CC	CC	CC
SYN29311	G/A	1	190560692	NA	NA	NA	NA	NA	NA	NA	GG	GG	GG	GG	GG	GG	GG	GG	GG	GG	GG	GG	GG	GG	GG	GG	GG	GG	GG	GA	GA	GG	GG	GG	GG	GG	GG	GG	GG	GG	GG	GG	GG	GG	GG	GG	GG	GG	GG
SYN35048	A/G	1	192405003	NA	NA	NA	NA	NA	NA	NA	AA	AA	AA	AA	AA	AA	AA	AA	AA	AA	AA	AA	AA	AA	AA	AA	AA	AA	AA	GA	GA	AA	GA	AA	AA	AA	AA	AA	AA	AA	AA	AA	AA	AA	GA	AA	AA	AA	AA
PZE-101150513	A/C	1	194492514	NA	NA	NA	NA	NA	NA	NA	AA	AA	AA	AA	AA	AA	AA	AA	AA	AA	AA	AA	CA	CA	CA	AA	AA	AA	AA	CA	CA	AA	AA	AA	AA	AA	AA	AA	AA	AA	AA	AA	AA	AA	CA	CA	AA	AA	AA
PZE-101150712	A/G	1	194660410	NA	NA	NA	NA	NA	NA	NA	AA	GG	GG	GG	GG	GG	GG	GG	GG	GG	GG	GG	AA	AA	AA	GG	GG	GG	GG	GA	GA	GG	GA	GG	GG	GG	GG	GG	GG	GG	GA	GG	GG	GG	GA	GA	GG	GG	GA
PZE-101152443	G/A	1	195797550	NA	NA	NA	NA	NA	NA	NA	GG	GG	GG	GG	GG	GG	GG	GG	GG	GG	GG	GG	GA	GA	GA	GG	GG	GG	GG	GA	GA	GG	GG	GG	GG	GG	GG	GG	GG	GG	GG	GG	GG	GG	GG	GG	GG	GG	GG
PZE-101152541	C/A	1	195912125	NA	NA	NA	NA	NA	NA	NA	CC	CC	CC	CC	CC	CC	CC	CC	CC	CC	CC	CC	CA	CA	CA	CC	CC	CC	CC	CA	CA	CC	CC	CC	CC	CC	CC	CC	CC	CC	CC	CC	CC	CC	CA	CA	CC	CC	CC
SYN28736	A/C	1	196642551	NA	NA	NA	NA	NA	NA	NA	AA	CC	CC	CC	CC	CC	CC	CC	CC	CC	CC	CC	AA	AA	AA	CC	CC	CC	CC	CA	CA	CC	CC	CC	CC	CC	CC	CC	CC	CC	CA	CC	CC	CC	CC	CC	CC	CC	CA
PZE-101153599	C/A	1	196823351	NA	NA	NA	NA	NA	NA	NA	CC	CC	CC	CC	CC	CC	CC	CC	CC	CC	CC	CC	CA	CA	CA	CC	CC	CC	CC	CC	CC	CC	CC	CC	CC	CC	CC	CC	CC	CC	CC	CC	CC	CC	CA	CA	CC	CC	CC
PZE-101155681	A/C	1	198655164	NA	NA	NA	NA	NA	NA	NA	AA	CC	CC	CC	CC	CC	CC	CC	CC	CC	CC	CC	AA	AA	AA	CC	CC	CC	CC	CC	CC	CC	CC	CC	CC	CC	CC	CC	CC	CC	CC	CC	CC	CC	CC	CC	CC	CC	CC
PZE-101156458	A/G	1	199277724	NA	NA	NA	NA	NA	NA	NA	AA	AA	AA	AA	AA	AA	AA	AA	AA	AA	AA	AA	AA	AA	AA	AA	AA	AA	AA	AA	AA	AA	AA	AA	AA	AA	AA	AA	AA	AA	AA	AA	AA	AA	AA	AA	AA	AA	AA
SYN34477	A/G	1	200469058	NA	NA	NA	NA	NA	NA	NA	GG	AA	AA	AA	AA	AA	AA	AA	AA	AA	AA	AA	GA	GA	GA	AA	AA	AA	AA	AA	AA	AA	AA	AA	AA	AA	AA	AA	AA	AA	AA	AA	AA	AA	AA	AA	AA	AA	AA
PZE-101160671	A/G	1	203173590	NA	NA	NA	NA	NA	NA	NA	AA	AA	AA	AA	AA	AA	AA	AA	AA	AA	AA	AA	GA	GA	GA	AA	AA	AA	AA	AA	AA	AA	AA	AA	AA	AA	AA	AA	AA	AA	GA	AA	AA	AA	GA	GA	AA	AA	AA
PZE-101161396	G	1	204073784	NA	NA	NA	NA	NA	NA	NA	GG	GG	GG	GG	GG	GG	GG	GG	GG	GG	GG	GG	GG	GG	GG	GG	GG	GG	GG	GG	GG	GG	GG	GG	GG	GG	GG	GG	GG	GG	GG	GG	GG	GG	GG	GG	GG	GG	GG
PZE-101161892	A/C	1	205219399	NA	NA	NA	NA	NA	NA	NA	AA	CC	CC	CC	CC	CC	CC	CC	CC	CC	CC	CC	AA	AA	AA	CC	CC	CC	CC	CA	CA	CC	CC	CC	CC	CC	CC	CC	CC	CC	CC	CC	CC	CC	CA	CA	CC	CC	CA
PZE-101162306	C	1	205507906	NA	NA	NA	NA	NA	NA	NA	CC	CC	CC	CC	CC	CC	CC	CC	CC	CC	CC	CC	CC	CC	CC	CC	CC	CC	CC	CC	CC	CC	CC	CC	CC	CC	CC	CC	CC	CC	CC	CC	CC	CC	CC	CC	CC	CC	CC
PZE-101164570	A/G	1	207712012	NA	NA	NA	NA	NA	NA	NA	AA	GG	GG	GG	GG	GG	GG	GG	GG	GG	GG	GG	AA	AA	AA	GG	GG	GG	GG	GG	GG	GG	GG	GG	GG	GG	GG	GG	GG	GG	GA	GG	GG	GG	GA	GA	GG	GG	GA
PZE-101165770	G	1	208781252	NA	NA	NA	NA	NA	NA	NA	GG	GG	GG	GG	GG	GG	GG	GG	GG	GG	GG	GG	GG	GG	GG	GG	GG	GG	GG	GG	GG	GG	GG	GG	GG	GG	GG	GG	GG	GG	GG	GG	GG	GG	GG	GG	GG	GG	GG
PZE-101166183	C/A	1	209126846	NA	NA	NA	NA	NA	NA	NA	CC	AA	AA	AA	AA	AA	AA	AA	AA	AA	AA	AA	CC	CC	CC	AA	AA	AA	AA	AA	AA	AA	AA	AA	AA	AA	AA	AA	AA	AA	CA	AA	AA	AA	AA	AA	AA	AA	CA
PZE-101166480	A/G	1	209533217	NA	NA	NA	NA	NA	NA	NA	AA	AA	AA	AA	AA	AA	AA	AA	AA	AA	AA	AA	AA	AA	AA	AA	AA	AA	AA	AA	AA	AA	AA	AA	AA	AA	AA	AA	AA	AA	AA	AA	AA	AA	AA	AA	AA	AA	AA
PZE-101166671	A	1	209827494	NA	NA	NA	NA	NA	NA	NA	AA	AA	AA	AA	AA	AA	AA	AA	AA	AA	AA	AA	AA	AA	AA	AA	AA	AA	AA	AA	AA	AA	AA	AA	AA	AA	AA	AA	AA	AA	AA	AA	AA	AA	AA	AA	AA	AA	AA
SYN376	A/G	1	210100153	NA	NA	NA	NA	NA	NA	NA	GG	AA	AA	AA	AA	AA	AA	AA	AA	AA	AA	AA	GA	GA	GA	AA	AA	AA	AA	AA	AA	AA	AA	AA	AA	AA	AA	AA	AA	AA	AA	AA	AA	AA	AA	AA	GA	AA	AA
PZE-101167577	C/G	1	210996629	NA	NA	NA	NA	NA	NA	NA	CC	CC	CC	CC	CC	CC	CC	CC	CC	CC	CC	CC	CC	CC	CC	CC	CC	CC	CC	CC	CC	CC	CC	CC	CC	CC	CC	CC	CC	CC	GC	CC	CC	CC	CC	CC	CC	CC	CC
PZE-101168156	G/A	1	211453560	NA	NA	NA	NA	NA	NA	NA	GG	AA	AA	AA	AA	AA	AA	AA	AA	AA	AA	AA	GG	GG	GG	AA	AA	AA	AA	GA	GA	AA	AA	AA	AA	AA	AA	AA	AA	AA	GA	AA	AA	AA	AA	AA	AA	AA	GA
PZE-101168807	A/G	1	212059932	NA	NA	NA	NA	NA	NA	NA	GG	AA	AA	AA	AA	AA	AA	AA	AA	AA	AA	AA	GA	GA	GA	AA	AA	AA	AA	GA	GA	AA	AA	AA	AA	AA	AA	AA	AA	AA	GA	AA	AA	AA	AA	GA	AA	AA	GA
PZE-101169068	A/C	1	212358543	NA	NA	NA	NA	NA	NA	NA	AA	AA	AA	AA	AA	AA	AA	AA	AA	AA	AA	AA	AA	AA	AA	AA	AA	AA	AA	AA	AA	AA	AA	AA	AA	AA	AA	AA	AA	AA	AA	AA	AA	AA	AA	AA	AA	AA	AA
PZE-101169244	G/A	1	212573284	NA	NA	NA	NA	NA	NA	NA	GG	GG	GG	GG	GG	GG	GG	GG	GG	GG	GG	GG	GA	GA	GA	GG	GG	GG	GG	GA	GA	GG	GG	GG	GG	GG	GG	GG	GG	GG	GG	GG	GG	GG	GG	GG	GG	GG	GG
PZE-101170679	G/A	1	214238200	NA	NA	NA	NA	NA	NA	NA	GG	GG	GG	GG	GG	GG	GG	GG	GG	GG	GG	GG	GG	GG	GG	GG	GG	GG	GG	GG	GG	GG	GG	GG	GG	GG	GG	GG	GG	GG	GG	GG	GG	GG	GG	GA	GG	GG	GG
PZE-101171059	A/C	1	214677319	NA	NA	NA	NA	NA	NA	NA	AA	AA	AA	AA	AA	AA	AA	AA	AA	AA	AA	AA	AA	AA	AA	AA	AA	AA	AA	AA	AA	AA	AA	AA	AA	AA	AA	AA	AA	AA	AA	AA	AA	AA	AA	AA	AA	AA	AA
SYN38723	A/C	1	214886203	NA	NA	NA	NA	NA	NA	NA	AA	AA	AA	AA	AA	AA	AA	AA	AA	AA	AA	AA	AA	AA	AA	AA	AA	AA	AA	AA	AA	AA	AA	AA	AA	AA	AA	AA	AA	AA	AA	AA	AA	AA	AA	AA	AA	AA	AA
PZE-101171852	A/G	1	215350255	NA	NA	NA	NA	NA	NA	NA	GG	AA	AA	AA	AA	AA	AA	AA	AA	AA	AA	AA	GA	GA	GA	AA	AA	AA	AA	GA	GA	AA	AA	AA	AA	AA	AA	AA	AA	AA	GA	AA	AA	AA	AA	GG	AA	AA	GA
PZE-101173330	G/A	1	217114855	NA	NA	NA	NA	NA	NA	NA	AA	GG	GG	GG	GG	GG	GG	GG	GG	GG	GG	GG	GA	GA	GA	GG	GG	GG	GG	GA	GA	GG	GG	GG	GG	GG	GG	GG	GG	GG	GA	GG	GG	GG	GG	GA	GG	GG	GA
PZA03630.1	A/C	1	220006906	NA	NA	NA	NA	NA	NA	NA	CC	AA	AA	AA	AA	AA	AA	AA	AA	AA	AA	AA	CC	CC	CC	AA	AA	AA	AA	AA	AA	AA	AA	AA	AA	AA	AA	AA	AA	AA	AA	AA	AA	AA	AA	AA	AA	AA	CA
SYN19847	A/G	1	220307577	NA	NA	NA	NA	NA	NA	NA	AA	AA	AA	AA	AA	AA	AA	AA	AA	AA	AA	AA	AA	AA	AA	AA	AA	AA	AA	GA	GA	AA	AA	AA	AA	AA	AA	AA	AA	AA	AA	AA	AA	AA	AA	GA	AA	AA	AA
SYN2411	G/A	1	220711263	NA	NA	NA	NA	NA	NA	NA	GG	GG	GG	GG	GG	GG	GG	GG	GG	GG	GG	GG	GG	GG	GG	GG	GG	GG	GG	GA	GA	GG	GG	GG	GG	GG	GG	GG	GG	GG	GG	GG	GG	GG	GG	GA	GG	GG	GG
PZE-101176580	G/A	1	221238842	NA	NA	NA	NA	NA	NA	NA	AA	GG	GG	GG	GG	GG	GG	GG	GG	GG	GG	GG	GA	GA	GA	GG	GG	GG	GG	GA	GA	GG	GG	GG	GG	GG	GG	GG	GG	GG	GA	GG	GG	GG	GG	GG	GG	GG	GA
PZE-101176826	A/G	1	221739382	NA	NA	NA	NA	NA	NA	NA	GG	AA	AA	AA	AA	AA	AA	AA	AA	AA	AA	AA	GA	GA	GA	AA	AA	AA	AA	GA	GA	AA	AA	AA	AA	AA	AA	AA	AA	AA	GA	AA	AA	AA	AA	AA	AA	AA	GA
PZE-101177162	G/A	1	222170668	NA	NA	NA	NA	NA	NA	NA	GG	GG	GG	GG	GG	GG	GG	GG	GG	GG	GG	GG	GA	GA	GA	GG	GG	GG	GG	GG	GG	GG	GG	GG	GG	GG	GG	GG	GG	GG	GG	GG	GG	GG	GG	GA	GG	GG	GG
PZE-101177728	A/G	1	222592017	NA	NA	NA	NA	NA	NA	NA	AA	AA	AA	AA	AA	AA	AA	AA	AA	AA	AA	AA	AA	AA	AA	AA	AA	AA	AA	GA	GA	AA	AA	AA	AA	AA	AA	AA	AA	AA	GA	GA	AA	AA	AA	AA	AA	AA	AA
PZE-101177794	G/A	1	222700793	NA	NA	NA	NA	NA	NA	NA	GG	GG	GG	GG	GG	GG	GG	GG	GG	GG	GG	GG	GG	GG	GG	GG	GG	GG	GG	GA	GA	GG	GG	GG	GG	GG	GG	GG	GG	GG	GA	GG	GG	GG	GG	GG	GG	GG	GG
PZE-101177833	A/G	1	222762124	NA	NA	NA	NA	NA	NA	NA	AA	AA	AA	AA	AA	AA	AA	AA	AA	AA	AA	AA	AA	AA	AA	AA	AA	AA	AA	GA	GA	AA	AA	AA	AA	AA	AA	AA	AA	AA	GA	AA	AA	AA	AA	AA	AA	AA	AA
PZE-101178540	C/A	1	223161749	NA	NA	NA	NA	NA	NA	NA	CC	CC	CC	CC	CC	CC	CC	CC	CC	CC	CC	CC	CC	CC	CC	CC	CC	CC	CC	CC	CC	CC	CC	CC	CC	CC	CC	CC	CC	CC	CC	CC	CC	CC	CC	CC	CC	CC	CC
SYN31271	G/A	1	223825525	NA	NA	NA	NA	NA	NA	NA	GG	GG	GG	GG	GG	GG	GG	GG	GG	GG	GG	GG	GA	GA	GA	GG	GG	GG	GG	GG	GG	GG	GG	GG	GG	GG	GG	GG	GG	GG	GG	GA	GG	GG	GG	GG	GG	GG	GG
PZE-101179982	A/C	1	224376992	NA	NA	NA	NA	NA	NA	NA	AA	AA	AA	AA	AA	AA	AA	AA	AA	AA	AA	AA	AA	AA	AA	AA	AA	AA	AA	CA	CA	AA	AA	AA	AA	AA	AA	AA	AA	AA	AA	CA	AA	AA	AA	AA	AA	AA	AA
PZE-101180375	G/A	1	224917695	NA	NA	NA	NA	NA	NA	NA	AA	GG	GG	GG	GG	GG	GG	GG	GG	GG	GA	GA	GA	GA	GA	GG	GG	GG	GG	GA	GA	GG	GG	GG	GG	GG	GG	GG	GG	GG	GG	GA	GG	GG	GG	GG	GG	GG	GA
PZE-101181259	A/G	1	225626090	NA	NA	NA	NA	NA	NA	NA	GG	AA	AA	AA	AA	AA	AA	AA	AA	AA	AA	AA	GG	GG	GG	AA	AA	AA	AA	GA	GA	AA	AA	AA	AA	AA	AA	AA	AA	AA	GA	AA	AA	AA	AA	AA	AA	AA	AA
PZE-101181728	C/A	1	226217409	NA	NA	NA	NA	NA	NA	NA	CC	CC	CC	CC	CC	CC	CC	CC	CC	CC	CC	CC	CA	CC	CC	CC	CC	CC	CC	CC	CC	CC	CC	CC	CC	CC	CC	CC	CC	CC	CC	CC	CC	CC	CC	CC	CC	CC	CC
PZE-101182552	A/G	1	226962118	NA	NA	NA	NA	NA	NA	NA	AA	AA	AA	AA	AA	AA	AA	AA	AA	AA	GA	GA	GA	GA	GA	AA	AA	AA	AA	AA	AA	AA	AA	AA	AA	AA	AA	AA	AA	AA	GA	AA	AA	AA	AA	GA	AA	AA	AA
PZE-101182888	G/A	1	227593314	NA	NA	NA	NA	NA	NA	NA	GG	AA	AA	AA	AA	AA	AA	AA	AA	AA	AA	GA	GG	GG	GG	AA	AA	AA	AA	GA	AA	AA	AA	AA	AA	AA	AA	AA	AA	AA	GA	AA	AA	GA	AA	AA	AA	AA	AA
PZE-101184757	C/A	1	229541701	NA	NA	NA	NA	NA	NA	NA	CC	CC	CC	CC	CC	CC	CC	CC	CC	CC	CC	CC	CA	CA	CA	CC	CC	CC	CC	CC	CC	CC	CC	CC	CC	CC	CC	CC	CC	CC	CA	CC	CC	CC	CC	CA	CC	CC	CC
PZE-101185989	A/G	1	230717634	NA	NA	NA	NA	NA	NA	NA	AA	GG	GG	GG	GG	GG	GG	GG	GG	GG	GA	GA	AA	AA	AA	GG	GG	GG	GG	GA	GA	GG	GG	GG	GG	GG	GG	GG	GG	GG	GG	GA	GG	GG	GG	GA	GG	GG	GG
PZE-101187496	A/G	1	232527769	NA	NA	NA	NA	NA	NA	NA	AA	GG	GG	GG	GG	GG	GG	GG	GG	GG	GG	GG	AA	AA	AA	GG	GG	GG	GG	GA	GA	GG	GG	GG	GG	GG	GG	GG	GG	GG	GG	GG	GG	GG	GG	GG	GG	GG	GG
SYN25826	G/A	1	232654307	NA	NA	NA	NA	NA	NA	NA	GG	GG	GG	GG	GG	GG	GG	GG	GG	GG	GG	GG	GG	GG	GG	GG	GG	GG	GG	GG	GG	GG	GG	GG	GG	GG	GG	GG	GG	GG	GG	GG	GG	GG	GG	GA	GG	GG	GG
PZE-101188659	G/A	1	234122190	NA	NA	NA	NA	NA	NA	NA	GG	AA	AA	AA	AA	AA	AA	AA	AA	AA	GG	AA	GG	GG	GG	AA	AA	AA	AA	AA	GG	AA	AA	AA	AA	AA	AA	AA	AA	AA	AA	AA	AA	AA	AA	AA	AA	AA	AA
PZE-101188800	A/G	1	234257728	NA	NA	NA	NA	NA	NA	NA	AA	AA	AA	AA	AA	AA	AA	AA	AA	AA	AA	AA	GA	GA	GA	AA	AA	AA	AA	GA	GA	AA	AA	AA	AA	AA	AA	AA	AA	AA	GA	AA	AA	AA	AA	GA	AA	AA	AA
PZE-101189489	G/A	1	235099748	NA	NA	NA	NA	NA	NA	NA	GG	GG	GG	GG	GG	GG	GG	GG	GG	GG	GA	GA	GA	GA	GA	GG	GG	GG	GG	GA	GA	GG	GG	GG	GG	GG	GG	GG	GG	GG	GA	GG	GG	GG	GG	GA	GG	GG	GG
PZE-101190832	G/A	1	236953405	NA	NA	NA	NA	NA	NA	NA	AA	GG	GG	GG	GG	GG	GG	GG	GG	GG	GA	GA	GA	GA	GA	GG	GG	GG	GG	GA	GA	GG	GG	GG	GG	GG	GG	GG	GG	GG	GA	GA	GG	GG	GG	GA	GG	GG	GG
ZM013367-0314	G/A	1	239436603	NA	NA	NA	NA	NA	NA	NA	GG	GG	GG	GG	GG	GG	GG	GG	GG	GG	GA	GA	GA	GA	GA	GG	GG	GG	GG	GA	GA	GG	GG	GG	GG	GG	GG	GG	GG	GG	GA	GA	GG	GG	GG	GG	GG	GG	GG
SYN19766	A/G	1	239681448	NA	NA	NA	NA	NA	NA	NA	AA	GG	GG	GG	GG	GG	GG	GG	GG	GG	GG	GG	AA	AA	AA	GG	GG	GG	GG	GG	GG	GG	GG	GG	GG	GG	GG	GG	GG	GG	GA	GA	GG	GG	GG	GG	GG	GG	GG
PZE-101194927	A/C	1	241912518	NA	NA	NA	NA	NA	NA	NA	AA	CC	CC	CC	CC	CC	CC	CC	CC	CC	CC	CA	AA	AA	AA	CC	CC	CC	CC	CC	CC	CC	CC	CC	CC	CC	CC	CC	CC	CC	CC	CA	CC	CC	CC	CC	CC	CC	CC
PZA03666.1	A/C	1	242148892	NA	NA	NA	NA	NA	NA	NA	CC	AA	AA	AA	AA	AA	AA	AA	AA	AA	AA	AA	CC	CC	CC	AA	AA	AA	AA	AA	AA	AA	AA	AA	AA	AA	AA	AA	AA	AA	AA	AA	AA	AA	AA	AA	AA	AA	AA
PZE-101195355	A/G	1	242683374	NA	NA	NA	NA	NA	NA	NA	GG	AA	AA	AA	AA	AA	AA	AA	AA	AA	AA	GA	GA	GA	GA	AA	AA	AA	AA	AA	AA	AA	AA	AA	AA	AA	AA	AA	AA	AA	GA	GA	AA	AA	AA	AA	AA	AA	AA
PZE-101196709	G/A	1	244826861	NA	NA	NA	NA	NA	NA	NA	GG	GG	GG	GG	GG	GG	GG	GG	GG	GG	GG	GA	GG	GG	GG	GG	GG	GG	GG	GG	GG	GG	GG	GG	GG	GG	GG	GG	GG	GG	GG	GG	GG	GG	GG	GG	GG	GG	GG
PZE-101196838	C/A	1	245035242	NA	NA	NA	NA	NA	NA	NA	CC	CC	CC	CC	CC	CC	CC	CC	CC	CC	CC	CC	CA	CA	CA	CC	CC	CC	CC	CA	CA	CC	CC	CC	CC	CC	CC	CC	CC	CC	CA	CA	CC	CC	CC	CC	CC	CC	CC
PZE-101198948	A	1	247943695	NA	NA	NA	NA	NA	NA	NA	AA	AA	AA	AA	AA	AA	AA	AA	AA	AA	AA	AA	AA	AA	AA	AA	AA	AA	AA	AA	AA	AA	AA	AA	AA	AA	AA	AA	AA	AA	AA	AA	AA	AA	AA	AA	AA	AA	AA
PZE-101199598	G/A	1	248737375	NA	NA	NA	NA	NA	NA	NA	GG	GG	GG	GG	GG	GG	GG	GG	GG	GG	GG	GA	GA	GA	GA	GG	GG	GG	GG	GA	GA	GG	GG	GG	GG	GG	GA	GG	GG	GG	GA	GG	GG	GG	GG	GG	GG	GG	GG
PZE-101199853	G/A	1	249086873	NA	NA	NA	NA	NA	NA	NA	GG	GG	GG	GG	GG	GG	GG	GG	GG	GG	GG	AA	GG	GG	GG	AA	AA	GG	GG	GG	GG	GG	GG	GG	GG	GG	GG	GG	GG	GG	GG	GG	GG	GG	GG	GG	GG	GG	GG
PZE-101203291	C/A	1	250911095	NA	NA	NA	NA	NA	NA	NA	CC	CC	CC	CC	CC	CC	CC	CC	CC	CC	CC	CC	CA	CC	CC	CC	CC	CC	CC	CA	CA	CC	CC	CC	CC	CA	CA	CC	CC	CC	CA	CA	CC	CC	CC	CC	CC	CC	CC
PZE-101201822	G/A	1	251818087	NA	NA	NA	NA	NA	NA	NA	GG	GG	GG	GG	GG	GG	GG	GG	GG	GG	GG	GA	GA	GA	GA	GA	GA	GG	GG	GG	GG	GG	GG	GG	GG	GG	GG	GG	GG	GG	GG	GG	GG	GG	GG	GG	GG	GG	GG
PZA03404.1	G/A	1	253029622	NA	NA	NA	NA	NA	NA	NA	GG	AA	AA	AA	AA	AA	AA	AA	AA	AA	AA	GA	GG	GG	GG	GA	AA	AA	AA	AA	AA	AA	AA	AA	AA	AA	AA	AA	AA	AA	AA	GA	AA	AA	AA	AA	AA	GA	AA
PZE-101204728	A/G	1	253505855	NA	NA	NA	NA	NA	NA	NA	AA	GG	GG	GG	GG	GG	GG	GG	GG	GG	GG	GG	AA	AA	AA	GA	GG	GG	GG	GG	GG	GG	GG	GG	GG	GA	GA	GG	GG	GG	GG	GG	GG	GG	GG	GG	GG	GA	GG
PZE-101205523	G/A	1	254244186	NA	NA	NA	NA	NA	NA	NA	GG	AA	AA	AA	AA	AA	AA	AA	AA	AA	AA	GA	GG	GG	GG	GA	AA	AA	AA	AA	AA	AA	AA	AA	AA	GA	GA	AA	AA	AA	GA	GA	AA	AA	AA	AA	AA	GA	AA
PZE-101205714	G/A	1	254467982	NA	NA	NA	NA	NA	NA	NA	GG	GG	GG	GG	GG	GG	GG	GG	GG	GG	GG	GG	GG	GG	GG	GG	GG	GG	GG	GG	GG	GG	GG	GG	GG	GG	GG	GG	GG	GG	GG	GA	GG	GG	GG	GG	GG	GG	GG
SYN26683	A/G	1	256306222	NA	NA	NA	NA	NA	NA	NA	AA	AA	AA	AA	AA	AA	AA	AA	AA	AA	AA	GA	GA	GA	GA	GA	AA	AA	AA	GA	GA	AA	AA	AA	AA	GA	GA	AA	AA	AA	GA	GA	AA	AA	AA	AA	AA	AA	AA
PZE-101207021	G/A	1	256369954	NA	NA	NA	NA	NA	NA	NA	GG	GG	GG	GG	GG	GG	GG	GG	GG	GG	GG	GA	GA	GA	GA	GA	GG	GG	GG	GA	GA	GG	GG	GG	GG	GA	GA	GG	GG	GG	GA	GG	GG	GG	GG	GG	GG	GG	GG
SYN24492	A/G	1	256938985	NA	NA	NA	NA	NA	NA	NA	GG	AA	AA	AA	AA	AA	AA	AA	AA	AA	AA	GA	GA	GA	GA	AA	AA	AA	GA	AA	AA	AA	AA	AA	AA	GA	AA	AA	AA	AA	AA	AA	AA	GA	AA	AA	AA	GA	AA
SYN21045	G/A	1	259375688	NA	NA	NA	NA	NA	NA	NA	AA	GG	GG	GG	GG	GG	GG	GG	GG	GG	GG	GG	GA	GA	GA	GG	GG	GG	GG	GG	GG	GG	GG	GG	GG	GA	GA	GG	GG	GG	GG	GG	GG	GG	GG	GG	GG	GA	GG
SYN10393	A/G	1	259824332	NA	NA	NA	NA	NA	NA	NA	AA	GG	GG	GG	GG	GG	GG	GG	GG	GG	GG	GG	AA	AA	AA	GG	GG	GG	GG	GG	GA	GG	GG	GG	GG	GG	GG	GG	GG	GG	GA	GA	GG	GG	GG	GG	GG	GG	GG
SYN271	G/A	1	260148154	NA	NA	NA	NA	NA	NA	NA	GG	AA	AA	AA	AA	AA	AA	AA	AA	AA	AA	AA	GG	GG	GG	AA	AA	AA	AA	AA	AA	AA	AA	AA	AA	AA	AA	AA	AA	AA	AA	AA	AA	GA	AA	AA	AA	AA	AA
SYN275	A/G	1	260149117	NA	NA	NA	NA	NA	NA	NA	AA	GG	GG	GG	GG	GG	GG	GG	GG	GG	GG	GA	AA	AA	AA	GG	GG	GG	GG	GA	GA	GG	GG	GG	GG	GA	GA	GG	GG	GG	GG	GA	GG	GG	GG	GG	GG	GA	GG
SYN25458	C/A	1	260520076	NA	NA	NA	NA	NA	NA	NA	CC	AA	AA	AA	AA	AA	AA	AA	AA	AA	AA	CA	CC	CC	CC	AA	AA	AA	AA	CA	CA	AA	AA	AA	AA	CA	CA	AA	AA	AA	AA	CA	AA	AA	AA	AA	AA	CA	AA
SYN15084	A/G	1	260683725	NA	NA	NA	NA	NA	NA	NA	AA	AA	AA	AA	AA	AA	AA	AA	AA	AA	AA	AA	AA	AA	AA	AA	AA	AA	AA	AA	AA	AA	AA	AA	AA	AA	AA	AA	AA	AA	AA	AA	AA	AA	AA	AA	AA	AA	AA
SYN2266	C/A	1	260940608	NA	NA	NA	NA	NA	NA	NA	CC	AA	AA	AA	AA	AA	AA	AA	AA	AA	AA	CA	CC	CC	CC	AA	AA	AA	AA	AA	AA	AA	AA	AA	AA	CA	AA	AA	AA	AA	AA	CA	AA	AA	AA	AA	AA	CA	AA
PZE-101211251	G/A	1	260959318	NA	NA	NA	NA	NA	NA	NA	GG	AA	AA	AA	AA	AA	AA	AA	AA	AA	AA	GA	GG	GG	GG	AA	AA	AA	AA	AA	AA	AA	AA	AA	AA	GA	GA	AA	AA	AA	AA	GA	AA	AA	AA	AA	AA	GA	AA
SYN15057	A/C	1	262232478	NA	NA	NA	NA	NA	NA	NA	AA	AA	AA	AA	AA	AA	AA	AA	AA	AA	AA	AA	AA	AA	AA	AA	AA	AA	AA	AA	AA	AA	AA	AA	AA	CA	CA	AA	AA	AA	AA	AA	AA	AA	AA	AA	AA	AA	AA
SYN31829	G/A	1	263205753	NA	NA	NA	NA	NA	NA	NA	GG	AA	AA	AA	AA	AA	AA	AA	AA	AA	AA	AA	GG	GG	GG	AA	AA	AA	AA	GA	GA	AA	AA	AA	AA	GA	GA	AA	AA	AA	AA	AA	AA	AA	AA	AA	AA	GA	AA
PZE-101213253	G/A	1	263220420	NA	NA	NA	NA	NA	NA	NA	GG	AA	AA	AA	AA	AA	AA	AA	AA	AA	AA	AA	GG	GG	GG	AA	AA	AA	AA	GA	GA	AA	AA	AA	AA	GA	GA	AA	AA	AA	AA	AA	AA	AA	AA	AA	AA	GA	AA
PZE-101213558	G/A	1	263740719	NA	NA	NA	NA	NA	NA	NA	GG	GG	GG	GG	GG	GG	GG	GG	GG	GG	GG	GA	GG	GG	GG	GG	GG	GG	GG	GA	GA	GG	GG	GG	GG	GA	GA	GG	GG	GG	GG	GA	GG	GG	GG	GG	GG	GG	GG
PZE-101214118	A	1	264520194	NA	NA	NA	NA	NA	NA	NA	AA	AA	AA	AA	AA	AA	AA	AA	AA	AA	AA	AA	AA	AA	AA	AA	AA	AA	AA	AA	AA	AA	AA	AA	AA	AA	AA	AA	AA	AA	AA	AA	AA	AA	AA	AA	AA	AA	AA
PZE-101214422	A/G	1	264866317	NA	NA	NA	NA	NA	NA	NA	GG	AA	AA	AA	AA	AA	AA	AA	AA	AA	AA	AA	GA	GA	GA	AA	AA	AA	AA	AA	AA	AA	AA	AA	AA	AA	AA	AA	AA	AA	AA	AA	AA	AA	AA	AA	AA	GA	AA
PZE-101214818	A/G	1	265440855	NA	NA	NA	NA	NA	NA	NA	AA	GG	GG	GG	GG	GG	GG	GG	GG	GG	GG	GG	AA	AA	AA	GG	GG	GG	GG	GA	GA	GG	GG	GG	GG	GA	GA	GG	GG	GG	GG	GG	GG	GG	GG	GG	GG	GA	GG
PZE-101215138	G/A	1	265654966	NA	NA	NA	NA	NA	NA	NA	GG	AA	AA	AA	AA	AA	AA	AA	AA	AA	AA	AA	GG	GG	GG	AA	AA	AA	AA	AA	AA	AA	AA	AA	AA	AA	AA	AA	AA	AA	AA	AA	AA	AA	AA	AA	AA	GA	AA
SYN22895	C/A	1	268170975	NA	NA	NA	NA	NA	NA	NA	CC	AA	AA	AA	AA	AA	AA	AA	AA	AA	AA	CA	CC	CC	CC	AA	AA	AA	AA	CA	CA	AA	AA	AA	AA	AA	AA	AA	AA	AA	AA	AA	AA	AA	AA	AA	AA	CA	AA
SYN27375	G/A	1	269505135	NA	NA	NA	NA	NA	NA	NA	AA	GG	GG	GG	GG	GG	GG	GG	GG	GG	GG	GA	GA	GA	GA	GG	GG	GG	GG	GA	GA	GG	GG	GG	GG	GG	GG	GG	GG	GG	GA	GG	GG	GG	GG	GG	GG	GA	GG
PUT-163a-76013247-3735	C/A	1	270980937	NA	NA	NA	NA	NA	NA	NA	AA	CC	CC	CC	CC	CC	CC	CC	CC	CC	CC	CA	CA	CA	CA	CC	CC	CC	CC	CA	CA	CC	CC	CC	CC	CC	CC	CC	CC	CC	CA	CC	CC	CC	CC	CC	CC	CA	CC
PZE-101219724	A/G	1	271126791	NA	NA	NA	NA	NA	NA	NA	AA	AA	AA	AA	AA	AA	AA	AA	AA	AA	AA	GA	GA	GA	GA	AA	AA	AA	AA	AA	AA	AA	AA	AA	AA	AA	AA	AA	AA	AA	AA	GA	AA	AA	AA	AA	AA	AA	AA
PZE-101221874	G/A	1	273101975	NA	NA	NA	NA	NA	NA	NA	AA	GG	GG	GG	GG	GG	GG	GG	GG	GG	GG	GA	GA	GA	AA	GG	GG	GG	GG	GA	GA	GG	GG	GG	GG	GG	GG	GG	GG	GG	GA	GA	GG	GG	GG	GG	GG	GA	GG
PZE-101222687	G/A	1	273866691	NA	NA	NA	NA	NA	NA	NA	GG	GG	GG	GG	GG	GG	GG	GG	GG	GG	GG	GA	GG	GG	GG	GG	GG	GG	GG	GG	GG	GG	GG	GG	GG	GA	GA	GG	GG	GG	GG	GA	GG	GG	GG	GG	GG	GG	GG
SYN19888	G/A	1	274062064	NA	NA	NA	NA	NA	NA	NA	GG	AA	AA	AA	AA	AA	AA	AA	AA	AA	AA	GA	GG	GG	GG	AA	AA	AA	AA	GA	GA	AA	AA	AA	AA	GA	GA	AA	AA	AA	GA	AA	AA	AA	AA	AA	AA	GA	AA
SYN11664	G/A	1	274937273	NA	NA	NA	NA	NA	NA	NA	GG	AA	AA	AA	AA	AA	AA	AA	AA	AA	AA	GA	GG	GG	GG	AA	AA	AA	AA	AA	AA	AA	AA	AA	AA	GA	GA	AA	AA	AA	GA	AA	AA	AA	AA	AA	AA	GA	AA
PZE-101224367	G/A	1	275047964	NA	NA	NA	NA	NA	NA	NA	GG	GG	GG	GG	GG	GG	GG	GG	GG	GG	GG	GG	GA	GA	GA	GG	GG	GG	GG	GG	GG	GG	GG	GG	GG	GG	GG	GG	GG	GG	GG	GG	GG	GG	GG	GG	GG	GG	GG
SYN34116	A	1	275384609	NA	NA	NA	NA	NA	NA	NA	AA	AA	AA	AA	AA	AA	AA	AA	AA	AA	AA	AA	AA	AA	AA	AA	AA	AA	AA	AA	AA	AA	AA	AA	AA	AA	AA	AA	AA	AA	AA	AA	AA	AA	AA	AA	AA	AA	AA
PZE-101225496	A/C	1	275780292	NA	NA	NA	NA	NA	NA	NA	AA	AA	AA	AA	AA	AA	AA	AA	AA	AA	AA	AA	CA	CA	CA	AA	AA	AA	AA	AA	AA	AA	AA	AA	AA	CA	AA	AA	AA	AA	AA	AA	AA	AA	AA	AA	AA	AA	AA
PZE-101229026	A/G	1	278711657	NA	NA	NA	NA	NA	NA	NA	AA	AA	AA	AA	AA	AA	AA	AA	AA	AA	AA	AA	AA	AA	AA	AA	AA	AA	AA	AA	AA	AA	AA	AA	AA	AA	AA	AA	AA	AA	AA	AA	AA	AA	AA	AA	AA	AA	AA
PZE-101229195	A/G	1	278908851	NA	NA	NA	NA	NA	NA	NA	GG	AA	AA	AA	AA	AA	AA	AA	AA	AA	AA	AA	GA	GA	GA	AA	AA	AA	AA	AA	AA	AA	AA	AA	AA	AA	AA	AA	AA	AA	GA	GA	AA	AA	AA	AA	AA	GA	AA
PZE-101229884	A/C	1	279410741	NA	NA	NA	NA	NA	NA	NA	AA	CC	CC	CC	CC	CC	CC	CC	CC	CC	CC	CC	AA	AA	AA	CC	CC	CC	CC	CA	CA	CC	CC	CC	CC	CC	CC	CC	CC	CC	CA	CA	CC	CC	CC	CC	CC	CA	CC
SYN2727	G/A	1	279626351	NA	NA	NA	NA	NA	NA	NA	GG	AA	AA	AA	AA	AA	AA	AA	AA	AA	AA	AA	GG	GG	GG	GA	GA	AA	AA	GA	GA	AA	AA	AA	AA	AA	AA	AA	AA	AA	GA	AA	AA	AA	AA	AA	AA	GA	AA
PZE-101232138	G/A	1	280831041	NA	NA	NA	NA	NA	NA	NA	AA	GG	GG	GG	GG	GG	GG	GG	GG	GG	GG	GG	GA	GA	GA	GG	GG	GG	GG	GG	GG	GG	GG	GG	GG	GG	GG	GG	GG	GG	GA	GG	GG	GG	GG	GG	GG	GG	GG
PZE-101232549	G/A	1	281068865	NA	NA	NA	NA	NA	NA	NA	GG	GG	GG	GG	GG	GG	GG	GG	GG	GG	GG	GA	GA	GA	GA	GG	GA	GG	GG	GA	GA	GG	GG	GG	GG	GA	GA	GG	GG	GG	GG	GG	GG	GG	GG	GA	GG	GG	GG
PZE-101233287	G/A	1	281516184	NA	NA	NA	NA	NA	NA	NA	GG	GG	GG	GG	GG	GG	GG	GG	GG	GG	GG	GG	GG	GG	GG	GG	GG	GG	GG	GG	GG	GG	GG	GG	GG	GA	GA	GG	GG	GG	GG	GG	GG	GG	GG	GG	GG	GG	GG
PZE-101233856	A/G	1	281709453	NA	NA	NA	NA	NA	NA	NA	AA	AA	AA	AA	AA	AA	AA	AA	AA	AA	AA	AA	AA	AA	AA	AA	AA	AA	AA	GA	GA	AA	AA	AA	AA	AA	AA	AA	AA	AA	AA	AA	AA	AA	AA	AA	AA	AA	AA
SYN22772	G/A	1	285391084	NA	NA	NA	NA	NA	NA	NA	GG	GG	GG	GG	GG	GG	GG	GG	GG	GG	GG	GG	GG	GG	GG	GA	GG	GG	GA	GA	GA	GG	GG	GG	GG	GG	GG	GG	GG	GG	GG	GG	GG	GG	GG	GG	GG	GG	GG
SYN38906	G/A	1	286849641	NA	NA	NA	NA	NA	NA	NA	AA	AA	AA	AA	GG	AA	AA	AA	AA	AA	AA	GA	GG	GG	GG	AA	AA	AA	AA	GG	GG	AA	AA	AA	GG	AA	AA	AA	AA	AA	AA	GG	AA	AA	AA	AA	AA	AA	AA
PZE-101240161	G/A	1	287146584	NA	NA	NA	NA	NA	NA	NA	GG	AA	AA	AA	GA	AA	AA	AA	AA	AA	AA	GA	GG	GG	GG	AA	AA	AA	GA	AA	AA	AA	AA	AA	GA	GA	GA	AA	AA	AA	GA	GA	AA	AA	AA	AA	AA	AA	AA
SYN7205	G/A	1	287890160	NA	NA	NA	NA	NA	NA	NA	GG	GG	GG	GG	GG	GG	GG	GG	GG	GG	GG	GA	GG	GG	GG	GG	GG	GG	GG	GG	GG	GG	GG	GG	GG	GG	GG	GG	GG	GG	GG	GG	GG	GG	GG	GG	GG	GG	GG
PZE-101241459	A/G	1	288261072	NA	NA	NA	NA	NA	NA	NA	AA	AA	AA	AA	GA	AA	AA	AA	AA	AA	AA	GA	GA	GA	GA	AA	AA	AA	AA	AA	AA	AA	AA	AA	AA	GA	GA	AA	AA	AA	AA	GA	GA	AA	AA	AA	AA	AA	AA
SYN12206	G/A	1	288854620	NA	NA	NA	NA	NA	NA	NA	GG	GG	GG	GG	GA	GG	GG	GG	GG	GG	GG	GA	GA	GA	GA	GG	GG	GG	GG	GA	GA	GG	GG	GG	GG	GG	GG	GG	GG	GG	GG	GA	GA	GG	GG	GG	GG	GG	GG
PZE-101242961	A/G	1	289337466	NA	NA	NA	NA	NA	NA	NA	AA	GG	GG	GG	GG	GG	GG	GG	GG	GG	GG	GA	AA	AA	AA	GA	GG	GG	GA	GA	GA	GG	GG	GG	GG	GG	GG	GG	GG	GG	GA	GG	GG	GG	GG	GG	GG	GG	GG
SYN11155	G/A	1	290306827	NA	NA	NA	NA	NA	NA	NA	GG	GG	GG	GG	GA	GG	GG	GG	GG	GG	GG	GG	GA	GA	GA	GA	GG	GG	GG	GA	GA	GG	GG	GG	GG	GG	GG	GG	GG	GG	GG	GG	GG	GG	GG	GG	GG	GG	GG
PZE-101244646	G/A	1	290687056	NA	NA	NA	NA	NA	NA	NA	AA	GG	GA	GG	GA	GG	GG	GG	GG	GG	GG	GG	GA	GA	GA	GG	GG	GA	GA	GG	GG	GG	GG	GG	GG	GG	GG	GG	GG	GG	GA	GG	GG	GG	GG	GG	GA	GG	GA
PZA03556.2	A/C	1	291104706	NA	NA	NA	NA	NA	NA	NA	AA	AA	AA	AA	AA	AA	AA	AA	AA	AA	AA	CA	AA	AA	AA	CA	AA	AA	AA	CA	CA	AA	AA	AA	AA	AA	AA	AA	AA	AA	AA	AA	AA	AA	AA	AA	AA	AA	AA
PZE-101245575	A/G	1	291536117	NA	NA	NA	NA	NA	NA	NA	GG	AA	GA	AA	GA	AA	AA	AA	AA	AA	AA	GA	GA	GA	GA	GA	AA	GA	GA	GA	GA	AA	AA	AA	AA	AA	AA	AA	AA	AA	GA	AA	AA	AA	AA	AA	GA	AA	GA
SYN27559	G	1	291789227	NA	NA	NA	NA	NA	NA	NA	GG	GG	GG	GG	GG	GG	GG	GG	GG	GG	GG	GG	GG	GG	GG	GG	GG	GG	GG	GG	GG	GG	GG	GG	GG	GG	GG	GG	GG	GG	GG	GG	GG	GG	GG	GG	GG	GG	GG
SYN12789	A/G	1	292403982	NA	NA	NA	NA	NA	NA	NA	AA	GG	GA	GG	GG	GG	GG	GG	GG	GG	GG	GG	AA	AA	AA	GA	GG	GA	GA	GG	GG	GG	GG	GG	GG	GG	GG	GG	GG	GG	GA	GG	GG	GG	GG	GG	GA	GG	GA
PZE-101248685	G/A	1	293646759	NA	NA	NA	NA	NA	NA	NA	GG	AA	GA	AA	AA	AA	AA	AA	AA	AA	AA	AA	GG	GG	GG	AA	AA	GA	GA	AA	AA	AA	AA	AA	AA	AA	AA	AA	AA	AA	GA	AA	AA	AA	AA	AA	GA	AA	GA
SYN15628	A/G	1	293930968	NA	NA	NA	NA	NA	NA	NA	AA	AA	AA	AA	AA	AA	AA	AA	AA	AA	GA	GA	AA	AA	AA	AA	AA	AA	AA	AA	AA	AA	AA	AA	AA	AA	AA	AA	AA	AA	AA	AA	AA	AA	AA	AA	AA	AA	AA
SYN38316	A/C	1	293998608	NA	NA	NA	NA	NA	NA	NA	AA	AA	AA	AA	AA	AA	AA	AA	AA	AA	AA	AA	CA	CA	CA	AA	AA	AA	AA	CA	CA	AA	AA	AA	AA	AA	AA	AA	AA	AA	AA	AA	AA	AA	AA	AA	AA	AA	AA
PZE-101249114	G/A	1	294084520	NA	NA	NA	NA	NA	NA	NA	GG	GG	GG	GG	GG	GG	GG	GG	GG	GG	GA	GA	GG	GG	GG	GG	GG	GG	GG	GG	GG	GG	GG	GG	GG	GG	GG	GG	GG	GG	GG	GG	GG	GG	GG	GG	GG	GG	GG
SYN16870	G/A	1	295067720	NA	NA	NA	NA	NA	NA	NA	AA	GG	GA	GG	GG	GG	GG	GG	GG	GG	GG	GG	GA	GA	GA	GG	GG	GA	GA	GA	GA	GG	GG	GG	GG	GG	GG	GG	GG	GG	GA	GG	GG	GG	GG	GG	GA	GG	GA
PUT-163a-76012177-3730	G/A	1	295427233	NA	NA	NA	NA	NA	NA	NA	GG	GG	GG	GG	GG	GG	GG	GG	GG	GG	GA	GA	GA	GA	GA	GG	GG	GG	GG	GG	GG	GG	GG	GG	GG	GG	GG	GG	GG	GG	GG	GG	GG	GG	GG	GG	GG	GG	GG
PZE-101251367	A/G	1	295888639	NA	NA	NA	NA	NA	NA	NA	AA	GG	GA	GG	GG	GG	GG	GG	GG	GG	GG	GG	AA	AA	AA	GG	GG	GA	GA	GA	GA	GG	GG	GG	GG	GG	GG	GG	GG	GG	GA	GG	GG	GG	GG	GG	GA	GG	GA
PZE-101252431	A/G	1	296767385	NA	NA	NA	NA	NA	NA	NA	AA	AA	AA	AA	AA	AA	AA	AA	AA	AA	AA	AA	GA	GA	GA	AA	AA	AA	AA	AA	GA	AA	AA	AA	AA	AA	AA	AA	AA	AA	AA	AA	AA	AA	AA	AA	AA	AA	AA
PZE-101255004	C/A	1	298735575	NA	NA	NA	NA	NA	NA	NA	CC	CC	CC	CC	CC	CC	CC	CC	CC	CC	CA	CA	CC	CC	CC	CC	CC	CC	CC	CC	CC	CC	CC	CC	CC	CC	CC	CC	CC	CC	CC	CC	CC	CC	CC	CC	CC	CC	CC
SYN7055	A/G	1	298784260	NA	NA	NA	NA	NA	NA	NA	AA	AA	AA	AA	AA	AA	AA	AA	AA	AA	AA	AA	AA	AA	AA	AA	AA	AA	AA	AA	AA	AA	AA	AA	AA	AA	AA	AA	AA	AA	AA	AA	AA	AA	AA	AA	AA	AA	AA
PZE-101256077	C/A	1	299467065	NA	NA	NA	NA	NA	NA	NA	CC	AA	CA	CA	AA	AA	AA	AA	AA	AA	AA	AA	CC	CC	CC	AA	AA	CA	CA	CA	CA	AA	AA	AA	AA	AA	AA	AA	AA	AA	CA	AA	AA	AA	AA	AA	CA	AA	CA
PZE-101256289	A/G	1	299560203	NA	NA	NA	NA	NA	NA	NA	AA	AA	AA	AA	AA	AA	AA	AA	GA	AA	GA	GA	AA	AA	AA	AA	AA	AA	AA	AA	AA	AA	AA	AA	AA	AA	AA	AA	AA	AA	AA	AA	AA	AA	AA	AA	AA	AA	AA
PZE-101256370	G/A	1	299750861	NA	NA	NA	NA	NA	NA	NA	GG	GG	GG	GG	GG	GG	GG	GG	GG	GG	GA	GA	GA	GA	GA	GG	GG	GG	GG	GA	GA	GG	GG	GG	GG	GG	GG	GG	GG	GG	GG	GG	GG	GA	GG	GG	GG	GG	GG
SYN294	A	1	300437560	NA	NA	NA	NA	NA	NA	NA	AA	AA	AA	AA	AA	AA	AA	AA	AA	AA	AA	AA	AA	AA	AA	AA	AA	AA	AA	AA	AA	AA	AA	AA	AA	AA	AA	AA	AA	AA	AA	AA	AA	AA	AA	AA	AA	AA	AA
PZE-102000560	A/C	2	847909	NA	NA	NA	NA	NA	NA	NA	CC	AA	CA	AA	AA	AA	AA	AA	AA	AA	AA	AA	CA	CA	CA	AA	AA	AA	AA	AA	AA	AA	AA	AA	AA	AA	AA	AA	AA	CA	CA	AA	AA	AA	CA	CA	AA	AA	AA
PZE-102000846	G/A	2	1138614	NA	NA	NA	NA	NA	NA	NA	GG	GG	GG	GG	GA	GA	GG	GG	GG	GG	GG	GG	GG	GG	GG	GG	GG	GG	GG	GG	GG	GG	GG	GG	GG	GG	GG	GG	GG	GG	GG	GG	GG	GG	GG	GG	GG	GG	GA
PUT-163a-78092140-4249	G/A	2	1283721	NA	NA	NA	NA	NA	NA	NA	GG	AA	AA	AA	AA	AA	AA	AA	AA	AA	AA	AA	GG	GG	GG	AA	AA	AA	AA	AA	AA	AA	AA	AA	AA	AA	AA	AA	AA	GA	GA	AA	AA	GA	GA	AA	AA	AA	AA
SYN20781	A	2	1563394	NA	NA	NA	NA	NA	NA	NA	AA	AA	AA	AA	AA	AA	AA	AA	AA	AA	AA	AA	AA	AA	AA	AA	AA	AA	AA	AA	AA	AA	AA	AA	AA	AA	AA	AA	AA	AA	AA	AA	AA	AA	AA	AA	AA	AA	AA
SYN4131	C/A	2	1780080	NA	NA	NA	NA	NA	NA	NA	CC	AA	AA	AA	AA	AA	AA	AA	AA	AA	AA	AA	CC	CC	CC	AA	AA	AA	AA	AA	AA	AA	AA	AA	AA	AA	AA	AA	AA	CA	CA	AA	AA	AA	AA	AA	AA	AA	AA
SYN4121	G/A	2	1813808	NA	NA	NA	NA	NA	NA	NA	AA	GG	GG	GG	GG	GG	GG	GG	GG	GG	GG	GG	GA	GA	GA	GG	GG	GG	GG	GG	GG	GG	GG	GG	GG	GG	GG	GG	GG	GA	GA	GG	GG	GG	GG	GG	GG	GG	GG
SYN4129	A/G	2	1823786	NA	NA	NA	NA	NA	NA	NA	GG	AA	AA	AA	AA	AA	AA	AA	AA	AA	AA	AA	GA	GA	GA	AA	AA	AA	AA	AA	AA	AA	AA	AA	AA	AA	AA	AA	AA	GA	GA	AA	AA	AA	AA	AA	AA	AA	AA
SYN6306	A/C	2	2785992	NA	NA	NA	NA	NA	NA	NA	AA	CC	CC	CC	CC	CC	CC	CC	CC	CC	CC	CC	AA	AA	AA	CC	CC	CC	CC	CC	CC	CC	CC	CC	CC	CC	CC	CC	CC	CA	CA	CC	CC	CC	CC	CC	CC	CC	CA
PZE-102006385	A/G	2	3379386	NA	NA	NA	NA	NA	NA	NA	AA	AA	AA	AA	AA	AA	AA	AA	AA	AA	AA	AA	GA	GA	GA	AA	AA	AA	AA	AA	AA	AA	AA	AA	AA	AA	AA	AA	AA	AA	AA	AA	AA	AA	AA	AA	AA	AA	GA
SYN2667	A/C	2	3614754	NA	NA	NA	NA	NA	NA	NA	AA	CC	CC	CC	CC	CC	CC	CC	CC	CC	CC	CC	AA	AA	AA	CC	CC	CC	CC	CC	CC	CC	CC	CC	CC	CC	CC	CC	CC	CA	CA	CC	CC	CC	CC	CC	CC	CC	CC
PZE-102009795	A/G	2	4371417	NA	NA	NA	NA	NA	NA	NA	GG	AA	AA	AA	AA	AA	AA	AA	AA	AA	AA	AA	GA	GA	GA	AA	AA	AA	AA	AA	AA	AA	AA	AA	AA	AA	AA	AA	AA	GA	GA	AA	AA	AA	GA	GA	AA	AA	AA
PZA00396.9	A/C	2	4692176	NA	NA	NA	NA	NA	NA	NA	CC	AA	AA	AA	CA	CA	AA	AA	AA	AA	AA	AA	CA	CA	CA	AA	AA	AA	AA	AA	AA	AA	AA	AA	AA	AA	AA	AA	AA	CA	CA	AA	AA	AA	CA	CA	AA	AA	AA
SYN10369	G/A	2	5379183	NA	NA	NA	NA	NA	NA	NA	GG	AA	AA	AA	AA	GA	AA	AA	AA	AA	AA	AA	GG	GG	GG	AA	AA	AA	AA	AA	AA	AA	AA	AA	AA	AA	AA	AA	AA	GA	GA	AA	AA	AA	GA	GA	AA	AA	GA
PZE-102013873	A/G	2	5998181	NA	NA	NA	NA	NA	NA	NA	GG	AA	AA	AA	AA	AA	AA	AA	AA	AA	AA	AA	AA	AA	AA	AA	AA	AA	AA	AA	AA	AA	AA	AA	AA	AA	AA	AA	AA	AA	AA	AA	AA	AA	AA	AA	AA	AA	AA
SYN2695	G/A	2	6999984	NA	NA	NA	NA	NA	NA	NA	AA	GG	GG	GG	GG	GG	GG	GG	GG	GG	GG	GG	GA	GA	GA	GG	GG	GG	GG	GG	GG	GG	GG	GG	GG	GG	GG	GA	GG	GA	GA	GA	GA	GG	GG	GG	GG	GG	GG
PZE-102017304	A/C	2	7623080	NA	NA	NA	NA	NA	NA	NA	AA	CC	CC	CC	CC	CA	CC	CC	CC	CC	CC	CC	AA	AA	AA	CC	CC	CC	CC	CC	CC	CC	CC	CC	CC	CC	CC	CC	CC	CA	CA	CC	CC	CC	CA	CA	CC	CC	CC
PZE-102017443	C/A	2	7665252	NA	NA	NA	NA	NA	NA	NA	CC	AA	AA	AA	AA	AA	AA	AA	AA	AA	AA	AA	CC	CC	CC	AA	AA	AA	AA	AA	AA	AA	AA	AA	AA	AA	AA	AA	AA	AA	AA	AA	AA	AA	AA	AA	AA	AA	AA
PZE-102017883	A/G	2	7954053	NA	NA	NA	NA	NA	NA	NA	AA	GG	GG	GG	GG	GA	GG	GG	GG	GG	GG	GG	AA	AA	AA	GG	GG	GG	GG	GG	GG	GG	GG	GG	GG	GG	GG	GA	GA	GA	GA	GG	GG	GG	GA	GA	GG	GG	GG
PZE-102019300	G/A	2	9110059	NA	NA	NA	NA	NA	NA	NA	GG	AA	AA	AA	AA	AA	AA	AA	AA	AA	AA	AA	GG	GG	GG	AA	AA	AA	AA	AA	AA	AA	AA	AA	AA	AA	AA	AA	AA	GA	GA	GA	GA	AA	AA	AA	AA	AA	GA
SYN4735	G/A	2	9445001	NA	NA	NA	NA	NA	NA	NA	GG	GG	GG	GG	GG	GG	GG	GG	GG	GG	GG	GG	GG	GG	GG	GG	GG	GG	GG	GG	GG	GG	GG	GG	GG	GG	GG	GA	GA	GG	GG	GA	GA	GG	GA	GA	GG	GG	GG
PZE-102021400	C/A	2	9973084	NA	NA	NA	NA	NA	NA	NA	CC	CC	CC	CC	CC	CC	CC	CC	CC	CC	CC	CC	CC	CC	CC	CC	CC	CC	CC	CC	CC	CC	CC	CC	CC	CC	CC	CC	CC	CC	CC	CC	CC	CC	CC	CC	CC	CC	CC
SYN38157	G/A	2	10387697	NA	NA	NA	NA	NA	NA	NA	GG	AA	AA	AA	AA	AA	AA	AA	GA	GA	AA	AA	GG	GG	GG	AA	AA	AA	AA	AA	AA	AA	AA	AA	AA	AA	AA	GA	GA	GA	GA	AA	AA	GA	AA	AA	AA	AA	GA
PZE-102022207	A/G	2	10484935	NA	NA	NA	NA	NA	NA	NA	AA	AA	AA	AA	AA	AA	AA	AA	AA	AA	AA	AA	GA	GA	GA	AA	AA	AA	AA	AA	AA	AA	AA	AA	AA	AA	AA	GA	GA	AA	AA	AA	AA	AA	AA	AA	AA	AA	AA
SYN30576	A/C	2	10571148	NA	NA	NA	NA	NA	NA	NA	CC	AA	AA	AA	AA	AA	AA	AA	CA	CA	AA	AA	CA	CA	CA	AA	AA	AA	AA	AA	AA	AA	AA	AA	AA	AA	AA	CA	CA	CA	CA	AA	AA	AA	AA	AA	AA	AA	CA
SYN13011	A/C	2	11367718	NA	NA	NA	NA	NA	NA	NA	AA	AA	AA	AA	AA	AA	AA	AA	AA	AA	AA	AA	AA	AA	AA	AA	AA	AA	AA	AA	AA	AA	AA	AA	AA	AA	AA	AA	AA	AA	AA	AA	AA	AA	AA	AA	AA	AA	AA
SYN7604	A/G	2	12103033	NA	NA	NA	NA	NA	NA	NA	AA	AA	AA	AA	AA	AA	AA	AA	GA	GA	AA	AA	AA	AA	AA	AA	AA	AA	AA	AA	AA	AA	AA	AA	AA	AA	AA	GA	GA	AA	AA	AA	AA	AA	AA	AA	AA	AA	AA
PZE-102029815	A/G	2	13869785	NA	NA	NA	NA	NA	NA	NA	AA	AA	AA	AA	AA	AA	AA	AA	AA	AA	AA	AA	AA	AA	AA	AA	AA	AA	AA	AA	AA	AA	AA	AA	AA	AA	AA	GG	GG	AA	AA	AA	AA	AA	AA	AA	AA	AA	AA
PZE-102030524	G/A	2	14267707	NA	NA	NA	NA	NA	NA	NA	GG	GG	GG	GG	GG	GG	GG	GG	GA	GA	GG	GG	GA	GA	GA	GG	GG	GG	GG	GA	GG	GG	GG	GG	GG	GG	GG	GG	GG	GG	GG	GG	GG	GG	GG	GG	GG	GG	GG
SYN268	G/A	2	16124292	NA	NA	NA	NA	NA	NA	NA	GG	GG	GG	GG	GG	GG	GG	GG	GG	GG	GG	GG	GG	GG	GG	GG	GG	GG	GG	GA	GG	GG	GG	GG	GG	GG	GG	GG	GG	GG	GG	GG	GG	GG	GA	GG	GG	GG	GG
SYN9947	A/G	2	16776017	NA	NA	NA	NA	NA	NA	NA	AA	AA	AA	AA	AA	AA	AA	AA	AA	AA	AA	AA	AA	AA	AA	AA	AA	AA	AA	GA	AA	AA	AA	AA	AA	AA	AA	AA	AA	AA	AA	AA	AA	AA	GA	GA	AA	AA	AA
SYN18094	A/C	2	17477370	NA	NA	NA	NA	NA	NA	NA	CC	AA	AA	AA	AA	AA	AA	AA	CA	AA	AA	AA	CA	CA	CC	AA	AA	AA	AA	CA	AA	AA	AA	AA	AA	AA	AA	AA	AA	CA	AA	AA	AA	AA	CA	AA	AA	AA	CA
PZE-102037260	A/G	2	17903733	NA	NA	NA	NA	NA	NA	NA	AA	AA	AA	AA	AA	AA	AA	AA	AA	AA	AA	AA	GA	GA	GA	AA	AA	AA	AA	GA	AA	AA	AA	AA	AA	AA	AA	AA	GA	AA	AA	AA	AA	AA	AA	AA	AA	AA	AA
PZE-102040682	A/G	2	20400259	NA	NA	NA	NA	NA	NA	NA	AA	GG	GG	GG	GG	GG	GG	GG	GG	GG	GG	GG	AA	AA	AA	GG	GG	GG	GG	GG	GG	GG	GG	GG	GG	GG	GG	GG	GG	GG	GG	GG	GG	GG	GG	GG	GG	GG	GG
SYN35504	A/G	2	21010981	NA	NA	NA	NA	NA	NA	NA	AA	AA	AA	AA	AA	AA	AA	AA	AA	AA	AA	AA	GA	GA	GA	AA	AA	AA	AA	AA	AA	AA	AA	AA	AA	AA	AA	AA	AA	AA	AA	AA	AA	AA	GA	GA	AA	AA	AA
SYN26838	G/A	2	21634858	NA	NA	NA	NA	NA	NA	NA	GG	GG	GG	GG	GG	GG	GG	GG	GG	GG	GG	GG	GA	GA	GA	GG	GG	GG	GG	GG	GG	GG	GG	GG	GG	GG	GG	GG	GG	GG	GG	GG	GG	GG	GA	GA	GG	GG	GG
PZE-102043018	A/G	2	21817520	NA	NA	NA	NA	NA	NA	NA	AA	AA	AA	AA	AA	GA	AA	AA	AA	AA	AA	AA	AA	AA	AA	AA	AA	AA	AA	GA	AA	AA	AA	AA	AA	AA	AA	GA	GA	AA	AA	AA	AA	AA	AA	AA	AA	AA	AA
PZE-102043278	A/G	2	22036527	NA	NA	NA	NA	NA	NA	NA	GG	AA	AA	AA	AA	GA	AA	AA	GA	AA	AA	AA	GA	GA	GA	AA	AA	AA	AA	AA	AA	AA	AA	AA	AA	AA	AA	GA	GA	GA	GA	AA	AA	AA	AA	AA	AA	AA	GA
PZE-102045397	G	2	23317766	NA	NA	NA	NA	NA	NA	NA	GG	GG	GG	GG	GG	GG	GG	GG	GG	GG	GG	GG	GG	GG	GG	GG	GG	GG	GG	GG	GG	GG	GG	GG	GG	GG	GG	GG	GG	GG	GG	GG	GG	GG	GG	GG	GG	GG	GG
PZE-102045516	A/G	2	23473079	NA	NA	NA	NA	NA	NA	NA	AA	AA	AA	AA	GA	GA	AA	AA	AA	AA	AA	AA	GA	GA	GA	AA	AA	AA	AA	AA	AA	AA	AA	AA	AA	AA	AA	GA	GA	AA	AA	AA	AA	AA	AA	AA	AA	AA	AA
PZE-102046491	G/A	2	23877042	NA	NA	NA	NA	NA	NA	NA	GG	GG	GG	GG	GG	GG	GG	GG	GG	GG	GG	GG	GA	GA	GA	GG	GG	GG	GG	GG	GG	GG	GG	GG	GG	GG	GG	GA	GA	GG	GG	GG	GG	GG	GA	GA	GG	GG	GA
PZE-102047066	A/G	2	24661444	NA	NA	NA	NA	NA	NA	NA	AA	AA	AA	AA	AA	AA	AA	AA	AA	AA	AA	AA	GA	GA	GA	AA	AA	AA	AA	GA	AA	AA	AA	AA	AA	AA	AA	AA	AA	AA	AA	AA	AA	AA	AA	AA	AA	AA	AA
PZE-102047187	A/G	2	24801425	NA	NA	NA	NA	NA	NA	NA	AA	AA	AA	AA	GA	GA	AA	AA	AA	AA	AA	AA	GA	GA	GA	AA	AA	AA	GA	GA	AA	AA	AA	AA	AA	AA	AA	GA	GA	AA	AA	AA	AA	AA	AA	AA	AA	AA	GA
PZA-001755001	T/A	2	25310110	NA	NA	NA	NA	NA	NA	NA	TT	TT	TT	TT	TT	TT	TT	TT	TT	TT	TT	TT	TT	TT	TT	TT	TT	TT	TT	TA	TT	TT	TT	TT	TT	TT	TT	TT	TT	TT	TT	TT	TT	TT	TT	TT	TT	TT	TA
PZE-102047571	G/A	2	25387853	NA	NA	NA	NA	NA	NA	NA	GG	AA	AA	AA	GA	GA	AA	AA	AA	AA	AA	AA	GG	GG	GG	AA	AA	AA	AA	AA	AA	AA	AA	AA	AA	AA	AA	GA	GA	GA	GA	AA	AA	AA	AA	AA	GA	AA	AA
PZE-102047851	A/G	2	26263323	NA	NA	NA	NA	NA	NA	NA	GG	AA	AA	AA	AA	AA	AA	AA	AA	AA	AA	AA	GA	GA	GA	AA	AA	AA	AA	AA	AA	AA	AA	AA	AA	AA	AA	AA	AA	GA	GA	AA	AA	AA	AA	AA	GA	AA	AA
PZE-102048896	C/A	2	27052498	NA	NA	NA	NA	NA	NA	NA	CC	CC	CC	CC	CC	CC	CC	CC	CC	CC	CC	CC	CC	CC	CC	CC	CC	CC	CC	CC	CC	CC	CC	CC	CC	CC	CC	CC	CC	CC	CC	CC	CC	CC	CC	CC	CC	CC	CC
PZE-102049280	A/C	2	27562776	NA	NA	NA	NA	NA	NA	NA	CC	AA	AA	AA	AA	AA	AA	AA	AA	AA	AA	AA	CA	CA	CA	AA	AA	AA	AA	AA	AA	AA	AA	AA	AA	AA	AA	AA	AA	CA	CA	AA	AA	AA	CA	CA	CA	AA	AA
PZE-102050753	A/G	2	28402859	NA	NA	NA	NA	NA	NA	NA	AA	AA	AA	AA	GA	GA	AA	AA	AA	AA	AA	AA	AA	AA	AA	AA	AA	AA	AA	AA	AA	AA	AA	AA	AA	AA	AA	GA	GA	AA	AA	AA	AA	AA	AA	AA	AA	AA	AA
SYN2580	G/A	2	30315621	NA	NA	NA	NA	NA	NA	NA	GG	GG	GG	GG	GG	GG	GG	GG	GG	GG	GG	GG	GG	GG	GG	GG	GG	GG	GG	GG	GG	GG	GG	GG	GG	GG	GG	GG	GG	GG	GG	GG	GG	GG	GA	GA	GG	GG	GG
SYN19565	G/A	2	30589468	NA	NA	NA	NA	NA	NA	NA	GG	AA	AA	AA	GA	GA	AA	AA	AA	AA	AA	AA	GG	GG	GG	GA	AA	AA	AA	GA	GA	AA	AA	AA	AA	AA	AA	GA	GA	GA	GA	AA	AA	AA	GA	GA	GA	AA	GA
SYN314	G/A	2	31293233	NA	NA	NA	NA	NA	NA	NA	GG	AA	AA	AA	AA	AA	AA	AA	AA	AA	AA	AA	GG	GG	GG	AA	AA	AA	AA	GA	GA	AA	AA	AA	AA	AA	AA	GA	GA	GA	GA	AA	AA	AA	AA	AA	GA	AA	AA
PUT-163a-60393963-2893	G/A	2	31453378	NA	NA	NA	NA	NA	NA	NA	GG	GG	GG	GG	GG	GG	GG	GG	GG	GG	GG	GG	GG	GG	GG	GG	GG	GG	GG	GA	GA	GG	GG	GG	GG	GG	GG	GA	GA	GG	GG	GG	GG	GG	GG	GG	GG	GG	GA
PZE-102055831	A/G	2	33590242	NA	NA	NA	NA	NA	NA	NA	AA	AA	AA	AA	GA	GA	AA	AA	AA	AA	AA	AA	GA	GA	GA	GA	AA	AA	AA	AA	AA	AA	AA	AA	AA	AA	AA	GA	GA	AA	AA	AA	AA	AA	AA	AA	AA	AA	GA
PZE-102056295	C	2	33839259	NA	NA	NA	NA	NA	NA	NA	CC	CC	CC	CC	CC	CC	CC	CC	CC	CC	CC	CC	CC	CC	CC	CC	CC	CC	CC	CC	CC	CC	CC	CC	CC	CC	CC	CC	CC	CC	CC	CC	CC	CC	CC	CC	CC	CC	CC
PZE-102056669	C/A	2	34574575	NA	NA	NA	NA	NA	NA	NA	CC	CC	CC	CC	CA	CA	CC	CC	CC	CC	CC	CC	CC	CC	CC	CC	CC	CC	CC	CA	CA	CC	CC	CC	CC	CC	CC	CA	CA	CC	CC	CC	CC	CC	CC	CC	CC	CC	CA
PZE-102058084	A/G	2	36763506	NA	NA	NA	NA	NA	NA	NA	AA	AA	AA	AA	AA	AA	AA	AA	AA	AA	AA	AA	GA	GA	GA	AA	AA	AA	AA	AA	AA	AA	AA	AA	AA	AA	AA	AA	AA	AA	AA	AA	AA	AA	AA	AA	AA	AA	AA
SYN29169	G/A	2	37446901	NA	NA	NA	NA	NA	NA	NA	GG	AA	AA	AA	AA	AA	AA	AA	AA	AA	AA	AA	GG	GG	GG	AA	AA	AA	AA	GA	GA	AA	AA	AA	AA	AA	AA	AA	AA	GA	GA	AA	AA	AA	AA	AA	GA	AA	AA
PZE-102059450	G/A	2	37554794	NA	NA	NA	NA	NA	NA	NA	GG	AA	AA	AA	AA	AA	AA	AA	AA	AA	AA	AA	GG	GG	GG	AA	AA	AA	AA	GA	GA	AA	AA	AA	AA	AA	AA	AA	AA	GA	GA	AA	AA	AA	AA	AA	GA	AA	AA
SYN28948	G/A	2	37868398	NA	NA	NA	NA	NA	NA	NA	GG	GG	GG	GG	GG	GG	GG	GG	GG	GG	GG	GG	GG	GG	GG	GG	GG	GG	GG	GG	GG	GG	GG	GG	GG	GG	GG	GG	GG	GG	GG	GG	GG	GG	GG	GG	GG	GG	GG
PZE-102059924	A/G	2	38140456	NA	NA	NA	NA	NA	NA	NA	AA	GG	GG	GG	GG	GG	GG	GG	GG	GG	GG	GG	AA	AA	AA	GG	GG	GG	GG	GG	GG	GG	GG	GG	GG	GG	GG	GA	GA	GA	GA	GG	GG	GG	GG	GG	GA	GG	GA
SYN28279	A/G	2	38701831	NA	NA	NA	NA	NA	NA	NA	AA	GG	GG	GG	GA	GA	GG	GG	GG	GG	GG	GG	AA	AA	AA	GG	GG	GG	GG	GG	GG	GG	GG	GG	GG	GG	GG	GA	GA	GA	GA	GG	GG	GG	GG	GG	GA	GG	GA
PZE-102061474	G/A	2	39799797	NA	NA	NA	NA	NA	NA	NA	GG	AA	AA	AA	AA	AA	AA	AA	AA	AA	AA	AA	GG	GG	GG	AA	AA	AA	AA	AA	AA	AA	AA	AA	AA	AA	AA	AA	AA	GA	GA	AA	AA	AA	AA	AA	GA	AA	AA
PZE-102062050	A/G	2	40152831	NA	NA	NA	NA	NA	NA	NA	AA	AA	AA	AA	AA	AA	AA	AA	AA	AA	AA	AA	AA	AA	AA	AA	AA	AA	AA	AA	AA	AA	AA	AA	AA	AA	AA	AA	AA	AA	AA	AA	AA	AA	AA	AA	AA	AA	AA
PZE-102062962	A/C	2	41301290	NA	NA	NA	NA	NA	NA	NA	AA	AA	AA	AA	AA	AA	AA	AA	AA	AA	AA	AA	AA	AA	AA	AA	AA	AA	AA	AA	AA	AA	AA	AA	AA	AA	AA	AA	AA	AA	AA	AA	AA	AA	AA	AA	CA	AA	CA
PZE-102063039	A/C	2	41478887	NA	NA	NA	NA	NA	NA	NA	AA	AA	AA	AA	AA	AA	AA	AA	AA	AA	AA	AA	AA	AA	AA	AA	AA	AA	AA	AA	AA	AA	AA	AA	AA	AA	AA	AA	AA	AA	AA	AA	AA	AA	AA	AA	AA	AA	AA
PZE-102063830	A/C	2	41887512	NA	NA	NA	NA	NA	NA	NA	AA	AA	AA	AA	CA	CA	AA	AA	AA	AA	AA	AA	AA	AA	AA	AA	AA	AA	AA	AA	AA	AA	AA	AA	AA	AA	AA	AA	AA	AA	AA	AA	AA	AA	AA	AA	AA	AA	CA
PZE-102063834	G/A	2	41888753	NA	NA	NA	NA	NA	NA	NA	GG	GG	GG	GG	GG	GG	GG	GG	GG	GG	GG	GG	GA	GA	GA	GG	GG	GG	GG	GG	GG	GG	GG	GG	GG	GG	GG	GG	GG	GG	GG	GG	GG	GG	GG	GG	GG	GG	GG
PZE-102065179	G/A	2	43203436	NA	NA	NA	NA	NA	NA	NA	GG	GG	GG	GG	GG	GG	GG	GG	GG	GG	GG	GG	GA	GA	GA	GG	GG	GG	GG	GA	GA	GG	GG	GG	GG	GG	GG	GG	GG	GG	GG	GG	GG	GG	GG	GG	GG	GG	GA
PZE-102065424	A/G	2	43372951	NA	NA	NA	NA	NA	NA	NA	AA	GG	GG	GG	GG	GG	GG	GG	GG	GG	GG	GG	AA	AA	AA	GG	GG	GG	GG	GA	GA	GG	GG	GG	GG	GG	GG	GG	GG	GA	GA	GG	GG	GG	GG	GG	GA	GG	GA
PZE-102067477	C/A	2	44992791	NA	NA	NA	NA	NA	NA	NA	CC	AA	AA	AA	AA	AA	AA	AA	AA	AA	AA	AA	CC	CC	CC	AA	AA	AA	AA	AA	AA	AA	AA	AA	AA	AA	AA	AA	AA	AA	CA	AA	AA	AA	AA	AA	AA	AA	AA
SYN24889	A/G	2	45958063	NA	NA	NA	NA	NA	NA	NA	AA	AA	AA	AA	GA	GA	AA	AA	AA	AA	AA	AA	AA	AA	AA	AA	AA	AA	AA	GA	GA	AA	AA	AA	AA	AA	AA	AA	AA	AA	AA	AA	AA	AA	AA	GA	AA	AA	AA
PZE-102068685	C/A	2	46604852	NA	NA	NA	NA	NA	NA	NA	AA	CC	CC	CC	CC	CC	CC	CC	CC	CC	CC	CC	CA	CA	CA	CC	CC	CC	CC	CC	CC	CC	CC	CC	CC	CC	CC	CC	CA	CA	CA	CC	CC	CC	CC	CC	CA	CC	CA
PZA02450.1	C/A	2	47158891	NA	NA	NA	NA	NA	NA	NA	AA	CC	CC	CC	CA	CA	CC	CC	CC	CC	CC	CC	CA	CA	CA	CC	CC	CC	CC	CA	CA	CC	CC	CC	CC	CC	CC	CC	CA	CC	CA	CC	CC	CC	CC	CC	CA	CC	CA
PZE-102069529	G/A	2	47518734	NA	NA	NA	NA	NA	NA	NA	GG	AA	AA	AA	GA	GA	AA	AA	AA	AA	AA	AA	GG	GG	GG	AA	AA	AA	AA	AA	AA	AA	AA	AA	AA	AA	AA	AA	GA	AA	GA	AA	AA	AA	AA	AA	GA	AA	AA
PZE-102069907	C/A	2	48108026	NA	NA	NA	NA	NA	NA	NA	CC	CC	CC	CC	CC	CC	CC	CC	CC	CC	CC	CC	CA	CA	CA	CC	CC	CC	CC	CC	CC	CC	CC	CC	CC	CC	CC	CC	CC	CC	CC	CC	CC	CC	CC	CC	CC	CC	CA
SYN21924	A/G	2	48402120	NA	NA	NA	NA	NA	NA	NA	AA	AA	AA	AA	AA	AA	AA	AA	AA	AA	AA	AA	GA	GA	GA	AA	AA	AA	AA	AA	AA	AA	AA	AA	AA	AA	AA	AA	AA	AA	AA	AA	AA	AA	AA	AA	AA	AA	AA
PZE-102070687	A	2	48824392	NA	NA	NA	NA	NA	NA	NA	AA	AA	AA	AA	AA	AA	AA	AA	AA	AA	AA	AA	AA	AA	AA	AA	AA	AA	AA	AA	AA	AA	AA	AA	AA	AA	AA	AA	AA	AA	AA	AA	AA	AA	AA	AA	AA	AA	AA
SYN2544	G/A	2	49288954	NA	NA	NA	NA	NA	NA	NA	AA	GG	GG	GG	GG	GG	GG	GG	GG	GG	GG	GG	GA	GA	GA	GG	GG	GG	GG	GA	GA	GG	GG	GG	GG	GG	GG	GG	GG	GG	GA	GG	GG	GG	GG	GG	GA	GG	GG
PZE0006607533	G/A	2	49708628	NA	NA	NA	NA	NA	NA	NA	AA	GG	GG	GG	GG	GG	GG	GG	GG	GG	GG	GG	GA	GA	GA	GG	GG	GG	GG	GA	GA	GG	GG	GA	GA	GG	GG	GG	GG	GG	GA	GG	GG	GG	GG	GG	GA	GG	GG
PZE-102071022	G/A	2	49913767	NA	NA	NA	NA	NA	NA	NA	GG	AA	AA	AA	GA	GA	AA	AA	AA	AA	AA	AA	GG	GG	GG	AA	AA	AA	AA	GA	GA	AA	AA	AA	AA	AA	AA	AA	GA	AA	GA	AA	AA	AA	AA	GA	GA	AA	GA
PZE-102071784	T/A	2	50950753	NA	NA	NA	NA	NA	NA	NA	TT	AA	AA	AA	AA	AA	AA	AA	AA	AA	AA	AA	TT	TT	TT	AA	AA	AA	AA	TA	TA	AA	AA	AA	AA	AA	AA	AA	AA	AA	TA	AA	AA	AA	AA	AA	TA	AA	AA
PZE-102072349	A/G	2	51553533	NA	NA	NA	NA	NA	NA	NA	AA	AA	AA	AA	AA	AA	AA	AA	AA	AA	AA	AA	GA	GA	GA	AA	AA	AA	AA	GA	GA	AA	AA	AA	AA	AA	AA	AA	AA	AA	AA	AA	AA	AA	AA	AA	GA	AA	GA
PZE-102072775	A/G	2	52313187	NA	NA	NA	NA	NA	NA	NA	AA	AA	AA	AA	GA	GA	AA	AA	AA	AA	AA	AA	AA	AA	AA	AA	AA	AA	AA	GA	GA	AA	AA	AA	AA	AA	AA	AA	GA	AA	AA	AA	AA	AA	AA	AA	AA	AA	GA
SYN24086	A/G	2	54088944	NA	NA	NA	NA	NA	NA	NA	GG	AA	AA	AA	AA	AA	AA	AA	AA	AA	AA	AA	GA	GA	GA	AA	AA	AA	AA	GA	GA	AA	AA	AA	AA	AA	AA	AA	AA	AA	GA	AA	AA	AA	AA	AA	AA	AA	GA
PZE-102074262	A/C	2	54766726	NA	NA	NA	NA	NA	NA	NA	CC	AA	AA	AA	CA	CA	AA	AA	AA	AA	AA	AA	CA	CA	CA	AA	AA	AA	AA	CA	AA	AA	AA	AA	AA	AA	AA	AA	AA	AA	CA	AA	AA	AA	AA	AA	CA	AA	CA
PZE-102074562	A/G	2	55249336	NA	NA	NA	NA	NA	NA	NA	AA	AA	AA	AA	AA	AA	AA	AA	AA	AA	AA	AA	AA	AA	AA	AA	AA	AA	AA	AA	AA	AA	AA	AA	AA	AA	AA	AA	AA	AA	AA	AA	AA	AA	AA	AA	AA	AA	AA
PZE-102075991	A/C	2	56929588	NA	NA	NA	NA	NA	NA	NA	AA	AA	AA	AA	AA	AA	AA	AA	AA	AA	AA	AA	AA	AA	AA	AA	AA	AA	AA	AA	AA	AA	AA	AA	AA	AA	AA	AA	AA	AA	AA	AA	AA	AA	AA	AA	AA	AA	AA
PZE-102076702	A/G	2	58471491	NA	NA	NA	NA	NA	NA	NA	GG	AA	AA	AA	GA	GA	AA	AA	AA	AA	AA	AA	GA	GA	GA	AA	AA	AA	AA	GA	GA	AA	AA	AA	AA	AA	AA	AA	AA	AA	GA	AA	AA	AA	AA	AA	GA	GA	GA
PZE-102076812	A/G	2	58759622	NA	NA	NA	NA	NA	NA	NA	AA	AA	AA	AA	AA	AA	AA	AA	AA	AA	AA	AA	AA	AA	AA	AA	AA	AA	AA	AA	AA	AA	AA	AA	AA	AA	AA	AA	AA	AA	AA	AA	AA	AA	AA	AA	AA	AA	AA
PZE-102076989	A/C	2	59015334	NA	NA	NA	NA	NA	NA	NA	AA	AA	AA	AA	AA	AA	AA	AA	AA	AA	AA	AA	CC	CC	CC	AA	AA	AA	AA	AA	AA	AA	AA	AA	AA	AA	AA	AA	AA	AA	AA	AA	AA	AA	AA	AA	AA	AA	CA
PZE-102077128	C/A	2	59357932	NA	NA	NA	NA	NA	NA	NA	CC	CC	CC	CC	CA	CA	CC	CC	CC	CC	CC	CC	CA	CA	CA	CC	CC	CC	CC	CA	CA	CC	CC	CC	CC	CC	CC	CC	CC	CC	CC	CC	CC	CC	CC	CC	CC	CA	CA
PZE-102077234	G/A	2	59631929	NA	NA	NA	NA	NA	NA	NA	GG	AA	AA	AA	GA	GA	AA	AA	AA	AA	AA	AA	GG	GG	GG	AA	AA	AA	AA	GA	GA	AA	AA	AA	AA	AA	AA	AA	AA	AA	GA	AA	AA	AA	AA	AA	GA	GA	GA
PZE-102077362	C/A	2	59800340	NA	NA	NA	NA	NA	NA	NA	CC	CC	CC	CC	CA	CA	CC	CC	CC	CC	CC	CC	CA	CA	CA	CC	CC	CC	CC	CC	CC	CC	CC	CC	CC	CC	CC	CC	CC	CC	CC	CC	CC	CC	CC	CC	CC	CC	CC
PZE-102078384	A/G	2	60948241	NA	NA	NA	NA	NA	NA	NA	AA	AA	AA	AA	AA	AA	AA	AA	AA	AA	AA	AA	GG	GG	GG	AA	AA	AA	AA	AA	AA	AA	AA	AA	AA	AA	AA	AA	AA	AA	AA	AA	AA	AA	AA	AA	AA	AA	AA
PZE-102079155	G/A	2	61871225	NA	NA	NA	NA	NA	NA	NA	GG	GG	GG	GG	GG	GG	GG	GG	GG	GG	GG	GG	GG	GG	GG	GG	GG	GG	GG	GA	GA	GG	GG	GG	GG	GG	GG	GG	GG	GG	GG	GG	GG	GG	GG	GG	GG	GG	GG
SYN27612	A/G	2	62103836	NA	NA	NA	NA	NA	NA	NA	AA	AA	AA	AA	AA	AA	AA	AA	AA	AA	AA	AA	AA	AA	AA	AA	AA	AA	AA	AA	AA	AA	AA	AA	AA	AA	AA	AA	AA	AA	AA	AA	AA	AA	AA	AA	AA	AA	AA
PZE-102079520	C/A	2	62634551	NA	NA	NA	NA	NA	NA	NA	CC	CC	CC	CC	CC	CC	CC	CC	CC	CC	CC	CC	CC	CC	CC	CC	CC	CC	CC	CA	CA	CC	CC	CC	CC	CC	CC	CC	CC	CC	CC	CC	CC	CC	CC	CC	CC	CC	CC
PZE-102079971	G	2	63375075	NA	NA	NA	NA	NA	NA	NA	GG	GG	GG	GG	GG	GG	GG	GG	GG	GG	GG	GG	GG	GG	GG	GG	GG	GG	GG	GG	GG	GG	GG	GG	GG	GG	GG	GG	GG	GG	GG	GG	GG	GG	GG	GG	GG	GG	GG
PZE-102080069	G/A	2	63665753	NA	NA	NA	NA	NA	NA	NA	GG	GG	GG	GG	GG	GG	GG	GG	GG	GG	GG	GG	GG	GG	GA	GG	GG	GG	GG	GG	GG	GG	GG	GG	GG	GG	GG	GG	GG	GG	GG	GG	GG	GG	GG	GG	GG	GG	GG
PZE-102080336	A/C	2	63949812	NA	NA	NA	NA	NA	NA	NA	AA	AA	AA	AA	CA	CA	AA	AA	AA	AA	AA	AA	AA	AA	AA	AA	AA	AA	AA	AA	AA	AA	AA	AA	AA	AA	AA	AA	AA	AA	AA	AA	AA	AA	AA	AA	AA	AA	CA
PZE-102080584	G/A	2	64390401	NA	NA	NA	NA	NA	NA	NA	GG	GG	GG	GG	GG	GG	GG	GG	GG	GG	GG	GG	GG	GG	GG	GG	GG	GG	GG	GG	GG	GG	GG	GG	GG	GG	GG	GG	GG	GG	GG	GG	GG	GG	GG	GG	GG	GG	GG
PZE-102080737	G/A	2	64604570	NA	NA	NA	NA	NA	NA	NA	AA	GG	GG	GG	GA	GA	GG	GG	GG	GG	GG	GG	GA	GA	GA	GG	GG	GG	GG	GG	GG	GG	GG	GG	GG	GG	GG	GG	GG	GG	GA	GG	GG	GG	GG	GG	GA	GA	GA
PZE-102080894	G/A	2	64933422	NA	NA	NA	NA	NA	NA	NA	GG	GG	GG	GG	GA	GA	GG	GG	GG	GG	GG	GG	GG	GG	GG	GG	GG	GG	GG	GG	GG	GG	GG	GG	GG	GG	GG	GG	GG	GG	GG	GG	GG	GG	GG	GG	GG	GG	GG
PZE-102080979	A/C	2	65134549	NA	NA	NA	NA	NA	NA	NA	AA	AA	AA	AA	CA	CA	AA	AA	AA	AA	AA	AA	CA	CA	CA	AA	AA	AA	AA	CA	CA	AA	AA	AA	AA	AA	AA	AA	AA	AA	AA	AA	AA	AA	AA	AA	AA	CA	CA
PZE-102082146	G/A	2	67912086	NA	NA	NA	NA	NA	NA	NA	GG	GG	GG	GG	GG	GG	GG	GG	GG	GG	GG	GG	GA	GA	GA	GG	GG	GG	GG	GG	GG	GG	GG	GG	GG	GG	GG	GG	GG	GG	GG	GG	GG	GG	GG	GG	GG	GG	GG
PZE-102082568	A/C	2	68692651	NA	NA	NA	NA	NA	NA	NA	AA	AA	AA	AA	CA	CA	AA	AA	AA	AA	AA	AA	CA	CA	CA	AA	AA	AA	AA	AA	AA	AA	AA	AA	AA	AA	AA	AA	AA	AA	AA	AA	AA	AA	AA	AA	AA	CA	CA
PZE-102083188	A/G	2	70243902	NA	NA	NA	NA	NA	NA	NA	AA	AA	AA	AA	AA	AA	AA	AA	AA	AA	AA	AA	GA	GA	GA	AA	AA	AA	AA	AA	AA	AA	AA	AA	AA	AA	AA	AA	AA	AA	AA	AA	AA	AA	AA	AA	AA	AA	AA
PZE-102083280	A	2	70341163	NA	NA	NA	NA	NA	NA	NA	AA	AA	AA	AA	AA	AA	AA	AA	AA	AA	AA	AA	AA	AA	AA	AA	AA	AA	AA	AA	AA	AA	AA	AA	AA	AA	AA	AA	AA	AA	AA	AA	AA	AA	AA	AA	AA	AA	AA
PZE-102083355	A/G	2	70552255	NA	NA	NA	NA	NA	NA	NA	AA	AA	AA	AA	GA	GA	AA	AA	AA	AA	AA	AA	GA	GA	GA	AA	AA	AA	AA	AA	AA	AA	AA	AA	AA	AA	AA	AA	AA	AA	AA	AA	AA	AA	AA	AA	AA	GA	GA
PZE-102083636	G/A	2	71147296	NA	NA	NA	NA	NA	NA	NA	GG	GG	GG	GG	GG	GG	GG	GG	GG	GG	GG	GG	GA	GA	GG	GG	GG	GG	GG	GG	GG	GG	GG	GG	GG	GG	GG	GG	GG	GG	GG	GG	GG	GG	GG	GG	GG	GG	GG
PZE-102083803	G/A	2	71361486	NA	NA	NA	NA	NA	NA	NA	GG	GG	GG	GG	GG	GG	GG	GG	GG	GG	GG	GG	GG	GG	GG	GG	GG	GG	GG	GG	GG	GG	GG	GG	GG	GG	GG	GG	GG	GG	GG	GG	GG	GG	GG	GG	GG	GA	GA
PZE-102084540	A/G	2	72439413	NA	NA	NA	NA	NA	NA	NA	AA	AA	AA	AA	AA	AA	AA	AA	AA	AA	AA	AA	AA	AA	AA	AA	AA	AA	AA	GA	GA	AA	AA	AA	AA	AA	AA	AA	AA	AA	AA	AA	AA	AA	AA	AA	AA	AA	AA
PZE-102085158	G	2	74092166	NA	NA	NA	NA	NA	NA	NA	GG	GG	GG	GG	GG	GG	GG	GG	GG	GG	GG	GG	GG	GG	GG	GG	GG	GG	GG	GG	GG	GG	GG	GG	GG	GG	GG	GG	GG	GG	GG	GG	GG	GG	GG	GG	GG	GG	GG
PZE-102086050	G/A	2	77816678	NA	NA	NA	NA	NA	NA	NA	AA	GG	GG	GG	GG	GG	GG	GG	GG	GG	GG	GG	AA	NN	AA	GG	GG	GG	GG	GG	GG	GG	GG	GG	GG	GG	GG	GG	GG	GG	GG	GG	GG	GG	GG	GG	GG	GG	GG
PZE-102086198	A/C	2	78230618	NA	NA	NA	NA	NA	NA	NA	CC	AA	AA	AA	AA	AA	AA	AA	AA	AA	AA	AA	CA	CA	CA	AA	AA	AA	AA	AA	AA	AA	AA	AA	AA	AA	AA	AA	AA	AA	CA	AA	AA	AA	AA	AA	CA	CA	CA
PZE-102086305	A/G	2	78499408	NA	NA	NA	NA	NA	NA	NA	AA	AA	AA	AA	GA	GA	AA	AA	AA	AA	AA	AA	AA	AA	AA	AA	AA	AA	AA	GA	GA	AA	AA	AA	AA	AA	AA	AA	AA	AA	AA	AA	AA	AA	AA	AA	AA	GA	GA
PZE-102086988	G/A	2	79873237	NA	NA	NA	NA	NA	NA	NA	GG	GG	GG	GG	GG	GG	GG	GG	GG	GG	GG	GG	GG	GG	GG	GG	GG	GG	GG	GG	GG	GG	GG	GG	GG	GG	GG	GG	GG	GG	GG	GG	GG	GG	GG	GG	GG	GG	GG
PZE-102087099	A/G	2	80358184	NA	NA	NA	NA	NA	NA	NA	AA	AA	AA	AA	AA	AA	AA	AA	AA	AA	AA	AA	AA	AA	AA	AA	AA	AA	AA	AA	AA	AA	AA	AA	AA	AA	AA	AA	AA	AA	AA	AA	AA	AA	AA	AA	AA	AA	AA
SYN25053	A	2	80723613	NA	NA	NA	NA	NA	NA	NA	AA	AA	AA	AA	AA	AA	AA	AA	AA	AA	AA	AA	AA	AA	AA	AA	AA	AA	AA	AA	AA	AA	AA	AA	AA	AA	AA	AA	AA	AA	AA	AA	AA	AA	AA	AA	AA	AA	AA
PZE-102098807	G/A	2	83187294	NA	NA	NA	NA	NA	NA	NA	GG	GG	GG	GG	GG	GG	GG	GG	GG	GG	GG	GG	GA	GA	GA	GG	GG	GG	GG	GG	GG	GG	GG	GG	GG	GG	GG	GG	GG	GG	GG	GG	GG	GG	GG	GG	GG	GG	GG
PZE-103094819	A/G	2	84636231	NA	NA	NA	NA	NA	NA	NA	AA	AA	AA	AA	AA	AA	AA	AA	AA	AA	AA	AA	GA	GA	GA	AA	AA	AA	AA	AA	AA	AA	AA	AA	AA	AA	AA	AA	AA	AA	AA	AA	AA	AA	AA	AA	AA	GA	GA
PZE-103095475	A/G	2	86254003	NA	NA	NA	NA	NA	NA	NA	AA	AA	AA	AA	AA	AA	AA	AA	AA	AA	AA	AA	GA	GA	GA	AA	AA	AA	AA	AA	AA	AA	AA	AA	AA	AA	AA	AA	AA	AA	AA	AA	AA	AA	AA	AA	AA	AA	AA
PZE-103095693	A/G	2	86654276	NA	NA	NA	NA	NA	NA	NA	AA	AA	AA	AA	AA	AA	AA	AA	AA	AA	AA	AA	GA	GA	GA	AA	AA	AA	AA	AA	AA	AA	AA	AA	AA	AA	AA	AA	AA	AA	AA	AA	AA	AA	AA	AA	AA	AA	AA
PZE-102089108	A/C	2	89047795	NA	NA	NA	NA	NA	NA	NA	CC	AA	AA	AA	CA	AA	AA	AA	AA	AA	AA	AA	CA	CA	CA	AA	AA	AA	AA	AA	AA	AA	AA	AA	AA	AA	AA	AA	AA	AA	CA	AA	AA	AA	AA	AA	AA	AA	CA
PZE-102089195	A/C	2	89273822	NA	NA	NA	NA	NA	NA	NA	AA	CC	CC	CC	CC	CC	CC	CC	CC	CC	CC	CC	AA	AA	AA	CC	CC	CC	CC	CC	CC	CC	CC	CC	CC	CC	CC	CC	CC	CC	CA	CC	CC	CC	CC	CC	CA	CA	CA
PZE-102090176	G/A	2	93811988	NA	NA	NA	NA	NA	NA	NA	GG	GG	GG	GG	GG	GG	GG	GG	GG	GG	GG	GG	GA	GA	GA	GG	GG	GG	GG	GG	GG	GG	GG	GG	GG	GG	GG	GG	GG	GG	GG	GG	GG	GG	GG	GG	GG	GG	GG
PZE-102091770	A/C	2	100409949	NA	NA	NA	NA	NA	NA	NA	CC	AA	AA	AA	CA	CA	AA	AA	AA	AA	AA	AA	CA	CA	CA	AA	AA	AA	AA	AA	AA	AA	AA	AA	AA	AA	AA	AA	AA	AA	CA	AA	AA	AA	AA	AA	CA	CA	CA
PZE-102091873	G/A	2	100728735	NA	NA	NA	NA	NA	NA	NA	GG	GG	GG	GG	GG	GG	GG	GG	GG	GG	GG	GG	AA	AA	AA	GG	GG	GG	GG	GG	GG	GG	GG	GG	GG	GG	GG	GG	GG	GG	GG	GG	GG	GG	GG	GG	GG	GG	GG
PZE-102092050	A	2	101266489	NA	NA	NA	NA	NA	NA	NA	AA	AA	AA	AA	AA	AA	AA	AA	AA	AA	AA	AA	AA	AA	AA	AA	AA	AA	AA	AA	AA	AA	AA	AA	AA	AA	AA	AA	AA	AA	AA	AA	AA	AA	AA	AA	AA	AA	AA
PZE-102092248	C/A	2	101780965	NA	NA	NA	NA	NA	NA	NA	CC	CC	CC	CC	CC	CC	CC	CC	CC	CC	CC	CC	CA	CA	CA	CC	CC	CC	CC	CC	CC	CC	CC	CC	CC	CC	CC	CC	CC	CC	CC	CC	CC	CC	CC	CC	CC	CC	CC
PZE-102092393	A/G	2	102290233	NA	NA	NA	NA	NA	NA	NA	AA	AA	AA	AA	AA	AA	AA	AA	AA	AA	AA	AA	GA	GA	GA	AA	AA	AA	AA	AA	AA	AA	AA	AA	AA	AA	AA	AA	AA	AA	AA	AA	AA	AA	AA	AA	AA	AA	AA
PZE-102092721	A/C	2	103214080	NA	NA	NA	NA	NA	NA	NA	AA	AA	AA	AA	AA	AA	AA	AA	AA	AA	AA	AA	CA	CA	CA	AA	AA	AA	AA	AA	AA	AA	AA	AA	AA	AA	AA	AA	AA	AA	AA	AA	AA	AA	AA	AA	AA	AA	AA
PZE-102093490	A	2	104728729	NA	NA	NA	NA	NA	NA	NA	AA	AA	AA	AA	AA	AA	AA	AA	AA	AA	AA	AA	AA	AA	AA	AA	AA	AA	AA	AA	AA	AA	AA	AA	AA	AA	AA	AA	AA	AA	AA	AA	AA	AA	AA	AA	AA	AA	AA
PZE-102093707	G/A	2	105042694	NA	NA	NA	NA	NA	NA	NA	GG	GG	GG	GG	GG	GG	GG	GG	GG	GG	GG	GG	GA	GA	GA	GG	GG	GG	GG	GG	GG	GG	GG	GG	GG	GG	GG	GG	GG	GG	GG	GG	GG	GG	GG	GG	GG	GA	GA
SYN36229	C/A	2	105564522	NA	NA	NA	NA	NA	NA	NA	CC	AA	AA	AA	CA	CA	AA	AA	AA	AA	AA	AA	CC	CC	CC	AA	AA	AA	AA	AA	AA	AA	AA	AA	AA	AA	AA	AA	AA	AA	CA	AA	AA	AA	AA	AA	CA	CA	CA
SYN28089	A/G	2	105758913	NA	NA	NA	NA	NA	NA	NA	AA	GG	GG	GG	GA	GA	GG	GG	GG	GG	GG	GG	AA	AA	AA	GG	GG	GG	GG	GG	GG	GG	GG	GG	GG	GG	GG	GG	GG	GG	GA	GG	GG	GG	GG	GG	GA	GA	GA
PZE-102094429	A/C	2	107767553	NA	NA	NA	NA	NA	NA	NA	CC	AA	AA	AA	CA	CA	AA	AA	AA	AA	AA	AA	CA	NN	CA	AA	AA	AA	AA	AA	AA	AA	AA	AA	AA	AA	AA	AA	AA	AA	CA	AA	AA	AA	AA	AA	CA	CA	CA
PZE-102095238	A/G	2	109103888	NA	NA	NA	NA	NA	NA	NA	AA	AA	AA	AA	GA	GA	AA	AA	AA	AA	AA	AA	GA	GA	GA	AA	AA	AA	AA	AA	AA	AA	AA	AA	AA	AA	AA	AA	AA	AA	AA	AA	AA	AA	AA	AA	AA	AA	AA
PZE-102095526	A/G	2	109492167	NA	NA	NA	NA	NA	NA	NA	AA	AA	AA	AA	GA	GA	AA	AA	AA	AA	AA	AA	AA	AA	AA	AA	AA	AA	AA	AA	AA	AA	AA	AA	AA	AA	AA	AA	AA	AA	AA	AA	AA	AA	AA	AA	AA	AA	AA
SYN9551	G/A	2	110155012	NA	NA	NA	NA	NA	NA	NA	GG	GG	GG	GG	GA	GA	GG	GG	GG	GG	GG	GG	GA	GA	GA	GG	GG	GG	GG	GG	GG	GG	GG	GG	GG	GG	GG	GG	GG	GG	GG	GG	GG	GG	GG	GG	GG	GA	GA
PZE-102096199	G/A	2	110541858	NA	NA	NA	NA	NA	NA	NA	GG	GG	GG	GG	GA	GA	GG	GG	GG	GG	GG	GG	GG	GG	GG	GG	GG	GG	GG	GG	GG	GG	GG	GG	GG	GG	GG	GG	GG	GG	GG	GG	GG	GG	GG	GG	GG	GA	GA
SYN7300	A/G	2	110746922	NA	NA	NA	NA	NA	NA	NA	GG	AA	AA	AA	GA	GA	AA	AA	AA	AA	AA	AA	GA	GA	GA	AA	AA	AA	AA	AA	AA	AA	AA	AA	AA	AA	AA	AA	AA	AA	GA	AA	AA	AA	AA	AA	GA	GA	GA
SYN7304	G/A	2	110824610	NA	NA	NA	NA	NA	NA	NA	GG	GG	GG	GG	GG	GG	GG	GG	GG	GG	GG	GG	GG	GG	GG	GG	GG	GG	GG	GG	GG	GG	GG	GG	GG	GG	GG	GG	GG	GG	GG	GG	GG	GG	GG	GG	GG	GG	GG
SYN7293	A/G	2	110899045	NA	NA	NA	NA	NA	NA	NA	AA	AA	AA	AA	AA	AA	AA	AA	AA	AA	AA	AA	AA	AA	AA	AA	AA	AA	AA	AA	AA	AA	AA	AA	AA	AA	AA	AA	AA	AA	AA	AA	AA	AA	AA	AA	AA	AA	AA
PZE-102097108	A/G	2	111975042	NA	NA	NA	NA	NA	NA	NA	AA	AA	AA	AA	AA	AA	AA	AA	AA	AA	AA	AA	AA	AA	AA	AA	AA	AA	AA	AA	AA	AA	AA	AA	AA	AA	AA	AA	AA	AA	AA	AA	AA	AA	AA	AA	AA	AA	AA
PZE-102097345	A/G	2	112633811	NA	NA	NA	NA	NA	NA	NA	AA	AA	AA	AA	GA	GA	AA	AA	AA	AA	AA	AA	AA	AA	AA	AA	AA	AA	AA	AA	AA	AA	AA	AA	AA	AA	AA	AA	AA	AA	AA	AA	AA	AA	AA	AA	AA	AA	AA
PZE-102097841	G/A	2	113810085	NA	NA	NA	NA	NA	NA	NA	GG	GA	GA	GA	GA	GA	GA	GA	GA	GA	GA	GA	GG	GG	GG	GA	GA	GA	GA	GA	GA	GA	GA	GA	GA	GA	GA	GA	GA	GA	GA	GA	GA	GA	GA	GA	GA	GA	GA
PZE-102099083	C/A	2	116170650	NA	NA	NA	NA	NA	NA	NA	CC	CC	CC	CC	CA	CA	CC	CC	CC	CC	CC	CC	CC	CC	CC	CC	CC	CC	CC	CC	CC	CC	CC	CC	CC	CC	CC	CC	CC	CC	CC	CC	CC	CC	CC	CC	CC	CA	CA
PZE-102099320	G	2	116950004	NA	NA	NA	NA	NA	NA	NA	GG	GG	GG	GG	GG	GG	GG	GG	GG	GG	GG	GG	GG	GG	GG	GG	GG	GG	GG	GG	GG	GG	GG	GG	GG	GG	GG	GG	GG	GG	GG	GG	GG	GG	GG	GG	GG	GG	GG
PZE-102099362	A/G	2	117051172	NA	NA	NA	NA	NA	NA	NA	AA	AA	AA	AA	GA	GA	AA	AA	AA	AA	AA	AA	AA	AA	AA	AA	AA	AA	AA	AA	AA	AA	AA	AA	AA	AA	AA	AA	AA	AA	AA	AA	AA	AA	AA	AA	AA	AA	AA
PZE-102099414	A	2	117173166	NA	NA	NA	NA	NA	NA	NA	AA	AA	AA	AA	AA	AA	AA	AA	AA	AA	AA	AA	AA	AA	AA	AA	AA	AA	AA	AA	AA	AA	AA	AA	AA	AA	AA	AA	AA	AA	AA	AA	AA	AA	AA	AA	AA	AA	AA
PZE-102100073	G/A	2	118566336	NA	NA	NA	NA	NA	NA	NA	GG	GG	GG	GG	GG	GG	GG	GG	GG	GG	GG	GG	GG	GG	GG	GG	GG	GG	GG	GG	GG	GG	GG	GG	GG	GG	GG	GG	GG	GG	GG	GG	GG	GG	GG	GG	GG	GG	GG
PZE-102100718	A/G	2	120404345	NA	NA	NA	NA	NA	NA	NA	AA	AA	AA	AA	AA	AA	AA	AA	AA	AA	AA	AA	AA	AA	AA	AA	AA	AA	AA	AA	AA	AA	AA	AA	AA	AA	AA	AA	AA	AA	AA	AA	AA	AA	AA	AA	AA	AA	AA
PZE-102100964	G/A	2	120804378	NA	NA	NA	NA	NA	NA	NA	GG	GG	GG	GG	GG	GG	GG	GG	GG	GG	GG	GG	GG	GG	GG	GG	GG	GG	GG	GG	GG	GG	GG	GG	GG	GG	GG	GG	GG	GG	GG	GG	GG	GG	GG	GG	GG	GG	GG
PZE-102101602	G	2	122919190	NA	NA	NA	NA	NA	NA	NA	GG	GG	GG	GG	GG	GG	GG	GG	GG	GG	GG	GG	GG	GG	GG	GG	GG	GG	GG	GG	GG	GG	GG	GG	GG	GG	GG	GG	GG	GG	GG	GG	GG	GG	GG	GG	GG	GG	GG
PZE-102101817	C/A	2	123593721	NA	NA	NA	NA	NA	NA	NA	CC	CC	CC	CC	CC	CC	CC	CC	CC	CC	CC	CC	CC	CC	CC	CC	CC	CC	CC	CC	CC	CC	CC	CC	CC	CC	CC	CC	CC	CC	CC	CC	CC	CC	CC	CC	CC	CC	CC
PZE-102102028	A	2	124108480	NA	NA	NA	NA	NA	NA	NA	AA	AA	AA	AA	AA	AA	AA	AA	AA	AA	AA	AA	AA	AA	AA	AA	AA	AA	AA	AA	AA	AA	AA	AA	AA	AA	AA	AA	AA	AA	AA	AA	AA	AA	AA	AA	AA	AA	AA
PZE-102102657	G/A	2	125741570	NA	NA	NA	NA	NA	NA	NA	GG	GG	GG	GG	GG	GG	GG	GG	GG	GG	GG	GG	GG	GG	GG	GG	GG	GG	GG	GG	GG	GG	GG	GG	GG	GG	GG	GG	GG	GG	GG	GG	GG	GG	GG	GG	GG	GG	GG
PZE-102103095	A/G	2	126709792	NA	NA	NA	NA	NA	NA	NA	AA	AA	AA	AA	AA	AA	AA	AA	AA	AA	AA	AA	AA	AA	AA	AA	AA	AA	AA	AA	AA	AA	AA	AA	AA	AA	AA	AA	AA	AA	AA	AA	AA	AA	AA	AA	AA	AA	AA
PZE-102104155	A/G	2	128586111	NA	NA	NA	NA	NA	NA	NA	GG	AA	AA	AA	AA	AA	AA	AA	AA	AA	AA	AA	GA	GA	GA	AA	AA	AA	AA	AA	AA	AA	AA	AA	AA	AA	AA	AA	AA	AA	GA	AA	AA	AA	AA	AA	GA	AA	AA
PZE-102104865	A/G	2	130524875	NA	NA	NA	NA	NA	NA	NA	GG	AA	AA	AA	GA	GA	AA	AA	AA	AA	AA	AA	GA	GA	GA	AA	AA	AA	AA	AA	AA	AA	AA	AA	AA	AA	AA	AA	AA	AA	GA	AA	AA	AA	AA	AA	GA	AA	AA
PZE-102104971	A/G	2	130743347	NA	NA	NA	NA	NA	NA	NA	GG	AA	AA	AA	AA	AA	AA	AA	AA	AA	AA	AA	GA	GA	GA	AA	AA	AA	AA	AA	AA	AA	AA	AA	AA	AA	AA	AA	AA	AA	GA	AA	AA	AA	AA	AA	GA	GA	GA
PZE-102105765	C/A	2	132976592	NA	NA	NA	NA	NA	NA	NA	CC	CC	CC	CC	CC	CC	CC	CC	CC	CC	CC	CC	CC	CC	CC	CC	CC	CC	CC	CC	CC	CC	CC	CC	CC	CC	CC	CC	CC	CC	CC	CC	CC	CC	CC	CC	CC	CC	CC
PZE-102106503	A/G	2	134611099	NA	NA	NA	NA	NA	NA	NA	GG	AA	AA	AA	AA	AA	AA	AA	AA	AA	AA	AA	GA	GA	GA	AA	AA	AA	AA	AA	AA	AA	AA	AA	AA	AA	AA	AA	AA	AA	GA	AA	AA	AA	AA	AA	GA	AA	AA
PZE-102106631	A/G	2	135019809	NA	NA	NA	NA	NA	NA	NA	AA	GG	GG	GG	GG	GG	GG	GG	GG	GG	GG	GG	AA	AA	AA	GG	GG	GG	GG	GG	GG	GG	GG	GG	GG	GG	GG	GG	GG	GG	GA	GG	GG	GG	GG	GG	GA	GG	GG
PZE-102106673	G/A	2	135106437	NA	NA	NA	NA	NA	NA	NA	GG	AA	AA	AA	AA	AA	AA	AA	AA	AA	AA	AA	GG	GG	GG	AA	AA	AA	AA	AA	AA	AA	AA	AA	AA	AA	AA	AA	AA	AA	GA	AA	AA	GA	AA	AA	GA	AA	AA
PZE-102107079	G/A	2	136272482	NA	NA	NA	NA	NA	NA	NA	AA	GG	GG	GG	GG	GG	GG	GG	GG	GG	GG	GG	GA	GA	AA	GG	GG	GG	GG	GG	GG	GG	GG	GG	GG	GG	GG	GG	GG	GG	GA	GG	GG	GG	GG	GG	GG	GG	GG
PZE-102107953	A/G	2	137717436	NA	NA	NA	NA	NA	NA	NA	AA	AA	AA	AA	AA	AA	AA	AA	AA	AA	AA	AA	AA	AA	AA	AA	AA	AA	AA	AA	AA	AA	AA	AA	AA	AA	AA	AA	AA	AA	AA	AA	AA	AA	AA	AA	AA	AA	AA
PZE-102108850	G	2	139747479	NA	NA	NA	NA	NA	NA	NA	GG	GG	GG	GG	GG	GG	GG	GG	GG	GG	GG	GG	GG	GG	GG	GG	GG	GG	GG	GG	GG	GG	GG	GG	GG	GG	GG	GG	GG	GG	GG	GG	GG	GG	GG	GG	GG	GG	GG
PZE-102109004	G/A	2	140255175	NA	NA	NA	NA	NA	NA	NA	GG	GG	GG	GG	GG	GG	GG	GG	GG	GG	GG	GG	GG	GG	GG	GG	GG	GG	GG	GG	GG	GG	GG	GG	GG	GG	GG	GG	GG	GG	GG	GG	GG	GG	GG	GG	GG	GG	GG
PZE-102109182	A/G	2	140571597	NA	NA	NA	NA	NA	NA	NA	AA	GG	GG	GG	GG	GG	GG	GG	GG	GG	GG	GG	AA	AA	AA	GG	GG	GG	GG	GG	GG	GG	GG	GG	GG	GG	GG	GG	GG	GG	GA	GG	GG	GG	GG	GG	GA	GG	GG
SYN10916	G/A	2	140885851	NA	NA	NA	NA	NA	NA	NA	GG	GG	GG	GG	GA	GA	GG	GG	GG	GG	GG	GG	GG	GG	GG	GG	GG	GG	GG	GG	GG	GG	GG	GG	GG	GG	GG	GG	GG	GG	GG	GG	GG	GG	GG	GG	GG	GG	GG
PZE-102110333	A/G	2	142684984	NA	NA	NA	NA	NA	NA	NA	AA	GG	GG	GG	GG	GG	GG	GG	GG	GG	GG	GG	AA	AA	AA	GG	GG	GG	GG	GG	GG	GG	GG	GG	GG	GG	GG	GG	GG	GG	GA	GG	GG	GG	GG	GG	GA	GA	GA
PZE-102110378	A/G	2	142782177	NA	NA	NA	NA	NA	NA	NA	AA	GG	GG	GG	GA	GA	GG	GG	GG	GG	GG	GG	AA	AA	AA	GG	GG	GG	GG	GG	GG	GG	GG	GG	GG	GG	GG	GG	GG	GG	GA	GG	GG	GG	GG	GG	GA	GA	GA
SYN11831	G/A	2	143268372	NA	NA	NA	NA	NA	NA	NA	GG	GG	GG	GG	GG	GG	GG	GG	GG	GG	GG	GG	GA	GA	GA	GG	GG	GG	GG	GG	GG	GG	GG	GG	GG	GG	GG	GG	GG	GG	GG	GG	GG	GG	GG	GG	GG	GA	GA
PZE-102111018	G/A	2	143671897	NA	NA	NA	NA	NA	NA	NA	AA	GG	GG	GG	GG	GG	GG	GG	GG	GG	GG	GG	AA	NN	AA	GG	GG	GG	GG	GG	GG	GG	GG	GG	GG	GG	GG	GG	GG	GG	GG	GG	GG	GG	GG	GG	GG	GG	GG
SYN35922	G/A	2	144073650	NA	NA	NA	NA	NA	NA	NA	AA	GG	GG	GG	GG	GG	GG	GG	GG	GG	GG	GG	AA	AA	AA	GG	GG	GG	GG	GG	GG	GG	GG	GG	GG	GG	GG	GG	GG	GG	GA	GG	GG	GG	GG	GG	GA	GG	GG
PZE-102111891	C	2	145044128	NA	NA	NA	NA	NA	NA	NA	CC	CC	CC	CC	CC	CC	CC	CC	CC	CC	CC	CC	CC	CC	CC	CC	CC	CC	CC	CC	CC	CC	CC	CC	CC	CC	CC	CC	CC	CC	CC	CC	CC	CC	CC	CC	CC	CC	CC
PZE-102112161	A/C	2	145993939	NA	NA	NA	NA	NA	NA	NA	AA	AA	AA	AA	AA	AA	AA	AA	AA	AA	AA	AA	AA	AA	AA	AA	AA	AA	AA	AA	AA	AA	AA	AA	AA	AA	AA	AA	AA	AA	AA	AA	AA	AA	AA	AA	AA	AA	AA
SYN34894	A/G	2	148660513	NA	NA	NA	NA	NA	NA	NA	AA	AA	AA	AA	GA	GA	AA	AA	AA	AA	AA	AA	AA	AA	AA	AA	AA	AA	AA	AA	AA	AA	AA	AA	AA	AA	AA	AA	AA	AA	AA	AA	AA	AA	AA	AA	AA	GA	GA
PZE-102113766	A/G	2	149187117	NA	NA	NA	NA	NA	NA	NA	AA	GG	GG	GG	GG	GG	GG	GG	GG	GG	GG	GG	AA	AA	AA	GG	GG	GG	GG	GA	GA	GG	GG	GG	GG	GG	GG	GG	GG	GG	GA	GG	GG	GG	GG	GG	GA	GG	GG
PZE-102114289	G/A	2	150227222	NA	NA	NA	NA	NA	NA	NA	AA	GG	GG	GG	GG	GG	GG	GG	GG	GG	GG	GG	GA	GA	GA	GG	GG	GG	GG	GA	GA	GG	GG	GG	GG	GG	GG	GG	GG	GG	GA	GG	GG	GG	GG	GG	GA	GA	GA
SYN27293	G/A	2	150627343	NA	NA	NA	NA	NA	NA	NA	GG	GG	GG	GG	GG	GG	GG	GG	GG	GG	GG	GG	GG	GG	GG	GG	GG	GG	GG	GG	GG	GG	GG	GG	GG	GG	GG	GG	GG	GG	GG	GG	GG	GG	GG	GG	GG	GG	GG
SYN13599	C/A	2	151604997	NA	NA	NA	NA	NA	NA	NA	CC	CC	CC	CC	CC	CC	CC	CC	CC	CC	CC	CC	CA	CA	CA	CC	CC	CC	CC	CC	CC	CC	CC	CC	CC	CC	CC	CC	CC	CC	CC	CC	CC	CC	CC	CC	CC	CC	CC
SYN28165	G/A	2	152170363	NA	NA	NA	NA	NA	NA	NA	GG	AA	AA	AA	GA	GA	AA	AA	AA	AA	AA	AA	GG	GG	GG	AA	AA	AA	AA	GA	GA	AA	AA	AA	AA	AA	AA	AA	AA	AA	GA	AA	AA	AA	AA	AA	GA	GA	GA
PZE-102115478	A/G	2	152502468	NA	NA	NA	NA	NA	NA	NA	AA	AA	AA	AA	AA	AA	AA	AA	AA	AA	AA	AA	AA	AA	AA	AA	AA	AA	AA	AA	AA	AA	AA	AA	AA	AA	AA	AA	AA	AA	AA	AA	AA	AA	AA	AA	AA	AA	AA
PZE-102115767	G/A	2	153094705	NA	NA	NA	NA	NA	NA	NA	GG	GG	GG	GG	GA	GA	GG	GG	GG	GG	GG	GG	GA	GA	GA	GG	GG	GG	GG	GG	GG	GG	GG	GG	GG	GG	GG	GG	GG	GG	GG	GG	GG	GG	GG	GG	GG	GA	GA
SYN16390	A/G	2	153320302	NA	NA	NA	NA	NA	NA	NA	AA	AA	AA	AA	AA	AA	AA	AA	AA	AA	AA	AA	AA	AA	AA	AA	AA	AA	AA	AA	AA	AA	AA	AA	AA	AA	AA	AA	AA	AA	AA	AA	AA	AA	AA	AA	AA	AA	AA
PZE-102116144	A/C	2	153865305	NA	NA	NA	NA	NA	NA	NA	AA	CC	CC	CC	CC	CC	CC	CC	CC	CC	CC	CC	AA	AA	AA	CC	CC	CC	CC	CA	CC	CC	CC	CC	CC	CC	CC	CC	CC	CC	CA	CC	CC	CC	CC	CC	CA	CC	CC
PZE-102116456	A/C	2	154603377	NA	NA	NA	NA	NA	NA	NA	AA	AA	AA	AA	AA	AA	AA	AA	AA	AA	AA	AA	CA	CA	CA	AA	AA	AA	AA	AA	AA	AA	AA	AA	AA	AA	AA	AA	AA	AA	AA	AA	AA	AA	AA	AA	AA	CA	CA
PZE-102116677	A/G	2	155086581	NA	NA	NA	NA	NA	NA	NA	AA	GG	GG	GG	GG	GG	GG	GG	GG	GG	GG	GG	AA	AA	AA	GG	GG	GG	GG	GG	GG	GG	GG	GG	GG	GG	GG	GG	GG	GG	GA	GG	GG	GG	GG	GG	GA	GG	GG
PZE-102116986	C/A	2	155840347	NA	NA	NA	NA	NA	NA	NA	CC	CC	CC	CC	CC	CC	CC	CC	CC	CC	CC	CC	CC	CC	CC	CC	CC	CC	CC	CA	CA	CC	CC	CC	CC	CC	CC	CC	CC	CC	CC	CC	CC	CC	CC	CC	CC	CC	CC
PZE-102117120	C/A	2	156194055	NA	NA	NA	NA	NA	NA	NA	CC	CC	CC	CC	CC	CC	CC	CC	CC	CC	CC	CC	CA	CA	CA	CC	CC	CC	CC	CC	CC	CC	CC	CC	CC	CC	CC	CC	CC	CC	CC	CC	CC	CC	CC	CC	CC	CC	CC
ZM013577-0615	A/G	2	156858248	NA	NA	NA	NA	NA	NA	NA	GG	AA	AA	AA	GA	GA	AA	AA	AA	AA	AA	AA	GA	GA	GA	AA	AA	AA	AA	AA	AA	AA	AA	AA	AA	AA	AA	AA	AA	AA	GA	AA	AA	AA	AA	AA	GA	GA	GA
PZE-102117625	G/A	2	157469663	NA	NA	NA	NA	NA	NA	NA	GG	GG	GG	GG	GG	GG	GG	GG	GG	GG	GG	GG	GG	GG	GG	GG	GG	GG	GG	GA	GA	GG	GG	GG	GG	GG	GG	GG	GG	GG	GG	GG	GG	GG	GG	GG	GG	GG	GG
PZE-102117676	A/G	2	157493987	NA	NA	NA	NA	NA	NA	NA	AA	AA	AA	AA	AA	AA	AA	AA	AA	AA	AA	AA	AA	AA	AA	AA	AA	AA	AA	GA	GA	AA	AA	AA	AA	AA	AA	AA	AA	AA	AA	AA	AA	AA	AA	AA	AA	AA	AA
PZE-102118788	C/G	2	159843436	NA	NA	NA	NA	NA	NA	NA	CC	CC	CC	CC	CC	CC	CC	CC	CC	CC	CC	CC	GC	GC	GC	CC	CC	CC	CC	CC	CC	CC	CC	CC	CC	CC	CC	CC	CC	CC	CC	CC	CC	CC	CC	CC	CC	CC	CC
SYN6639	G/A	2	159987500	NA	NA	NA	NA	NA	NA	NA	GG	GG	GG	GG	GA	GA	GG	GG	GG	GG	GG	GG	GG	GG	GG	GG	GG	GG	GG	GA	GA	GG	GG	GG	GG	GG	GG	GG	GG	GG	GG	GG	GG	GG	GG	GG	GG	GA	GA
PZE-102119200	A/G	2	161046323	NA	NA	NA	NA	NA	NA	NA	AA	GG	GG	GG	GG	GG	GG	GG	GG	GG	GG	GG	AA	AA	AA	GG	GG	GG	GG	GA	GA	GG	GG	GG	GG	GG	GG	GG	GG	GG	GA	GG	GG	GG	GG	GG	GA	GG	GG
PZE-102119932	G/A	2	163444657	NA	NA	NA	NA	NA	NA	NA	GG	GG	GG	GG	GA	GA	GG	GG	GG	GG	GG	GG	GG	GG	GG	GG	GG	GG	GG	GA	GA	GG	GG	GG	GG	GG	GG	GG	GG	GG	GG	GG	GG	GG	GG	GG	GG	GA	GA
SYN8399	C/A	2	163564013	NA	NA	NA	NA	NA	NA	NA	CC	CC	CC	CC	CC	CC	CC	CC	CC	CC	CC	CC	CC	CC	CC	CC	CC	CC	CC	CC	CC	CC	CC	CC	CC	CC	CC	CC	CC	CC	CC	CC	CC	CC	CC	CC	CC	CC	CC
PZE-102120321	A/G	2	163970152	NA	NA	NA	NA	NA	NA	NA	AA	GG	GG	GG	GA	GA	GG	GG	GG	GG	GG	GG	AA	AA	AA	GG	GG	GG	GG	GG	GG	GG	GG	GG	GG	GG	GG	GG	GG	GG	GA	GG	GG	GG	GG	GG	GA	GG	GG
PZE-102120444	G	2	164272789	NA	NA	NA	NA	NA	NA	NA	GG	GG	GG	GG	GG	GG	GG	GG	GG	GG	GG	GG	GG	GG	GG	GG	GG	GG	GG	GG	GG	GG	GG	GG	GG	GG	GG	GG	GG	GG	GG	GG	GG	GG	GG	GG	GG	GG	GG
SYN33606	A/G	2	164893236	NA	NA	NA	NA	NA	NA	NA	GG	AA	AA	AA	AA	AA	AA	AA	AA	AA	AA	AA	AA	AA	AA	AA	AA	AA	AA	AA	AA	AA	AA	AA	AA	AA	AA	AA	AA	AA	AA	AA	AA	AA	AA	AA	AA	AA	AA
SYN6622	G/A	2	169737945	NA	NA	NA	NA	NA	NA	NA	GG	GG	GG	GG	GG	GG	GG	GG	GG	GG	GG	GG	GG	GG	GG	GG	GG	GG	GG	GG	GG	GG	GG	GG	GG	GG	GG	GG	GG	GG	GG	GA	GG	GG	GG	GG	GG	GG	GG
PZE-102122951	A/C	2	169930657	NA	NA	NA	NA	NA	NA	NA	AA	AA	AA	AA	AA	AA	AA	AA	AA	AA	AA	AA	CA	CA	CA	AA	AA	AA	AA	CA	CA	AA	AA	AA	AA	AA	AA	AA	AA	AA	AA	CA	CA	AA	AA	AA	AA	CA	CA
PZE-102123716	A/G	2	171815946	NA	NA	NA	NA	NA	NA	NA	AA	AA	AA	AA	AA	AA	AA	AA	AA	AA	AA	AA	GA	GA	GA	AA	AA	AA	AA	AA	AA	AA	AA	AA	AA	AA	AA	AA	AA	AA	AA	AA	AA	AA	AA	AA	AA	AA	AA
PZE-102123986	A/G	2	172488215	NA	NA	NA	NA	NA	NA	NA	AA	AA	AA	AA	GA	GA	AA	AA	AA	AA	AA	AA	GA	GA	GA	AA	AA	AA	AA	AA	AA	AA	AA	AA	AA	AA	AA	AA	AA	AA	AA	AA	AA	AA	AA	AA	AA	GA	GA
PZE-102124518	C/A	2	173461501	NA	NA	NA	NA	NA	NA	NA	CC	CC	CC	CC	CA	CA	CC	CC	CC	CC	CC	CC	CC	CC	CC	CC	CC	CC	CC	CC	CC	CC	CC	CC	CC	CC	CC	CC	CC	CC	CC	CC	CC	CC	CC	CC	CC	CC	CC
PZE-102124843	A/G	2	173779690	NA	NA	NA	NA	NA	NA	NA	AA	AA	AA	AA	GA	GA	AA	AA	AA	AA	AA	AA	AA	AA	AA	AA	AA	AA	AA	AA	AA	AA	AA	AA	AA	AA	AA	AA	AA	AA	AA	AA	AA	AA	AA	AA	AA	GA	GA
PZE-102125779	A/G	2	174975066	NA	NA	NA	NA	NA	NA	NA	AA	AA	AA	AA	GA	GA	AA	AA	AA	AA	AA	AA	GA	GA	GA	AA	AA	AA	AA	AA	AA	AA	AA	AA	AA	AA	AA	AA	AA	AA	AA	AA	AA	AA	AA	AA	AA	GA	GA
PZE-102126078	A/G	2	175495734	NA	NA	NA	NA	NA	NA	NA	AA	AA	AA	AA	AA	AA	AA	AA	AA	AA	AA	AA	AA	AA	AA	AA	AA	AA	AA	GA	GA	AA	AA	AA	AA	AA	AA	AA	AA	AA	AA	AA	AA	AA	AA	AA	AA	AA	AA
SYN9559	A/G	2	175832030	NA	NA	NA	NA	NA	NA	NA	GG	AA	AA	AA	GA	GA	AA	AA	AA	AA	AA	AA	GA	GA	GA	AA	AA	AA	AA	GA	GA	AA	AA	AA	AA	AA	AA	AA	AA	AA	GA	AA	AA	AA	AA	AA	GA	GA	GA
SYN36753	A/G	2	176610468	NA	NA	NA	NA	NA	NA	NA	AA	AA	AA	AA	AA	AA	AA	AA	AA	AA	AA	AA	GA	GA	GA	AA	AA	AA	AA	GA	GA	AA	AA	AA	AA	AA	AA	AA	AA	AA	AA	AA	AA	AA	AA	AA	AA	AA	AA
PZA03661.3	A/G	2	176728705	NA	NA	NA	NA	NA	NA	NA	AA	AA	AA	AA	GA	GA	AA	AA	AA	AA	AA	AA	AA	AA	AA	AA	AA	AA	AA	GA	GA	AA	AA	AA	AA	AA	AA	AA	AA	AA	AA	AA	AA	AA	AA	AA	AA	GA	GA
PZE-102127480	G	2	177239688	NA	NA	NA	NA	NA	NA	NA	GG	GG	GG	GG	GG	GG	GG	GG	GG	GG	GG	GG	GG	GG	GG	GG	GG	GG	GG	GG	GG	GG	GG	GG	GG	GG	GG	GG	GG	GG	GG	GG	GG	GG	GG	GG	GG	GG	GG
SYN34721	G/A	2	177752364	NA	NA	NA	NA	NA	NA	NA	AA	GG	GG	GG	GA	GA	GG	GG	GG	GG	GG	GG	GA	GA	GA	GG	GG	GG	GG	GG	GG	GG	GG	GG	GG	GG	GG	GG	GG	GG	GA	GG	GG	GG	GG	GG	GA	GA	GA
PZE-102129070	G/A	2	178977489	NA	NA	NA	NA	NA	NA	NA	GG	GG	GG	GG	GG	GG	GG	GG	GG	GG	GG	GG	GG	GG	GG	GG	GG	GG	GG	GG	GG	GG	GG	GG	GG	GG	GG	GG	GG	GG	GG	GG	GG	GG	GG	GG	GG	GG	GG
PZE-102129469	A/G	2	179538585	NA	NA	NA	NA	NA	NA	NA	AA	GG	GG	GG	GA	GA	GG	GG	GG	GG	GG	GG	AA	AA	AA	GG	GG	GG	GG	GA	GA	GG	GG	GG	GG	GG	GG	GG	GG	GG	GA	GG	GG	GG	GG	GG	GA	GA	GA
PZE-102130760	C/A	2	180906049	NA	NA	NA	NA	NA	NA	NA	CC	CC	CC	CC	CA	CA	CC	CC	CC	CC	CC	CC	CC	CC	CC	CC	CC	CC	CC	CC	CC	CC	CC	CC	CC	CC	CC	CC	CC	CC	CC	CC	CC	CC	CC	CC	CC	CC	CC
PZE-102131295	A/C	2	181675483	NA	NA	NA	NA	NA	NA	NA	CC	AA	AA	AA	AA	AA	AA	AA	AA	AA	AA	AA	CA	CA	CA	AA	AA	AA	AA	AA	AA	AA	AA	AA	AA	AA	AA	AA	AA	AA	CA	AA	AA	AA	AA	AA	CA	CA	CA
PZE-102131796	C/A	2	182174755	NA	NA	NA	NA	NA	NA	NA	CC	CC	CC	CC	CC	CC	CC	CC	CC	CC	CC	CC	CC	CC	CC	CC	CC	CC	CC	CC	CC	CC	CC	CC	CC	CC	CC	CC	CC	CC	CC	CC	CC	CC	CC	CC	CC	CC	CC
PZE-102131962	A/G	2	182343469	NA	NA	NA	NA	NA	NA	NA	AA	AA	AA	AA	AA	AA	AA	AA	AA	AA	AA	AA	GA	GA	GA	AA	AA	AA	AA	GA	GA	AA	AA	AA	AA	AA	AA	AA	AA	AA	AA	AA	AA	AA	GA	GA	AA	AA	AA
PZE-102132750	G/A	2	183392246	NA	NA	NA	NA	NA	NA	NA	GG	GG	GG	GG	GG	GG	GG	GG	GG	GG	GG	GG	GA	GA	GA	GG	GG	GG	GG	GG	GG	GG	GG	GG	GG	GG	GG	GG	GG	GG	GG	GG	GG	GG	GG	GG	GG	GG	GG
SYN15147	A/G	2	185582754	NA	NA	NA	NA	NA	NA	NA	AA	GG	GG	GG	GG	GG	GG	GG	GG	GG	GG	GG	AA	AA	AA	GG	GG	GG	GG	GG	GA	GG	GG	GG	GG	GG	GG	GG	GG	GG	GA	GG	GG	GG	GA	GG	GG	GA	GA
PZE-102136708	A/G	2	185857209	NA	NA	NA	NA	NA	NA	NA	AA	GG	GG	GG	GG	GG	GG	GG	GG	GG	GG	GG	AA	AA	AA	GG	GG	GG	GG	GG	GG	GG	GG	GG	GG	GG	GG	GG	GG	GG	GA	GG	GG	GG	GA	GA	GA	GA	GA
PZE-102137972	C/A	2	186789026	NA	NA	NA	NA	NA	NA	NA	AA	CC	CC	CC	CA	CA	CC	CC	CC	CC	CC	CC	CA	CA	CA	CC	CC	CC	CC	CA	CA	CC	CC	CC	CC	CC	CC	CC	CC	CC	CA	CC	CC	CC	CC	CC	CA	CA	CA
PZE-102139681	A/G	2	187823135	NA	NA	NA	NA	NA	NA	NA	GG	AA	AA	AA	AA	AA	AA	AA	AA	AA	AA	AA	GA	GA	GA	AA	AA	AA	AA	GA	GA	AA	AA	AA	AA	AA	AA	AA	AA	AA	GA	AA	AA	AA	AA	AA	GA	GA	GA
SYN19995	G/A	2	188055798	NA	NA	NA	NA	NA	NA	NA	GG	GG	GG	GG	GA	GA	GG	GG	GG	GG	GG	GG	GG	GG	GG	GG	GG	GG	GG	GG	GG	GG	GG	GG	GG	GG	GG	GG	GG	GG	GG	GG	GG	GG	GA	GA	GG	GG	GG
PZE-102141193	A/C	2	188793764	NA	NA	NA	NA	NA	NA	NA	AA	AA	AA	AA	AA	AA	AA	AA	AA	AA	AA	AA	CA	CA	CA	AA	AA	AA	AA	CA	CA	AA	AA	AA	AA	AA	AA	AA	AA	AA	AA	AA	AA	AA	CA	CA	AA	AA	AA
PZE-102142045	G/C	2	189277746	NA	NA	NA	NA	NA	NA	NA	CC	GG	GG	GG	GG	GG	GG	GG	GG	GG	GG	GG	GC	GC	GC	GG	GG	GG	GG	GC	GG	GG	GG	GG	GG	GG	GG	GG	GG	GG	GG	GG	GG	GG	GG	GG	GC	GC	GC
PZE-102142740	A/G	2	189635143	NA	NA	NA	NA	NA	NA	NA	AA	AA	AA	AA	GA	GA	AA	AA	AA	AA	AA	AA	AA	AA	AA	AA	AA	AA	AA	AA	AA	AA	AA	AA	AA	AA	AA	AA	AA	AA	AA	AA	AA	AA	AA	AA	AA	AA	AA
SYN12847	G/A	2	190024801	NA	NA	NA	NA	NA	NA	NA	GG	GG	GG	GG	GG	GG	GG	GG	GG	GG	GG	GG	GG	GG	GG	GG	GG	GG	GG	GA	GA	GG	GG	GG	GG	GG	GG	GG	GG	GG	GG	GG	GG	GG	GG	GG	GG	GG	GG
SYN5428	A/C	2	190159942	NA	NA	NA	NA	NA	NA	NA	CC	AA	AA	AA	AA	AA	AA	AA	AA	AA	AA	AA	CA	CA	CA	AA	AA	AA	AA	AA	AA	AA	AA	AA	AA	AA	AA	AA	AA	AA	CA	AA	AA	AA	AA	AA	CA	CA	CA
SYN19863	A/G	2	191148734	NA	NA	NA	NA	NA	NA	NA	GG	AA	GA	GA	GA	GA	GA	GA	GA	GA	GA	GA	GA	GA	GA	GA	GA	GA	GA	GA	GA	GA	GA	GA	GA	GA	GA	GA	GA	GA	GA	GA	GA	GA	GA	GA	GA	GA	GA
PZE-102144397	A/C	2	191375902	NA	NA	NA	NA	NA	NA	NA	AA	AA	AA	AA	AA	AA	AA	AA	AA	AA	AA	AA	AA	AA	AA	AA	AA	AA	AA	AA	AA	AA	AA	AA	AA	AA	AA	AA	AA	AA	AA	AA	AA	AA	AA	AA	AA	AA	AA
PZE-102145606	C/A	2	192581253	NA	NA	NA	NA	NA	NA	NA	CC	CC	CC	CC	CC	CC	CC	CC	CC	CC	CC	CC	CC	CC	CC	CC	CC	CC	CC	CC	CC	CC	CC	CC	CC	CC	CC	CC	CC	CC	CC	CC	CC	CC	CC	CC	CC	CC	CC
PZE-102145703	A/G	2	192700757	NA	NA	NA	NA	NA	NA	NA	GG	AA	AA	AA	GA	GA	AA	AA	AA	AA	AA	AA	GA	GA	GA	AA	AA	AA	AA	AA	AA	AA	AA	AA	AA	AA	AA	AA	AA	AA	GA	AA	AA	GA	AA	AA	GA	GA	GA
PZE-102146058	G/A	2	193184829	NA	NA	NA	NA	NA	NA	NA	GG	GG	GG	GG	GG	GG	GG	GG	GG	GG	GG	GG	GG	GG	GG	GG	GG	GG	GG	GA	GA	GG	GG	GG	GG	GG	GG	GG	GG	GG	GG	GG	GG	GG	GG	GG	GG	GG	GG
PZE-102147840	C/A	2	194621744	NA	NA	NA	NA	NA	NA	NA	AA	CC	CC	CC	CC	CC	CC	CC	CC	CC	CC	CC	CA	CA	CA	CC	CC	CC	CC	CC	CC	CC	CC	CC	CC	CC	CC	CC	CC	CC	CA	CC	CC	CC	CA	CA	CA	CA	CA
SYN24746	A/G	2	195912702	NA	NA	NA	NA	NA	NA	NA	AA	AA	AA	AA	AA	AA	AA	AA	AA	AA	AA	AA	AA	AA	AA	AA	AA	AA	AA	GA	GA	AA	AA	AA	AA	AA	AA	AA	AA	AA	AA	AA	AA	AA	GA	GA	AA	AA	AA
PUT-163a-71763840-3475	C/G	2	195918791	NA	NA	NA	NA	NA	NA	NA	CC	CC	CC	CC	CC	GC	CC	CC	CC	CC	CC	CC	CC	CC	CC	CC	CC	CC	CC	CC	CC	CC	CC	CC	CC	CC	CC	CC	CC	CC	CC	CC	CC	CC	GC	GC	CC	CC	CC
PZE-102149656	C/A	2	196383842	NA	NA	NA	NA	NA	NA	NA	CC	AA	AA	AA	AA	AA	AA	AA	AA	AA	AA	AA	CC	CA	AA	AA	AA	AA	AA	AA	AA	AA	AA	AA	AA	AA	AA	AA	AA	AA	CA	AA	AA	AA	CA	CA	CA	CA	CA
PZE-102151093	A/G	2	197600202	NA	NA	NA	NA	NA	NA	NA	GG	AA	AA	AA	GA	GA	AA	AA	AA	AA	AA	AA	GA	GA	GA	AA	AA	AA	AA	AA	AA	AA	AA	AA	AA	AA	AA	AA	AA	AA	GA	AA	AA	AA	GA	GA	GA	GA	GA
PZE-102153048	A/C	2	199548688	NA	NA	NA	NA	NA	NA	NA	AA	AA	AA	AA	AA	AA	AA	AA	AA	AA	AA	AA	CA	CA	CA	AA	AA	AA	AA	CA	CA	AA	AA	AA	AA	AA	AA	AA	AA	AA	AA	AA	AA	AA	CA	CA	AA	AA	AA
PZE-102153564	A/C	2	200452307	NA	NA	NA	NA	NA	NA	NA	AA	AA	AA	AA	AA	AA	AA	AA	AA	AA	AA	AA	AA	AA	AA	AA	AA	AA	AA	CA	CA	AA	AA	AA	AA	AA	AA	AA	AA	AA	AA	AA	AA	AA	CA	CA	AA	AA	AA
PZE-102154018	A/G	2	201612723	NA	NA	NA	NA	NA	NA	NA	AA	GG	GG	GG	AA	AA	GG	GG	GG	GG	GG	GG	AA	AA	AA	GG	GG	GG	GG	GG	GG	GG	GG	GG	GG	GG	GG	GG	GG	GG	AA	GG	GG	GG	GG	GG	AA	AA	AA
PZE-102154251	A/G	2	201971890	NA	NA	NA	NA	NA	NA	NA	AA	GG	GG	GG	GG	GA	GG	GG	GG	GG	GG	GG	AA	AA	AA	GG	GG	GG	GG	GA	GG	GG	GG	GG	GG	GG	GG	GG	GG	GG	GA	GG	GG	GG	GG	GA	GG	GG	GG
PZE-102155296	G/A	2	202727867	NA	NA	NA	NA	NA	NA	NA	GG	GG	GG	GG	GG	GG	GG	GG	GG	GG	GG	GG	GG	GG	GG	GG	GG	GG	GG	GG	GG	GG	GG	GG	GG	GG	GG	GG	GG	GG	GG	GG	GG	GG	GG	GG	GG	GG	GG
PZE-102156633	A/G	2	203776799	NA	NA	NA	NA	NA	NA	NA	AA	AA	GA	AA	GA	GA	GA	GA	AA	AA	AA	AA	GA	GA	GA	GA	AA	GA	GA	AA	AA	AA	AA	GA	GA	GA	AA	AA	AA	AA	AA	AA	AA	GA	AA	GA	GA	AA	AA
PZE-102157814	C/A	2	204480666	NA	NA	NA	NA	NA	NA	NA	AA	CC	CC	CC	CA	CA	CC	CC	CC	CC	CC	CC	CA	CA	CA	CC	CC	CC	CC	CC	CC	CC	CC	CC	CC	CC	CC	CC	CC	CC	CA	CC	CC	CC	CC	CC	CA	CA	CA
PUT-163a-60354900-2743	A/T	2	205774057	NA	NA	NA	NA	NA	NA	NA	TT	AA	AA	AA	TA	TA	AA	AA	AA	AA	AA	AA	TA	TA	TA	AA	AA	AA	AA	AA	AA	AA	AA	AA	AA	AA	AA	AA	AA	AA	TA	AA	AA	AA	AA	AA	TA	TA	TA
SYN13769	A	2	206127335	NA	NA	NA	NA	NA	NA	NA	AA	AA	AA	AA	AA	AA	AA	AA	AA	AA	AA	AA	AA	AA	AA	AA	AA	AA	AA	AA	AA	AA	AA	AA	AA	AA	AA	AA	AA	AA	AA	AA	AA	AA	AA	AA	AA	AA	AA
PZE-102162330	A/G	2	208066374	NA	NA	NA	NA	NA	NA	NA	AA	AA	AA	AA	GA	GA	AA	AA	AA	AA	AA	AA	GA	GA	GA	AA	AA	AA	AA	GA	AA	AA	AA	AA	AA	AA	AA	AA	AA	AA	AA	AA	AA	AA	AA	AA	AA	AA	AA
SYN7501	G/A	2	209300839	NA	NA	NA	NA	NA	NA	NA	AA	GG	GG	GG	GA	GA	GG	GG	GG	GG	GG	GG	GA	NN	GG	GG	GG	GG	GG	GA	GG	GG	GG	GG	GG	GG	GG	GG	GG	GG	GG	GG	GG	GG	GA	GA	GG	GG	GA
PZE-102165687	A/G	2	210313951	NA	NA	NA	NA	NA	NA	NA	GG	AA	AA	AA	AA	AA	AA	AA	AA	AA	AA	AA	GA	GA	GA	AA	AA	AA	AA	AA	AA	AA	AA	AA	AA	AA	AA	AA	AA	AA	GA	AA	AA	AA	AA	AA	GA	GA	GA
PZE-102168198	A/G	2	212246084	NA	NA	NA	NA	NA	NA	NA	GG	AA	AA	AA	GA	GA	AA	AA	AA	AA	AA	AA	GA	GA	GA	AA	AA	AA	AA	GA	AA	AA	AA	AA	AA	AA	AA	AA	AA	AA	GA	AA	AA	AA	AA	AA	GA	GA	GA
ZM008753-0926	G/A	2	213800521	NA	NA	NA	NA	NA	NA	NA	GG	GG	GG	GG	GA	GA	GG	GG	GG	GG	GG	GG	GA	GA	GA	GG	GG	GG	GG	GG	GG	GG	GG	GG	GG	GG	GG	GG	GG	GG	GG	GG	GG	GG	GA	GA	GG	GG	GG
SYN32408	A/G	2	214522842	NA	NA	NA	NA	NA	NA	NA	AA	AA	AA	AA	AA	AA	AA	AA	AA	AA	AA	AA	AA	AA	AA	AA	AA	AA	AA	AA	AA	AA	AA	AA	AA	AA	AA	AA	AA	AA	AA	AA	AA	AA	AA	AA	AA	AA	AA
PZE-102172290	A/C	2	215346000	NA	NA	NA	NA	NA	NA	NA	CC	AA	AA	AA	CA	CA	AA	AA	AA	AA	AA	AA	CA	CA	CA	AA	AA	AA	AA	AA	AA	AA	AA	AA	AA	AA	AA	AA	AA	AA	CA	AA	AA	AA	AA	AA	AA	CA	CA
PZE-102173306	A/C	2	216546877	NA	NA	NA	NA	NA	NA	NA	AA	AA	AA	AA	AA	AA	AA	AA	AA	AA	AA	AA	AA	AA	AA	AA	AA	AA	AA	AA	AA	AA	AA	AA	AA	AA	AA	AA	AA	AA	AA	AA	AA	AA	AA	AA	AA	AA	AA
PZE-102175026	A/C	2	217458575	NA	NA	NA	NA	NA	NA	NA	AA	CC	CC	CC	CA	CA	CC	CC	CC	CC	CC	CC	AA	AA	AA	CC	CC	CC	CC	CA	CC	CC	CC	CC	CC	CC	CC	CC	CC	CC	CA	CC	CC	CC	CA	CA	CC	CA	CA
PZE-102175163	C/A	2	217649059	NA	NA	NA	NA	NA	NA	NA	AA	CC	CC	CC	CA	CA	CC	CC	CC	CC	CC	CC	CA	CA	CA	CC	CC	CC	CC	CC	CC	CC	CC	CC	CC	CC	CC	CC	CC	CC	CA	CC	CC	CC	CC	CC	CC	CA	CA
PZE-102175664	G/A	2	218461550	NA	NA	NA	NA	NA	NA	NA	GG	GG	GG	GG	GA	GA	GG	GG	GG	GG	GG	GG	GG	GG	GG	GG	GG	GG	GG	GA	GG	GG	GG	GG	GG	GG	GG	GG	GG	GG	GG	GG	GG	GG	GA	GA	GG	GG	GG
PZE-102175760	A/G	2	218584565	NA	NA	NA	NA	NA	NA	NA	AA	AA	AA	AA	GA	GA	AA	AA	AA	AA	AA	AA	AA	AA	AA	AA	AA	AA	AA	GA	AA	AA	AA	AA	AA	AA	AA	AA	AA	AA	AA	AA	AA	AA	GA	GA	AA	AA	AA
PZE-102176849	A/G	2	219599485	NA	NA	NA	NA	NA	NA	NA	AA	AA	AA	AA	AA	AA	AA	AA	AA	AA	AA	AA	AA	AA	AA	AA	AA	AA	AA	AA	AA	AA	AA	AA	AA	AA	AA	AA	AA	AA	AA	AA	AA	AA	AA	AA	AA	AA	AA
PZE-102176967	A/C	2	219730754	NA	NA	NA	NA	NA	NA	NA	AA	CC	CC	CC	CC	CC	CC	CC	CC	CC	CC	CC	AA	AA	AA	CC	CC	CC	CC	CA	CC	CC	CC	CC	CC	CC	CC	CC	CC	CC	CA	CC	CC	CC	CA	CA	CC	CA	CA
SYN27033	A/G	2	220322486	NA	NA	NA	NA	NA	NA	NA	GG	AA	AA	AA	AA	AA	AA	AA	AA	AA	AA	AA	GA	GA	GA	AA	AA	AA	AA	GA	AA	AA	AA	AA	AA	AA	AA	AA	AA	AA	GA	AA	AA	AA	AA	AA	AA	GA	GA
PZE-102178263	A/G	2	220853654	NA	NA	NA	NA	NA	NA	NA	AA	GG	GG	GG	GG	GG	GG	GG	GG	GG	GG	GG	AA	AA	AA	GG	GG	GG	GG	GG	GG	GG	GG	GG	GG	GG	GG	GG	GG	GG	GA	GG	GG	GG	GA	GA	GA	GA	GA
PZA01991.3	A/G	2	223409918	NA	NA	NA	NA	NA	NA	NA	AA	AA	AA	AA	AA	AA	AA	AA	AA	AA	AA	AA	GA	GA	GA	AA	AA	AA	AA	GA	AA	AA	AA	AA	AA	AA	AA	AA	AA	AA	AA	AA	AA	AA	AA	AA	AA	AA	AA
PZE-102181292	G/A	2	223721472	NA	NA	NA	NA	NA	NA	NA	AA	GG	GG	GG	GG	GG	GG	GG	GG	GG	GG	GG	GA	GA	GA	GG	GG	GG	GG	GG	GG	GG	GG	GG	GG	GG	GG	GG	GG	GG	GG	GG	GG	GG	GG	GG	GG	GA	GA
PZE-102181540	G/A	2	223976753	NA	NA	NA	NA	NA	NA	NA	GG	AA	AA	AA	AA	AA	AA	AA	AA	AA	AA	AA	GG	GG	GG	AA	AA	AA	AA	AA	AA	AA	AA	AA	AA	AA	AA	AA	AA	AA	AA	AA	AA	GA	AA	AA	AA	GA	GA
PZE-102182205	A/G	2	224561279	NA	NA	NA	NA	NA	NA	NA	GG	AA	AA	AA	AA	AA	AA	AA	AA	AA	AA	AA	GA	GA	GA	AA	AA	AA	AA	AA	AA	AA	AA	AA	AA	AA	AA	AA	AA	AA	GA	AA	AA	AA	GA	AA	AA	GA	GA
SYN8348	A/G	2	226205828	NA	NA	NA	NA	NA	NA	NA	AA	AA	AA	AA	AA	AA	AA	AA	AA	AA	AA	AA	AA	AA	AA	AA	AA	AA	AA	GA	AA	AA	AA	AA	AA	AA	AA	AA	AA	AA	AA	AA	AA	AA	AA	AA	AA	AA	AA
SYN7209	A/C	2	228046587	NA	NA	NA	NA	NA	NA	NA	CC	AA	AA	AA	AA	AA	AA	AA	CA	CA	AA	AA	CA	CA	CA	AA	AA	AA	AA	AA	AA	AA	AA	AA	AA	AA	AA	AA	AA	AA	CA	AA	AA	AA	CA	AA	AA	CA	CA
SYN6348	G/A	2	229479599	NA	NA	NA	NA	NA	NA	NA	GG	AA	AA	AA	AA	AA	AA	AA	AA	AA	AA	AA	GG	GG	GG	AA	AA	AA	AA	AA	AA	AA	AA	AA	AA	AA	AA	AA	AA	AA	GA	AA	AA	AA	AA	AA	AA	GA	GA
PZE-102186160	A/T	2	229917830	NA	NA	NA	NA	NA	NA	NA	AA	AA	AA	AA	AA	AA	AA	AA	AA	AA	AA	AA	TA	TA	TA	AA	AA	AA	AA	TA	AA	AA	AA	AA	AA	AA	AA	AA	AA	AA	AA	AA	AA	AA	TA	AA	AA	AA	AA
PZE-102186216	G/A	2	229979263	NA	NA	NA	NA	NA	NA	NA	GG	AA	AA	AA	AA	AA	AA	AA	AA	AA	AA	AA	GG	GG	GG	AA	AA	AA	AA	GA	AA	AA	AA	AA	AA	AA	AA	AA	AA	AA	GA	AA	AA	AA	GA	AA	AA	GA	GA
SYN39029	G/A	2	230520457	NA	NA	NA	NA	NA	NA	NA	GG	GG	GG	GG	GG	GG	GG	GG	GG	GG	GG	GG	GA	GA	GA	GG	GG	GG	GG	GG	GG	GG	GG	GG	GG	GG	GG	GG	GG	GG	GG	GG	GG	GG	GA	GG	GG	GG	GG
SYN5585	G/A	2	231206883	NA	NA	NA	NA	NA	NA	NA	AA	GG	GA	GA	GG	GG	GG	GG	GG	GG	GG	GG	GA	GA	AA	GG	GG	GG	GG	GG	GG	GG	GG	GG	GG	GG	GG	GG	GG	GG	GA	GG	GG	GG	GA	GG	GG	GA	GA
SYN30088	G/A	2	232650940	NA	NA	NA	NA	NA	NA	NA	GG	GG	GG	GG	GG	GG	GG	GG	GG	GG	GG	GG	GA	GA	GA	GG	GG	GG	GG	GG	GG	GG	GG	GG	GG	GG	GG	GG	GG	GG	GG	GG	GG	GG	GA	GG	GG	GG	GG
SYN14631	A/G	2	232877192	NA	NA	NA	NA	NA	NA	NA	AA	AA	AA	AA	AA	AA	AA	AA	AA	AA	AA	AA	AA	AA	AA	AA	AA	AA	AA	AA	AA	AA	AA	AA	AA	AA	AA	AA	AA	AA	AA	AA	AA	AA	GA	AA	AA	AA	AA
SYN14627	G/A	2	232965816	NA	NA	NA	NA	NA	NA	NA	GG	GG	GG	GG	GG	GG	GG	GG	GG	GG	GG	GG	GG	GG	GG	GG	GG	GG	GG	GA	GG	GG	GG	GG	GG	GG	GG	GG	GG	GG	GG	GG	GG	GG	GG	GG	GG	GG	GG
PZE-102189664	A/G	2	233109376	NA	NA	NA	NA	NA	NA	NA	AA	GG	GG	GG	GG	GG	GG	GG	GG	GG	GG	GG	AA	AA	AA	GG	GG	GG	GG	GA	GG	GG	GG	GG	GG	GG	GG	GG	GG	GG	GA	GG	GG	GG	GG	GG	GG	GA	GA
SYN36607	G/A	2	234209259	NA	NA	NA	NA	NA	NA	NA	GG	AA	AA	AA	AA	AA	AA	AA	AA	AA	AA	AA	GG	GG	GG	AA	AA	AA	AA	GA	AA	AA	AA	AA	AA	AA	AA	AA	AA	AA	GA	AA	AA	AA	AA	AA	AA	GA	GA
PZE-102191957	G/A	2	234402093	NA	NA	NA	NA	NA	NA	NA	GG	GG	GG	GG	GG	GG	GG	GG	GG	GG	GG	GG	GA	GA	GA	GG	GG	GG	GG	GG	GG	GG	GG	GG	GG	GG	GG	GG	GG	GG	GG	GG	GG	GG	GG	GG	GG	GG	GG
PZE-102192637	G/A	2	234963205	NA	NA	NA	NA	NA	NA	NA	GG	GG	GG	GG	GG	GG	GG	GG	GG	GG	GG	GG	GA	GA	GA	GG	GG	GG	GG	GA	GG	GG	GG	GG	GG	GG	GG	GG	GG	GG	GG	GG	GG	GG	GA	GG	GG	GG	GG
PZE-102193611	A/C	2	236351458	NA	NA	NA	NA	NA	NA	NA	AA	CC	CC	CC	CC	CC	CC	CC	CC	CC	CC	CC	AA	AA	AA	CC	CC	CC	CC	CC	CC	CC	CC	CC	CC	CC	CC	CC	CC	CC	CA	CC	CC	CC	CC	CC	CC	CA	CA
SYN29562	A/C	2	236816133	NA	NA	NA	NA	NA	NA	NA	AA	AA	AA	AA	AA	AA	AA	AA	AA	AA	AA	AA	CA	CA	CA	AA	AA	AA	AA	AA	AA	AA	AA	AA	AA	AA	AA	AA	AA	AA	AA	AA	AA	AA	AA	AA	AA	AA	AA
SYN6917	A/G	2	236966987	NA	NA	NA	NA	NA	NA	NA	AA	AA	AA	AA	AA	AA	AA	AA	AA	AA	AA	AA	GA	GA	GA	AA	AA	AA	AA	AA	AA	AA	AA	AA	AA	AA	AA	AA	AA	AA	AA	AA	AA	AA	AA	AA	AA	AA	AA
PZE-103000505	G/A	3	1353289	NA	NA	NA	NA	NA	NA	NA	AA	GG	GG	GG	GG	GG	GG	GG	GG	GG	GA	GA	GA	GG	GA	GG	GG	GG	GG	GG	GA	GG	GG	GG	GG	GG	GA	GG	GG	GA	GA	GG	GG	GG	GG	GG	GA	GA	GA
PZE-103001968	G/A	3	1978736	NA	NA	NA	NA	NA	NA	NA	GG	GG	GG	GG	GG	GG	GG	GG	GG	GA	GA	GA	GG	GA	GG	GG	GG	GG	GG	GG	GA	GG	GG	GG	GG	GG	GG	GG	GG	GG	GG	GG	GG	GG	GG	GG	GG	GA	GA
SYN39155	C/A	3	2446145	NA	NA	NA	NA	NA	NA	NA	CC	CC	CC	CC	CC	CC	CC	CC	CC	CA	CA	CC	CC	CC	CC	CC	CC	CC	CC	CC	CC	CC	CC	CC	CC	CC	CC	CC	CC	CA	CC	CC	CC	CC	CC	CC	CC	CC	CC
SYN25628	G/A	3	3461364	NA	NA	NA	NA	NA	NA	NA	GG	GG	GG	GG	GG	GG	GG	GG	GA	GA	GA	GG	GA	GA	GA	GG	GG	GG	GG	GG	GA	GG	GG	GG	GG	GG	GA	GG	GG	GG	GG	GG	GG	GA	GG	GG	GA	GA	GA
PUT-163a-71423695-3221	G	3	4442049	NA	NA	NA	NA	NA	NA	NA	GG	GG	GG	GG	GG	GG	GG	GG	GG	GG	GG	GG	GG	GG	GG	GG	GG	GG	GG	GG	GG	GG	GG	GG	GG	GG	GG	GG	GG	GG	GG	GG	GG	GG	GG	GG	GG	GG	GG
SYN5653	A/C	3	4712826	NA	NA	NA	NA	NA	NA	NA	AA	AA	CA	AA	AA	AA	AA	AA	CA	CA	AA	AA	AA	AA	AA	AA	AA	AA	AA	AA	CA	AA	AA	AA	AA	AA	CA	AA	AA	CA	AA	AA	AA	AA	CA	CA	CA	AA	AA
SYN10329	G/A	3	4844708	NA	NA	NA	NA	NA	NA	NA	AA	GG	GG	GG	GG	GG	GG	GG	GG	GG	GG	GG	GA	GA	GA	GG	GG	GG	GA	GG	GA	GG	GG	GG	GG	GG	GG	GG	GG	GA	GA	GG	GG	GA	GG	GG	GG	GA	GA
SYN7905	A/C	3	5439550	NA	NA	NA	NA	NA	NA	NA	AA	AA	CA	CA	CA	CA	CA	CA	CA	CA	CA	CA	CA	CA	CA	CA	CA	CA	CA	AA	CA	CA	CA	CA	CA	CA	CA	CA	CA	CA	CA	CA	CA	CA	CA	AA	CA	CA	CA
PZA03527.1	G/A	3	5985118	NA	NA	NA	NA	NA	NA	NA	GG	GG	GA	GG	GG	GG	GG	GG	GG	GG	GG	GG	GG	GG	GG	GG	GG	GG	GG	GG	GA	GG	GG	GG	GG	GG	GG	GG	GG	GA	GG	GG	GG	GG	GA	GA	GA	GG	GG
SYN14585	G	3	7411453	NA	NA	NA	NA	NA	NA	NA	GG	GG	GG	GG	GG	GG	GG	GG	GG	GG	GG	GG	GG	GG	GG	GG	GG	GG	GG	GG	GG	GG	GG	GG	GG	GG	GG	GG	GG	GG	GG	GG	GG	GG	GG	GG	GG	GG	GG
PZE-103014908	A/G	3	8035829	NA	NA	NA	NA	NA	NA	NA	GG	AA	GA	AA	AA	AA	AA	AA	AA	GA	AA	AA	GA	GA	AA	AA	AA	AA	GA	GA	GA	AA	AA	AA	AA	AA	GA	AA	AA	AA	GA	AA	AA	AA	GA	GA	GA	GA	GA
PZE-103015388	C/A	3	8270856	NA	NA	NA	NA	NA	NA	NA	AA	CC	CC	CC	CC	CC	CC	CC	CC	CC	CC	CC	CA	CA	CC	CC	CC	CC	CA	CA	CA	CA	CA	CC	CC	CC	CC	CC	CC	CC	CA	CC	CC	CC	CC	CC	CC	CA	CA
PZE-103016432	G/A	3	9316642	NA	NA	NA	NA	NA	NA	NA	GG	GG	GG	GG	GG	GG	GG	GG	GG	GG	GG	GG	GG	GG	GG	GG	GG	GG	GG	GG	GG	GG	GG	GG	GG	GG	GG	GG	GG	GG	GG	GG	GG	GG	GG	GG	GG	GG	GG
PZE-103016707	A/G	3	9580892	NA	NA	NA	NA	NA	NA	NA	GG	AA	AA	AA	AA	AA	AA	AA	GA	GA	AA	AA	GA	GA	AA	AA	AA	AA	GA	AA	AA	AA	AA	AA	AA	AA	AA	AA	AA	AA	GA	AA	AA	AA	AA	AA	AA	GA	GA
SYN36244	A/G	3	10094613	NA	NA	NA	NA	NA	NA	NA	AA	AA	AA	AA	AA	AA	AA	AA	AA	AA	AA	AA	GG	GG	GA	AA	AA	AA	AA	AA	AA	AA	AA	AA	AA	AA	AA	AA	AA	AA	AA	AA	AA	AA	AA	AA	AA	AA	AA
PZE-103018221	A/G	3	10520328	NA	NA	NA	NA	NA	NA	NA	AA	AA	GA	GA	AA	AA	AA	AA	GA	GA	AA	AA	AA	AA	GA	AA	AA	AA	AA	GA	GA	AA	AA	AA	AA	AA	AA	AA	AA	AA	AA	AA	AA	AA	AA	AA	GA	AA	AA
SYN37724	A/G	3	13312517	NA	NA	NA	NA	NA	NA	NA	AA	AA	AA	AA	AA	AA	AA	AA	AA	AA	AA	AA	AA	AA	GA	AA	AA	AA	AA	GA	GA	AA	AA	AA	AA	AA	AA	AA	AA	GA	AA	GA	AA	GA	GA	GA	AA	AA	AA
SYN12453	G/A	3	14470338	NA	NA	NA	NA	NA	NA	NA	GG	AA	GA	AA	AA	AA	AA	AA	GA	GA	AA	AA	GG	GG	GG	AA	AA	GA	AA	GA	GA	AA	AA	AA	AA	AA	GA	AA	AA	GA	GA	GA	AA	GA	AA	AA	AA	GA	GA
PZE-103022844	C/A	3	15056965	NA	NA	NA	NA	NA	NA	NA	CC	CC	CC	CC	CC	CC	CC	CC	CC	CC	CC	CC	CA	CA	CA	CC	CC	CC	CC	CA	CA	CC	CC	CC	CC	CC	CA	CC	CC	CC	CC	CC	CC	CC	CA	CA	CC	CC	CC
SYN26605	G/A	3	15427752	NA	NA	NA	NA	NA	NA	NA	GG	GG	GG	GG	GA	GA	GG	GG	GG	GG	GG	GG	GG	GG	GA	GG	GG	GG	GG	GG	GG	GG	GG	GG	GG	GG	GG	GG	GG	GG	GG	GG	GG	GG	GA	GA	GG	GG	GG
SYN6632	A/G	3	16566519	NA	NA	NA	NA	NA	NA	NA	GG	AA	GA	GA	AA	AA	AA	AA	AA	AA	AA	AA	GA	GA	AA	AA	AA	GA	AA	AA	AA	AA	AA	AA	AA	AA	AA	AA	AA	AA	GA	GA	AA	AA	AA	AA	GA	GA	GA
PZE-103024939	C/A	3	17607905	NA	NA	NA	NA	NA	NA	NA	CC	CC	CA	CA	CC	CC	CC	CC	CA	CA	CC	CC	CC	CC	CC	CC	CC	CC	CC	CA	CC	CC	CC	CC	CC	CC	CC	CC	CC	CC	CC	CC	CC	CC	CA	CA	CA	CC	CC
PZE-103025592	A/G	3	18187671	NA	NA	NA	NA	NA	NA	NA	AA	AA	GA	GA	GA	GA	AA	AA	GA	AA	AA	AA	AA	AA	AA	AA	AA	AA	AA	GA	AA	AA	AA	AA	AA	AA	GA	AA	AA	AA	AA	AA	AA	AA	AA	AA	AA	AA	AA
PZE-103026083	G	3	19083453	NA	NA	NA	NA	NA	NA	NA	GG	GG	GG	GG	GG	GG	GG	GG	GG	GG	GG	GG	GG	GG	GG	GG	GG	GG	GG	GG	GG	GG	GG	GG	GG	GG	GG	GG	GG	GG	GG	GG	GG	GG	GG	GG	GG	GG	GG
PZE-103026528	A/C	3	19654756	NA	NA	NA	NA	NA	NA	NA	CC	AA	CA	CA	CA	CA	AA	AA	CA	CA	AA	AA	CA	CA	AA	AA	AA	CA	AA	CA	AA	AA	AA	AA	AA	AA	CA	AA	AA	AA	CA	CA	AA	CA	CA	CA	CA	CA	AA
PZE-103027358	A/C	3	19966911	NA	NA	NA	NA	NA	NA	NA	AA	AA	AA	AA	AA	AA	AA	AA	AA	AA	AA	AA	AA	AA	AA	AA	AA	AA	AA	AA	AA	AA	AA	AA	AA	AA	AA	AA	AA	AA	AA	AA	AA	CA	CA	CA	AA	AA	AA
PZE-103027544	A/G	3	20289691	NA	NA	NA	NA	NA	NA	NA	GG	AA	GA	GA	AA	AA	AA	AA	AA	AA	AA	AA	GA	GA	AA	AA	AA	GA	AA	AA	AA	AA	AA	AA	AA	AA	GA	AA	AA	GA	GA	GA	AA	AA	AA	GA	GA	GA	AA
SYN28119	A/G	3	20408242	NA	NA	NA	NA	NA	NA	NA	GG	AA	GA	GA	GA	GA	AA	AA	AA	AA	AA	AA	GA	GA	GA	AA	AA	GA	AA	GA	AA	AA	AA	AA	AA	AA	AA	AA	AA	AA	GA	AA	AA	AA	AA	AA	GA	GA	AA
PZE-103028591	G/A	3	21367847	NA	NA	NA	NA	NA	NA	NA	AA	GG	GG	GG	GG	GG	GG	GG	GG	GG	GG	GG	GA	GA	GG	GG	GG	GA	GG	GG	GG	GG	GG	GG	GG	GG	GA	GG	GG	GA	GA	GG	GG	GG	GG	GG	GG	GA	GG
PZE-103029035	A/G	3	21755425	NA	NA	NA	NA	NA	NA	NA	AA	GG	GG	GG	GG	GG	GG	GG	GA	GA	GG	GG	AA	AA	AA	GG	GG	GA	GG	GG	GG	GG	GG	GG	GG	GG	GG	GG	GG	GG	GA	GG	GG	GA	GG	GG	GG	GA	GG
PZE-103029568	G/A	3	22319153	NA	NA	NA	NA	NA	NA	NA	GG	GG	GG	GG	GA	GA	GG	GG	GG	GG	GG	GG	GG	GG	GG	GG	GG	GG	GG	GA	GG	GG	GG	GG	GG	GG	GG	GG	GG	GA	GG	GG	GG	GG	GA	GA	GG	GG	GG
PZE-103032109	G/A	3	24739373	NA	NA	NA	NA	NA	NA	NA	AA	GG	GG	GG	GA	GA	GG	GG	GG	GG	GG	GG	GA	GA	GA	GG	GG	GA	GG	GA	GG	GG	GG	GG	GG	GA	GA	GG	GG	GA	GA	GG	GG	GA	GA	GA	GG	GA	GG
PZE-103032637	G/A	3	25490192	NA	NA	NA	NA	NA	NA	NA	AA	GG	GG	GG	GA	GA	GG	GG	GG	GG	GG	GG	GA	GA	GA	GG	GG	GA	GG	GA	GG	GG	GG	GG	GG	GG	GG	GG	GG	GA	GA	GG	GG	GA	GA	GA	GG	GA	GG
SYN36772	A/G	3	25865416	NA	NA	NA	NA	NA	NA	NA	GG	AA	AA	AA	GA	GA	AA	AA	GA	GA	AA	AA	GA	GA	GA	AA	AA	GA	GA	GA	AA	AA	AA	AA	AA	GA	GA	AA	AA	GA	GA	AA	AA	GA	GA	GA	AA	GA	AA
PZE-103033638	A/C	3	26309587	NA	NA	NA	NA	NA	NA	NA	AA	CC	CC	CC	CC	CC	CC	CC	CA	CA	CC	CC	AA	AA	AA	CC	CC	CA	CC	CC	CC	CC	CC	CC	CC	CC	CC	CC	CC	CC	CA	CC	CC	CC	CC	CC	CC	CA	CC
PZE-103033919	G/A	3	26447512	NA	NA	NA	NA	NA	NA	NA	GG	GG	GG	GG	GG	GG	GG	GG	GA	GA	GG	GG	GG	GG	GA	GG	GG	GG	GG	GG	GG	GG	GG	GG	GG	GG	GG	GG	GG	GA	GG	GG	GG	GG	GA	GA	GG	GG	GG
PZE-103034323	C	3	27531961	NA	NA	NA	NA	NA	NA	NA	CC	CC	CC	CC	CC	CC	CC	CC	CC	CC	CC	CC	CC	CC	CC	CC	CC	CC	CC	CC	CC	CC	CC	CC	CC	CC	CC	CC	CC	CC	CC	CC	CC	CC	CC	CC	CC	CC	CC
PZE-103034530	A/G	3	27768046	NA	NA	NA	NA	NA	NA	NA	AA	AA	AA	AA	AA	AA	AA	AA	GA	GA	AA	AA	AA	AA	AA	AA	AA	AA	AA	AA	AA	AA	AA	AA	AA	GA	GA	AA	AA	AA	AA	AA	AA	AA	GA	GA	AA	AA	AA
PZE-103035114	A/G	3	28338880	NA	NA	NA	NA	NA	NA	NA	AA	AA	AA	AA	AA	AA	AA	AA	AA	AA	AA	AA	GA	GA	GG	AA	AA	AA	AA	AA	GG	AA	AA	AA	AA	GG	GG	AA	AA	GG	AA	GG	AA	GG	GG	GG	AA	AA	AA
PZE-103035540	A/C	3	28841929	NA	NA	NA	NA	NA	NA	NA	CC	AA	AA	AA	CA	CA	AA	AA	AA	AA	AA	AA	CA	CA	CA	AA	AA	CA	AA	CA	AA	AA	AA	AA	AA	AA	AA	AA	AA	AA	CA	AA	AA	CA	AA	AA	AA	CA	AA
PZE-103035649	A	3	28922651	NA	NA	NA	NA	NA	NA	NA	AA	AA	AA	AA	AA	AA	AA	AA	AA	AA	AA	AA	AA	AA	AA	AA	AA	AA	AA	AA	AA	AA	AA	AA	AA	AA	AA	AA	AA	AA	AA	AA	AA	AA	AA	AA	AA	AA	AA
PZE-103036266	A/C	3	29653189	NA	NA	NA	NA	NA	NA	NA	AA	CC	CC	CC	AA	AA	CC	CC	AA	CC	CC	CC	AA	AA	CC	CC	CC	AA	CC	AA	CC	CC	CC	CC	CC	AA	AA	CC	CC	AA	AA	CC	CC	AA	CC	CC	CC	AA	CC
PZE-103036305	A/G	3	29798804	NA	NA	NA	NA	NA	NA	NA	GG	AA	AA	AA	GA	GA	AA	AA	AA	AA	AA	AA	GA	GA	GA	AA	AA	GA	AA	GA	AA	AA	AA	AA	AA	GA	GA	AA	AA	GA	GA	AA	AA	GA	AA	AA	AA	GA	AA
PZE-103037038	A/G	3	31101223	NA	NA	NA	NA	NA	NA	NA	AA	GG	GG	GG	GA	GA	GG	GG	GG	GG	GG	GG	AA	AA	AA	GG	GG	GG	GG	GA	GG	GG	GG	GG	GG	GG	GG	GA	GG	GG	GG	GG	GG	GA	GA	GA	GG	GG	GG
PZE-103037508	A/G	3	32029675	NA	NA	NA	NA	NA	NA	NA	AA	GA	GA	GA	GA	GA	GA	GA	GA	GA	GA	GA	AA	AA	AA	GA	GA	GA	GA	GA	GA	GA	GA	GA	GA	GA	GA	GA	GA	GA	GA	GA	GA	GA	GA	GA	GA	GA	GA
SYN27565	A/C	3	32403200	NA	NA	NA	NA	NA	NA	NA	AA	AA	AA	AA	CA	CA	CA	CA	CA	CA	CA	CA	CA	CA	CA	CA	CA	CA	AA	AA	AA	CA	AA	AA	CA	CA	CA	CA	CA	CA	AA	CA	CA	CA	CA	CA	AA	AA	AA
PZA02255.2	A/C	3	33556885	NA	NA	NA	NA	NA	NA	NA	AA	AA	AA	AA	CA	CA	AA	AA	AA	AA	AA	AA	AA	AA	AA	AA	AA	AA	AA	CA	AA	AA	AA	AA	AA	AA	AA	CA	AA	AA	AA	AA	AA	CA	CA	CA	AA	AA	AA
PZE-103040332	G/A	3	35997421	NA	NA	NA	NA	NA	NA	NA	GG	GG	GG	GG	GG	GG	GG	GG	GG	GG	GG	GG	GG	GG	GG	GG	GG	GG	GG	GG	GG	GG	GG	GG	GG	GG	GG	GA	GG	GG	GG	GG	GG	GG	GG	GG	GG	GG	GG
PZE-103040868	G/A	3	36833864	NA	NA	NA	NA	NA	NA	NA	GG	GG	GG	GG	GG	GG	GG	GG	GG	GG	GG	GG	GG	GG	GG	GG	GG	GG	GG	GG	GG	GG	GG	GG	GG	GG	GG	GA	GG	GG	GG	GG	GG	GG	GG	GG	GG	GG	GG
PZE-103041998	G/A	3	39216459	NA	NA	NA	NA	NA	NA	NA	GG	AA	AA	AA	AA	AA	AA	AA	GA	AA	AA	AA	GG	GG	GG	AA	AA	GA	AA	AA	AA	AA	AA	AA	AA	AA	AA	GA	AA	GA	GA	AA	AA	AA	GA	GA	AA	GA	AA
SYN18833	A/G	3	40323100	NA	NA	NA	NA	NA	NA	NA	AA	AA	AA	AA	GA	GA	AA	AA	AA	AA	AA	AA	GA	GA	GA	AA	AA	AA	AA	GA	AA	AA	AA	AA	AA	GA	GA	GA	AA	AA	AA	AA	AA	GA	GA	GA	AA	AA	AA
PZE-103042715	A/C	3	40923938	NA	NA	NA	NA	NA	NA	NA	AA	AA	AA	AA	AA	AA	AA	AA	AA	AA	AA	AA	AA	AA	AA	AA	AA	AA	AA	AA	AA	AA	AA	AA	AA	CA	CA	AA	AA	CA	AA	AA	AA	AA	AA	AA	AA	AA	AA
PZE-103043218	G/A	3	41622468	NA	NA	NA	NA	NA	NA	NA	GG	GG	GG	GG	GG	GG	GG	GG	GG	GG	GG	GG	GG	GG	GG	GG	GG	GG	GG	GG	GG	GG	GG	GG	GG	GG	GG	GG	GG	GA	GG	GG	GG	GG	GG	GG	GG	GG	GG
PZE-103044102	A/C	3	43473810	NA	NA	NA	NA	NA	NA	NA	CC	AA	AA	AA	AA	AA	AA	AA	CC	AA	AA	AA	NN	AA	AA	AA	AA	AA	AA	AA	AA	AA	AA	AA	AA	AA	AA	CC	AA	AA	CC	AA	AA	AA	AA	AA	AA	AA	AA
SYN18260	A/C	3	43866921	NA	NA	NA	NA	NA	NA	NA	AA	AA	AA	AA	AA	AA	AA	AA	AA	AA	AA	AA	CA	CA	CA	AA	AA	AA	AA	AA	AA	AA	AA	AA	AA	CA	CA	CA	AA	AA	AA	AA	AA	AA	AA	AA	AA	AA	AA
PZE-103044640	A/G	3	44670967	NA	NA	NA	NA	NA	NA	NA	AA	AA	AA	AA	GA	GA	AA	AA	AA	AA	AA	AA	GA	GA	GG	AA	AA	AA	AA	GA	AA	AA	AA	AA	AA	AA	AA	AA	AA	GA	AA	AA	AA	GA	AA	AA	AA	AA	AA
PZE-103044654	C/A	3	44676693	NA	NA	NA	NA	NA	NA	NA	CC	CC	CC	CC	CA	CA	CC	CC	CA	CC	CC	CC	CA	CA	AA	CC	CC	CC	CC	CA	CC	CC	CC	CC	CC	CC	CC	CC	CC	CA	CC	CC	CC	CA	CC	CC	CC	CC	CC
PZE-103044723	C/A	3	45039029	NA	NA	NA	NA	NA	NA	NA	CC	CC	CC	CC	CC	CA	CC	CC	CC	CC	CC	CC	CC	CC	CA	CC	CC	CC	CC	CC	CC	CC	CC	CC	CC	CC	CC	CC	CC	CA	CC	CC	CC	CC	CC	CC	CC	CC	CC
PZE-103047376	G/A	3	50094155	NA	NA	NA	NA	NA	NA	NA	GG	AA	AA	AA	AA	AA	AA	AA	AA	AA	AA	AA	GG	GG	GG	AA	AA	AA	AA	AA	AA	AA	AA	AA	AA	AA	AA	GA	AA	GA	GA	AA	AA	AA	GA	GA	AA	GA	AA
PZE-103049110	C/A	3	53143525	NA	NA	NA	NA	NA	NA	NA	CC	CC	CC	CC	CC	CC	CC	CC	CA	CC	CC	CC	CC	CC	CA	CC	CC	CC	CC	CC	CC	CC	CC	CC	CC	CA	CA	CC	CC	CA	CC	CC	CC	CC	CC	CC	CC	CC	CC
PZE-103049396	A/G	3	53675536	NA	NA	NA	NA	NA	NA	NA	AA	AA	AA	AA	AA	AA	AA	AA	AA	AA	AA	AA	AA	AA	GA	AA	AA	AA	AA	AA	AA	AA	AA	AA	AA	AA	AA	AA	AA	GA	AA	AA	AA	AA	AA	AA	AA	AA	AA
PZA01447.1	A/G	3	53890967	NA	NA	NA	NA	NA	NA	NA	GG	AA	AA	AA	AA	AA	AA	AA	AA	AA	AA	AA	GA	GA	AA	AA	AA	GA	AA	AA	AA	AA	AA	AA	AA	AA	AA	AA	AA	AA	GA	AA	AA	AA	AA	AA	AA	GA	AA
PZE-103049573	G/A	3	53982031	NA	NA	NA	NA	NA	NA	NA	AA	GG	GG	GG	GG	GG	GG	GG	GG	GG	GG	GG	GA	GA	GG	GG	GG	GA	GG	GG	GG	GG	GG	GG	GG	GG	GG	GG	GG	GG	GA	GG	GG	GG	GG	GG	GG	GA	GG
PZE-103050010	A/G	3	54475038	NA	NA	NA	NA	NA	NA	NA	AA	AA	AA	AA	AA	AA	AA	AA	GA	AA	AA	AA	AA	AA	GA	AA	AA	AA	AA	AA	AA	AA	AA	AA	AA	GA	GA	GA	AA	GA	AA	AA	AA	AA	AA	AA	AA	AA	AA
PZE-103050268	A	3	55108138	NA	NA	NA	NA	NA	NA	NA	AA	AA	AA	AA	AA	AA	AA	AA	AA	AA	AA	AA	AA	AA	AA	AA	AA	AA	AA	AA	AA	AA	AA	AA	AA	AA	AA	AA	AA	AA	AA	AA	AA	AA	AA	AA	AA	AA	AA
PZE-103050495	A/G	3	55374519	NA	NA	NA	NA	NA	NA	NA	AA	AA	AA	AA	AA	AA	AA	AA	AA	AA	AA	AA	AA	AA	AA	AA	AA	AA	AA	AA	AA	AA	AA	AA	AA	AA	AA	AA	AA	AA	AA	AA	AA	AA	AA	AA	AA	AA	AA
PZE-103051543	C/A	3	57089664	NA	NA	NA	NA	NA	NA	NA	CC	CC	CC	CC	CC	CC	CC	CC	CC	CC	CC	CC	CC	CC	CC	CC	CC	CC	CC	CC	CC	CC	CC	CC	CC	CA	CA	CA	CC	CA	CC	CC	CC	CC	CC	CC	CC	CC	CC
PZE-103052001	A/G	3	58079857	NA	NA	NA	NA	NA	NA	NA	AA	AA	AA	AA	AA	AA	AA	AA	AA	AA	AA	AA	AA	AA	AA	AA	AA	AA	AA	AA	AA	AA	AA	AA	AA	AA	AA	AA	AA	AA	AA	AA	AA	AA	AA	AA	AA	AA	AA
PZE-103052343	A/C	3	58540462	NA	NA	NA	NA	NA	NA	NA	AA	AA	AA	AA	AA	AA	AA	AA	AA	AA	AA	AA	AA	AA	AA	AA	AA	AA	AA	AA	AA	AA	AA	AA	AA	CA	CA	AA	AA	AA	AA	AA	AA	AA	AA	AA	AA	AA	AA
PZE-103052783	A/G	3	59297467	NA	NA	NA	NA	NA	NA	NA	AA	AA	AA	AA	AA	AA	AA	AA	GA	AA	AA	AA	AA	AA	AA	AA	AA	AA	AA	AA	AA	AA	AA	AA	AA	GA	GA	AA	AA	AA	AA	AA	AA	AA	AA	AA	AA	AA	AA
PZE-103053192	A/G	3	60014805	NA	NA	NA	NA	NA	NA	NA	AA	GG	GG	GG	GG	GG	GG	GG	GA	GG	GG	GG	AA	AA	GA	GG	GG	GA	GG	GG	GG	GG	GG	GG	GG	GA	GA	GG	GG	GA	GA	GG	GG	GG	GG	GG	GG	GA	GG
SYN14386	C/A	3	60025702	NA	NA	NA	NA	NA	NA	NA	CC	AA	AA	AA	AA	AA	AA	AA	CA	AA	AA	AA	CC	CC	CA	AA	AA	CA	AA	AA	AA	AA	AA	AA	AA	AA	AA	AA	AA	CA	CA	AA	AA	AA	AA	AA	AA	CA	AA
PZE-103054563	A/G	3	63694629	NA	NA	NA	NA	NA	NA	NA	GG	AA	AA	AA	GA	GA	AA	AA	AA	AA	AA	AA	GA	GA	AA	AA	AA	GA	AA	GA	AA	AA	AA	AA	AA	GA	GA	AA	AA	AA	GA	AA	AA	GA	GA	GA	AA	GA	AA
SYN31434	A/G	3	66184420	NA	NA	NA	NA	NA	NA	NA	GG	AA	AA	AA	GA	GA	AA	AA	AA	AA	AA	AA	GA	GA	GA	AA	AA	GA	AA	GA	AA	AA	AA	AA	AA	GA	GA	GA	AA	AA	GA	AA	AA	GA	GA	GA	AA	GA	AA
PZE-103055494	A/G	3	66705042	NA	NA	NA	NA	NA	NA	NA	GG	AA	AA	AA	AA	AA	AA	AA	GA	AA	AA	AA	GA	GA	GA	AA	AA	GA	AA	AA	AA	AA	AA	AA	AA	AA	AA	AA	AA	GA	GA	AA	AA	AA	AA	AA	AA	GA	AA
PZE-103056753	G/A	3	69558888	NA	NA	NA	NA	NA	NA	NA	GG	AA	AA	AA	GA	GA	AA	AA	GA	AA	AA	AA	GG	GG	GA	AA	AA	GA	AA	GA	AA	AA	AA	AA	AA	GA	GA	AA	AA	AA	GA	AA	AA	GA	GA	GA	AA	GA	AA
PZE-103058215	A/G	3	77238472	NA	NA	NA	NA	NA	NA	NA	AA	AA	AA	AA	GA	GA	AA	AA	GA	AA	AA	AA	GA	GA	GG	AA	AA	AA	AA	GA	AA	AA	AA	AA	AA	GA	GA	AA	AA	GA	AA	AA	AA	GA	GA	GA	AA	AA	AA
PZE-103058818	A/G	3	80650810	NA	NA	NA	NA	NA	NA	NA	AA	AA	AA	AA	GA	GA	AA	AA	GA	AA	AA	AA	GA	GA	GG	AA	AA	AA	AA	GA	AA	AA	AA	AA	AA	AA	AA	AA	AA	GA	AA	AA	AA	GA	GA	GA	AA	AA	AA
PZE-103058909	A/G	3	81074929	NA	NA	NA	NA	NA	NA	NA	AA	AA	AA	AA	GA	GA	AA	AA	GA	AA	AA	AA	GA	GA	GG	AA	AA	AA	AA	GA	AA	AA	AA	AA	AA	GA	GA	AA	AA	GA	AA	AA	AA	GA	GA	GA	AA	AA	AA
PZE-103059266	G	3	82352151	NA	NA	NA	NA	NA	NA	NA	GG	GG	GG	GG	GG	GG	GG	GG	GG	GG	GG	GG	GG	GG	GG	GG	GG	GG	GG	GG	GG	GG	GG	GG	GG	GG	GG	GG	GG	GG	GG	GG	GG	GG	GG	GG	GG	GG	GG
PZE-107023082	A/G	3	84909559	NA	NA	NA	NA	NA	NA	NA	AA	AA	AA	AA	GA	GA	AA	AA	GA	AA	AA	AA	GA	GA	GA	AA	AA	AA	AA	GA	AA	AA	AA	AA	AA	AA	AA	AA	AA	GA	AA	AA	AA	GA	GA	GA	AA	AA	AA
PZE-103068739	G/A	3	86774730	NA	NA	NA	NA	NA	NA	NA	AA	GG	GG	GG	GG	GG	GG	GG	GA	GG	GG	GG	GA	GA	GA	GG	GG	GA	GG	GG	GG	GG	GG	GG	GG	GA	GA	GG	GG	GA	GA	GG	GG	GG	GG	GG	GG	GA	GG
PZE-103068285	A/G	3	86909916	NA	NA	NA	NA	NA	NA	NA	AA	AA	AA	AA	AA	AA	AA	AA	AA	AA	AA	AA	AA	AA	AA	AA	AA	AA	AA	AA	AA	AA	AA	AA	AA	AA	AA	AA	AA	AA	AA	AA	AA	AA	AA	AA	AA	AA	AA
PZE-103067949	G/C	3	87713637	NA	NA	NA	NA	NA	NA	NA	GG	GG	GG	GG	GG	GG	GG	GG	GC	GG	GG	GG	GG	GG	GC	GG	GG	GG	GG	GG	GG	GG	GG	GG	GG	GG	GG	GG	GG	GG	GG	GG	GG	GG	GG	GG	GG	GG	GG
PZE-103065819	A/C	3	92542501	NA	NA	NA	NA	NA	NA	NA	AA	AA	AA	AA	AA	AA	AA	AA	CA	AA	AA	AA	AA	AA	AA	AA	AA	AA	AA	AA	AA	AA	AA	AA	AA	CA	CA	AA	AA	AA	AA	AA	AA	AA	AA	AA	AA	AA	AA
PZE-103065358	C/A	3	93827663	NA	NA	NA	NA	NA	NA	NA	CC	AA	AA	AA	CC	CA	AA	AA	AA	AA	AA	AA	CC	CC	CC	AA	AA	CA	AA	CA	AA	AA	AA	AA	AA	AA	AA	AA	AA	AA	CA	AA	AA	AA	CA	CA	AA	AA	AA
PZE-103064149	G/A	3	97582739	NA	NA	NA	NA	NA	NA	NA	GG	GG	GG	GG	GA	GA	GG	GG	GG	GG	GG	GG	GA	GA	GA	GG	GG	GG	GG	GA	GG	GG	GG	GG	GG	GG	GG	GG	GG	GG	GG	GG	GG	GA	GA	GA	GG	GG	GG
PZE-103063892	G	3	98140596	NA	NA	NA	NA	NA	NA	NA	GG	GG	GG	GG	GG	GG	GG	GG	GG	GG	GG	GG	GG	GG	GG	GG	GG	GG	GG	GG	GG	GG	GG	GG	GG	GG	GG	GG	GG	GG	GG	GG	GG	GG	GG	GG	GG	GG	GG
PZE-103063764	C/A	3	98391040	NA	NA	NA	NA	NA	NA	NA	CC	CC	CC	CC	CC	CC	CC	CC	CC	CC	CC	CC	AA	AA	CA	CC	CC	CC	CC	CC	CC	CC	CC	CC	CC	CC	CC	CC	CC	CC	CC	CC	CC	CC	CC	CC	CC	CC	CC
PZE-103063168	G/A	3	99519231	NA	NA	NA	NA	NA	NA	NA	GG	GG	GG	GG	GG	GG	GG	GG	GG	GG	GG	GG	GG	GG	GG	GG	GG	GG	GG	GG	GG	GG	GG	GG	GG	GA	GA	GG	GG	GG	GG	GG	GG	GG	GG	GG	GG	GG	GG
PZE-103061735	A/C	3	105795679	NA	NA	NA	NA	NA	NA	NA	AA	AA	AA	AA	AA	AA	AA	AA	AA	AA	AA	AA	AA	AA	CA	AA	AA	AA	AA	AA	AA	AA	AA	AA	AA	CA	CA	CA	AA	CA	AA	AA	AA	AA	AA	AA	AA	AA	AA
PZE-103061612	G/A	3	106244719	NA	NA	NA	NA	NA	NA	NA	GG	GG	GG	GG	GA	GA	GG	GG	GA	GG	GG	GG	GA	GA	GA	GG	GG	GG	GG	GA	GG	GG	GG	GG	GG	GG	GG	GG	GG	GG	GG	GG	GG	GA	GA	GA	GG	GG	GG
PZE-103061286	A/G	3	107422260	NA	NA	NA	NA	NA	NA	NA	AA	AA	AA	AA	GA	GA	AA	AA	AA	AA	AA	AA	GA	GA	GA	AA	AA	AA	AA	GA	AA	AA	AA	AA	AA	AA	AA	AA	AA	AA	AA	AA	AA	GA	GA	GA	AA	AA	AA
PZE-103060293	G/A	3	110461222	NA	NA	NA	NA	NA	NA	NA	GG	GG	GG	GG	GA	GA	GG	GG	GG	GG	GG	GG	GG	GG	GG	GG	GG	GG	GG	GA	GG	GG	GG	GG	GG	GG	GG	GG	GG	GG	GG	GG	GG	GA	GA	GA	GG	GG	GG
PZE-103059706	A/C	3	112045081	NA	NA	NA	NA	NA	NA	NA	CC	AA	AA	AA	CA	CA	AA	AA	AA	AA	AA	AA	CA	CA	AA	AA	AA	CA	AA	CA	AA	AA	AA	AA	AA	CA	CA	AA	AA	AA	CA	AA	AA	CA	CA	CA	AA	CA	AA
PZE-103059528	C/A	3	112757329	NA	NA	NA	NA	NA	NA	NA	CC	CC	CC	CC	CC	CC	CC	CC	CA	CC	CC	CC	CA	CA	AA	CC	CC	CC	CC	CC	CC	CC	CC	CC	CC	CC	CC	CA	CC	CA	CC	CC	CC	CC	CC	CC	CC	CC	CC
PZE-103059411	A/C	3	113075109	NA	NA	NA	NA	NA	NA	NA	AA	AA	AA	AA	AA	AA	AA	AA	CA	AA	AA	AA	CA	CA	CC	AA	AA	AA	AA	AA	AA	AA	AA	AA	AA	AA	AA	CA	AA	CA	AA	AA	AA	AA	AA	AA	AA	AA	AA
PZE-103071247	A/G	3	116976397	NA	NA	NA	NA	NA	NA	NA	AA	AA	AA	AA	AA	AA	AA	AA	AA	AA	AA	AA	GA	GA	GA	AA	AA	GA	GA	AA	AA	AA	AA	AA	AA	GA	GA	AA	AA	GA	AA	AA	AA	AA	GA	GA	AA	AA	AA
PZE-103072415	G/A	3	119322681	NA	NA	NA	NA	NA	NA	NA	GG	AA	AA	AA	GA	GA	AA	AA	GA	AA	AA	AA	GG	GG	GG	AA	AA	GA	AA	GA	AA	AA	AA	AA	AA	GA	GA	AA	AA	GA	GA	AA	AA	GA	AA	AA	AA	GA	AA
PZE-103072593	A/G	3	119639520	NA	NA	NA	NA	NA	NA	NA	AA	GG	GG	GG	GA	GA	GG	GG	GA	GG	GG	GG	AA	AA	AA	GG	GG	GA	GG	GA	GG	GG	GG	GG	GG	GA	GA	GG	GG	GA	GA	GG	GG	GA	GG	GG	GG	GA	GG
PZE-103073770	C/A	3	122077074	NA	NA	NA	NA	NA	NA	NA	CC	AA	AA	AA	CA	CA	AA	AA	AA	AA	AA	AA	CC	CC	CC	AA	AA	CA	AA	CA	AA	AA	AA	AA	AA	CA	CA	AA	AA	CA	CA	AA	AA	CA	CA	CA	AA	CA	AA
PZE-103074862	A/G	3	123784371	NA	NA	NA	NA	NA	NA	NA	AA	AA	AA	AA	GA	GA	AA	AA	GA	AA	AA	AA	GA	GA	GA	AA	AA	AA	AA	GA	AA	AA	AA	AA	AA	GA	GA	AA	AA	AA	AA	AA	AA	GA	GA	GA	AA	AA	AA
PZE-103075246	A/G	3	124666487	NA	NA	NA	NA	NA	NA	NA	AA	AA	AA	AA	AA	AA	AA	AA	AA	AA	AA	AA	AA	AA	AA	AA	AA	AA	AA	AA	AA	AA	AA	AA	AA	AA	AA	AA	AA	AA	AA	AA	AA	AA	AA	AA	AA	AA	AA
PZE-103075454	G/A	3	125110703	NA	NA	NA	NA	NA	NA	NA	GG	AA	AA	AA	GA	GA	AA	AA	GA	AA	AA	AA	GG	GG	GA	AA	AA	GA	AA	GA	AA	AA	AA	AA	AA	GA	GA	AA	AA	GA	GA	AA	AA	GA	AA	AA	AA	GA	AA
PZE-103075614	C/A	3	125427407	NA	NA	NA	NA	NA	NA	NA	CC	AA	AA	AA	CA	CA	AA	AA	AA	AA	AA	AA	CC	CC	CA	AA	AA	AA	AA	CA	AA	AA	AA	AA	AA	AA	AA	AA	AA	CA	CA	AA	AA	CA	CA	CA	AA	CA	AA
PZE-103075978	G/A	3	126109305	NA	NA	NA	NA	NA	NA	NA	GG	GG	GG	GG	GG	GG	GG	GG	GG	GG	GG	GG	GG	GG	GG	GG	GG	GG	GG	GG	GG	GG	GG	GG	GG	GG	GG	GG	GG	GG	GG	GG	GG	GG	GA	GA	GG	GG	GG
PZE-103076544	A/G	3	127218444	NA	NA	NA	NA	NA	NA	NA	AA	AA	AA	AA	AA	AA	AA	AA	GA	AA	AA	AA	AA	AA	GA	AA	AA	AA	AA	AA	AA	AA	AA	AA	AA	AA	AA	AA	AA	GA	AA	AA	AA	AA	GA	GA	AA	AA	AA
PZE-103076545	A/G	3	127218725	NA	NA	NA	NA	NA	NA	NA	AA	AA	AA	AA	AA	AA	AA	AA	GA	AA	AA	AA	AA	AA	GA	AA	AA	AA	AA	AA	AA	AA	AA	AA	AA	AA	AA	AA	AA	AA	AA	AA	AA	AA	GA	GA	AA	AA	AA
PZE-103077185	G/A	3	127854546	NA	NA	NA	NA	NA	NA	NA	GG	GG	GG	GG	GG	GG	GG	GG	GG	GG	GG	GG	GG	GG	GG	GG	GG	GG	GG	GG	GG	GG	GG	GG	GG	GA	GA	GG	GG	GA	GG	GG	GG	GG	GA	GA	GG	GG	GG
PZE-103077287	G/A	3	128090719	NA	NA	NA	NA	NA	NA	NA	GG	GG	GG	GG	GG	GG	GG	GG	GA	GG	GG	GG	GG	GG	GA	GG	GG	GG	GG	GG	GG	GG	GG	GG	GG	GA	GA	GG	GG	GG	GG	GG	GG	GG	GA	GA	GG	GG	GG
PZE-103077912	G/A	3	128904821	NA	NA	NA	NA	NA	NA	NA	GG	GG	GG	GG	GG	GG	GG	GG	GA	GG	GG	GG	GA	GA	AA	GG	GG	GG	GG	GA	GG	GG	GG	GG	GG	GA	GA	GG	GG	GA	GG	GG	GG	GA	GA	GA	GG	GG	GG
PZE-103078186	C/A	3	129086792	NA	NA	NA	NA	NA	NA	NA	CC	CC	CC	CC	CC	CC	CC	CC	CC	CC	CC	CC	CC	CC	CA	CC	CC	CC	CC	CC	CC	CC	CC	CC	CC	CC	CC	CC	CC	CA	CC	CC	CC	CC	CC	CC	CC	CC	CC
PZE-103081176	A/G	3	134867390	NA	NA	NA	NA	NA	NA	NA	AA	AA	AA	AA	AA	AA	AA	AA	AA	AA	AA	AA	AA	AA	AA	AA	AA	AA	AA	AA	AA	AA	AA	AA	AA	AA	AA	AA	AA	AA	AA	AA	AA	AA	AA	AA	AA	AA	AA
PZE-103081521	A/G	3	135288584	NA	NA	NA	NA	NA	NA	NA	AA	GG	GG	GG	GA	GA	GG	GG	GG	GG	GG	GG	AA	AA	GA	GG	GG	GA	GG	GG	GG	GG	GG	GG	GG	GG	GG	GG	GG	GG	GA	GG	GG	GG	GA	GA	GG	GA	GA
PZE-103081689	G/A	3	135503352	NA	NA	NA	NA	NA	NA	NA	GG	AA	AA	AA	GA	GA	AA	AA	GA	AA	AA	AA	GG	GG	GG	AA	AA	GA	AA	AA	AA	AA	AA	AA	AA	AA	AA	AA	AA	AA	GA	AA	AA	AA	GA	GA	AA	GA	GA
PZE-103081692	A/G	3	135506077	NA	NA	NA	NA	NA	NA	NA	AA	GG	GG	GG	GA	GA	GG	GG	GA	GG	GG	GG	AA	AA	AA	GG	GG	GA	GG	GA	GG	GG	GG	GG	GG	GG	GG	GG	GG	GG	GA	GG	GG	GG	GA	GA	GG	GA	GA
PZE-103082105	G/A	3	136084718	NA	NA	NA	NA	NA	NA	NA	AA	GG	GG	GG	GA	GA	GG	GG	GA	GG	GG	GG	GA	GA	GA	GG	GG	GA	GG	GA	GG	GG	GG	GG	GG	GA	GA	GG	GG	GA	GA	GG	GG	GG	GA	GA	GG	GA	GG
PZE-103082258	A/G	3	136335425	NA	NA	NA	NA	NA	NA	NA	AA	GG	GG	GG	GA	GA	GG	GG	GA	GG	GG	GG	AA	AA	AA	GG	GG	GA	GG	GG	GG	GG	GG	GG	GG	GA	GA	GG	GG	GG	GA	GG	GG	GG	GG	GG	GG	GA	GA
PZE-103083487	G/A	3	138386380	NA	NA	NA	NA	NA	NA	NA	GG	GG	GG	GG	GG	GG	GG	GG	GG	GG	GG	GG	GG	GG	GG	GG	GG	GG	GG	GG	GG	GG	GG	GG	GG	GG	GG	GG	GG	GG	GG	GG	GG	GG	GG	GG	GG	GG	GG
PZE-103083718	G/A	3	138643422	NA	NA	NA	NA	NA	NA	NA	GG	AA	AA	AA	GA	GA	AA	AA	GA	AA	AA	AA	GG	GG	GG	AA	AA	AA	AA	GA	AA	AA	AA	AA	AA	GA	GA	AA	AA	AA	GA	AA	AA	GA	GA	GA	AA	GA	GA
PZE-103084178	G	3	139507712	NA	NA	NA	NA	NA	NA	NA	GG	GG	GG	GG	GG	GG	GG	GG	GG	GG	GG	GG	GG	GG	GG	GG	GG	GG	GG	GG	GG	GG	GG	GG	GG	GG	GG	GG	GG	GG	GG	GG	GG	GG	GG	GG	GG	GG	GG
PZE-103085608	C/A	3	141572539	NA	NA	NA	NA	NA	NA	NA	CC	CC	CC	CC	CA	CA	CC	CC	CC	CC	CC	CC	CA	CA	CA	CC	CC	CC	CC	CC	CC	CC	CC	CC	CC	CC	CC	CC	CC	CC	CC	CC	CC	CA	CA	CA	CC	CC	CC
SYN31570	G/A	3	143006201	NA	NA	NA	NA	NA	NA	NA	GG	GG	GG	GG	GG	GG	GG	GG	GA	GG	GG	GG	GA	GA	GA	GG	GG	GG	GG	GG	GG	GG	GG	GG	GG	GA	GA	GG	GG	GG	GG	GG	GG	GA	GG	GG	GG	GG	GG
PZE-103087199	G/A	3	144687159	NA	NA	NA	NA	NA	NA	NA	GG	GG	GG	GG	GA	GA	GG	GG	GG	GG	GG	GG	GG	GG	GA	GG	GG	GG	GG	GG	GG	GG	GG	GG	GG	GG	GG	GG	GG	GG	GG	GG	GG	GG	GA	GA	GG	GG	GG
SYN16519	A/G	3	147746187	NA	NA	NA	NA	NA	NA	NA	AA	AA	AA	AA	AA	AA	AA	AA	AA	AA	AA	AA	AA	AA	AA	AA	AA	AA	AA	AA	AA	AA	AA	AA	AA	GA	AA	AA	AA	AA	AA	AA	AA	AA	AA	AA	AA	AA	AA
SYN20916	G/A	3	148221596	NA	NA	NA	NA	NA	NA	NA	GG	AA	GA	GA	GA	GA	GA	GA	GA	GA	GA	GA	GG	NN	GA	GA	GA	GA	GA	GA	GA	GA	GA	GA	GA	GA	GA	GA	GA	GA	GA	GA	GA	GA	GA	GA	GA	GA	GA
PZE-103089730	A/C	3	148229898	NA	NA	NA	NA	NA	NA	NA	CC	AA	AA	AA	CA	CA	AA	AA	AA	AA	AA	AA	CA	CA	AA	AA	AA	CA	AA	CA	AA	AA	AA	AA	AA	AA	AA	AA	AA	CA	CA	AA	AA	CA	CA	CA	AA	CA	CA
PZE-103089927	G/A	3	148540478	NA	NA	NA	NA	NA	NA	NA	AA	GG	GG	GG	GA	GA	GG	GG	GG	GG	GG	GG	GA	GA	GG	GG	GG	GA	GG	GG	GG	GG	GG	GG	GG	GG	GG	GG	GG	GG	GA	GG	GG	GA	GA	GA	GG	GA	GA
SYN15468	G/A	3	148612783	NA	NA	NA	NA	NA	NA	NA	GG	GG	GG	GG	GG	GG	GG	GG	GA	GG	GG	GG	GG	GG	GG	GG	GG	GG	GG	GG	GG	GG	GG	GG	GG	GA	GA	GG	GG	GA	GG	GG	GG	GG	GG	GG	GG	GG	GG
PZE-103090090	G/A	3	148845158	NA	NA	NA	NA	NA	NA	NA	GG	GG	GG	GG	GG	GG	GG	GG	GG	GG	GG	GG	GG	GG	GG	GG	GG	GG	GG	GG	GG	GG	GG	GG	GG	GG	GG	GG	GG	GG	GG	GG	GG	GG	GG	GG	GG	GG	GG
PZE-103090188	A/C	3	148977612	NA	NA	NA	NA	NA	NA	NA	CC	AA	AA	AA	CA	CA	AA	AA	AA	AA	AA	AA	CA	CA	AA	AA	AA	CA	AA	AA	AA	AA	AA	AA	AA	AA	AA	AA	AA	CA	CA	AA	AA	AA	CA	CA	AA	CA	CA
PZE-103091040	A	3	150053477	NA	NA	NA	NA	NA	NA	NA	AA	AA	AA	AA	AA	AA	AA	AA	AA	AA	AA	AA	AA	AA	AA	AA	AA	AA	AA	AA	AA	AA	AA	AA	AA	AA	AA	AA	AA	AA	AA	AA	AA	AA	AA	AA	AA	AA	AA
PZE-103091447	C/A	3	151044104	NA	NA	NA	NA	NA	NA	NA	CC	CC	CC	CC	CC	CC	CC	CC	CC	CC	CC	CC	CA	CA	AA	CC	CC	CC	CC	CA	CC	CC	CC	CC	CC	CA	CA	CC	CC	CA	CC	CC	CC	CC	CC	CC	CC	CC	CC
PZE-103091660	A/G	3	151341647	NA	NA	NA	NA	NA	NA	NA	AA	GG	GG	GG	GG	GG	GG	GG	GA	GG	GG	GG	AA	AA	GA	GG	GG	GA	GG	GA	GG	GG	GG	GG	GG	GG	GG	GG	GG	GG	GA	GG	GG	GG	GG	GG	GG	GG	GA
SYN28295	A/C	3	151621880	NA	NA	NA	NA	NA	NA	NA	AA	AA	AA	AA	AA	AA	AA	AA	CA	AA	AA	AA	AA	AA	AA	AA	AA	AA	AA	AA	AA	AA	AA	AA	AA	AA	AA	AA	AA	AA	AA	AA	AA	AA	AA	AA	AA	AA	AA
PZE-103091851	T/A	3	151725550	NA	NA	NA	NA	NA	NA	NA	TT	TT	TT	TT	TT	TT	TT	TT	TT	TT	TT	TT	TT	TT	TT	TT	TT	TT	TT	TT	TT	TT	TT	TT	TT	TT	TT	TT	TT	TT	TT	TT	TT	TT	TT	TT	TT	TT	TT
PZE-103092676	C/A	3	153298314	NA	NA	NA	NA	NA	NA	NA	CC	CC	CC	CC	CC	CC	CC	CC	CC	CC	CC	CC	CC	CC	CC	CC	CC	CC	CC	CC	CC	CC	CC	CC	CC	CA	CC	CC	CC	CA	CC	CC	CC	CC	CC	CC	CC	CC	CC
PZE-103093154	G	3	154095634	NA	NA	NA	NA	NA	NA	NA	GG	GG	GG	GG	GG	GG	GG	GG	GG	GG	GG	GG	GG	GG	GG	GG	GG	GG	GG	GG	GG	GG	GG	GG	GG	GG	GG	GG	GG	GG	GG	GG	GG	GG	GG	GG	GG	GG	GG
PZE-103093392	A/C	3	154557178	NA	NA	NA	NA	NA	NA	NA	AA	AA	AA	AA	AA	AA	AA	AA	CA	AA	AA	AA	AA	AA	AA	AA	AA	AA	AA	AA	AA	AA	AA	AA	AA	AA	AA	AA	AA	AA	AA	AA	AA	AA	AA	AA	AA	AA	AA
PZE-103094339	G/A	3	155316474	NA	NA	NA	NA	NA	NA	NA	AA	GG	GG	GG	GG	GG	GG	GG	GA	GG	GG	GG	GA	GA	GG	GG	GG	GA	GG	GG	GG	GG	GG	GG	GG	GG	GG	GG	GG	GA	GA	GG	GG	GG	GG	GG	GG	GA	GA
PZE-103096408	A/G	3	156283556	NA	NA	NA	NA	NA	NA	NA	AA	AA	AA	AA	AA	AA	AA	AA	GA	AA	AA	AA	AA	AA	GA	AA	AA	AA	AA	GA	AA	AA	AA	AA	AA	AA	AA	AA	AA	GA	AA	AA	AA	AA	AA	AA	AA	AA	AA
PZE-103098213	A/C	3	158509302	NA	NA	NA	NA	NA	NA	NA	CC	AA	AA	AA	CA	CA	AA	AA	AA	AA	AA	AA	CA	CA	AA	AA	AA	CA	AA	AA	AA	AA	AA	AA	AA	AA	AA	AA	AA	AA	CA	AA	AA	CA	CA	CA	AA	CA	CA
PZE-103098628	A/G	3	158889049	NA	NA	NA	NA	NA	NA	NA	AA	AA	AA	AA	GA	GA	AA	AA	GA	AA	AA	AA	AA	AA	GA	AA	AA	AA	AA	AA	AA	AA	AA	AA	AA	AA	AA	AA	AA	GA	AA	AA	AA	GA	AA	AA	AA	AA	AA
PZE-103100389	G/A	3	160666381	NA	NA	NA	NA	NA	NA	NA	GG	GG	GG	GG	GG	GG	GG	GG	GA	GG	GG	GG	GG	GG	GG	GG	GG	GG	GG	GG	GG	GG	GG	GG	GG	GG	GG	GG	GG	GG	GG	GG	GG	GG	GG	GG	GG	GG	GG
SYN20322	A/G	3	160901885	NA	NA	NA	NA	NA	NA	NA	AA	AA	AA	AA	AA	AA	AA	AA	AA	AA	AA	AA	GA	GA	GA	AA	AA	AA	AA	GA	AA	AA	AA	AA	AA	AA	AA	AA	AA	GA	AA	AA	AA	AA	AA	AA	AA	AA	AA
SYN19494	G/A	3	161366083	NA	NA	NA	NA	NA	NA	NA	GG	GG	GG	GG	GG	GG	GG	GG	GA	GG	GG	GG	GA	GA	GA	GG	GG	GG	GG	GG	GG	GG	GG	GG	GG	GG	GG	GG	GG	GA	GG	GG	GG	GG	GG	GG	GG	GG	GG
PZE-103102501	G/A	3	162817884	NA	NA	NA	NA	NA	NA	NA	GG	GG	GG	GG	GA	GA	GG	GG	GA	GG	GG	GG	GA	GA	AA	GG	GG	GG	GG	GG	GG	GG	GG	GG	GG	GG	GG	GG	GG	GG	GG	GG	GG	GA	GA	GG	GG	GG	GG
PZE-103102738	A/C	3	164372883	NA	NA	NA	NA	NA	NA	NA	AA	CC	CC	CC	CA	CA	CC	CC	CA	CC	CC	CC	AA	AA	AA	CC	CC	CA	CC	CA	CC	CC	CC	CC	CC	CC	CC	CC	CC	CC	CA	CC	CC	CC	CC	CC	CC	CA	CC
PZE-103104806	A/G	3	166153777	NA	NA	NA	NA	NA	NA	NA	AA	AA	AA	AA	AA	AA	AA	AA	GG	AA	AA	AA	AA	AA	AA	AA	AA	AA	AA	AA	AA	AA	AA	AA	AA	AA	AA	AA	AA	AA	AA	AA	AA	AA	AA	AA	AA	AA	AA
PZE-103110355	C/A	3	170680787	NA	NA	NA	NA	NA	NA	NA	AA	CC	CC	CC	CA	CA	CC	CC	CC	CC	CC	CC	CA	CA	CA	CC	CC	CA	CC	CA	CC	CC	CC	CC	CC	CC	CC	CC	CC	CA	CA	CC	CC	CC	CC	CC	CC	CA	CC
PZE-103110761	A/G	3	170907233	NA	NA	NA	NA	NA	NA	NA	AA	AA	AA	AA	GA	GA	AA	AA	GA	AA	AA	AA	GA	GA	GA	AA	AA	AA	AA	AA	AA	AA	AA	AA	AA	AA	AA	AA	AA	AA	AA	AA	AA	GA	AA	AA	AA	AA	AA
PZE-103112971	A/G	3	172675582	NA	NA	NA	NA	NA	NA	NA	AA	AA	AA	AA	GA	GA	AA	AA	GA	AA	AA	AA	GA	GA	GG	AA	AA	AA	AA	AA	AA	AA	AA	AA	AA	AA	AA	AA	AA	AA	AA	AA	AA	AA	AA	AA	AA	AA	AA
PZE-103114860	A/G	3	174764059	NA	NA	NA	NA	NA	NA	NA	GG	AA	AA	AA	AA	AA	AA	AA	GA	AA	AA	AA	GA	GA	GA	AA	AA	GA	AA	GA	AA	AA	AA	AA	AA	AA	AA	AA	AA	GA	GA	AA	AA	AA	GA	AA	AA	GA	AA
PZE-103115618	G/A	3	175554472	NA	NA	NA	NA	NA	NA	NA	GG	GG	GG	GG	GA	GA	GG	GG	GG	GG	GG	GG	GA	GA	GA	GG	GG	GG	GG	GG	GG	GG	GG	GG	GG	GG	GG	GG	GG	GG	GG	GG	GG	GG	GA	GG	GG	GG	GG
PZE-103118170	A/C	3	176784418	NA	NA	NA	NA	NA	NA	NA	AA	AA	AA	AA	CA	CA	AA	AA	AA	AA	AA	AA	CA	CA	CA	AA	AA	AA	AA	AA	AA	AA	AA	AA	AA	AA	AA	AA	AA	AA	AA	AA	AA	AA	AA	AA	AA	AA	AA
PZE-103118377	G/A	3	177124534	NA	NA	NA	NA	NA	NA	NA	GG	GG	GG	GG	GA	GA	GG	GG	GG	GG	GG	GG	GG	GG	GG	GG	GG	GG	GG	GA	GA	GG	GG	GG	GG	GG	GG	GG	GG	GG	GG	GG	GG	GG	GG	GG	GG	GG	GG
PZE-103118406	G/A	3	177144063	NA	NA	NA	NA	NA	NA	NA	GG	GG	GG	GG	GA	GA	GG	GG	GG	GG	GG	GG	GG	GG	GG	GG	GG	GG	GG	GA	GA	GG	GG	GG	GG	GG	GG	GG	GG	GG	GG	GG	GG	GG	GG	GG	GG	GG	GG
SYN30210	C/A	3	179413165	NA	NA	NA	NA	NA	NA	NA	CC	CC	CC	CC	CC	CC	CC	CC	CC	CC	CC	CC	CC	CC	CC	CC	CC	CC	CC	CC	CC	CC	CC	CC	CC	CC	CC	CC	CC	CC	CC	CC	CC	CC	CC	CC	CC	CC	CC
SYN31220	A/G	3	180977949	NA	NA	NA	NA	NA	NA	NA	AA	GG	GG	GG	GA	GA	GG	GG	GA	GG	GG	GG	AA	AA	AA	GG	GG	GA	GG	GA	GA	GG	GG	GG	GG	GG	GG	GG	GG	GA	GA	GG	GG	GA	GG	GG	GG	GA	GG
PZE-103123325	C/A	3	181066484	NA	NA	NA	NA	NA	NA	NA	CC	CC	CC	CC	CC	CC	CC	CC	CA	CC	CC	CC	CC	CC	CC	CC	CC	CC	CC	CC	CC	CC	CC	CC	CC	CC	CC	CC	CC	CC	CC	CC	CC	CC	CC	CC	CC	CC	CC
PZE-103123992	G/A	3	181615798	NA	NA	NA	NA	NA	NA	NA	GG	GG	GG	GG	GG	GG	GG	GG	GG	GG	GG	GG	GG	GG	GG	GG	GG	GG	GG	GG	GG	GG	GG	GG	GG	GG	GG	GG	GG	GG	GG	GG	GG	GG	GG	GG	GG	GG	GG
PZE-103125642	A/G	3	183252371	NA	NA	NA	NA	NA	NA	NA	GG	AA	AA	AA	AA	AA	AA	AA	AA	AA	AA	AA	GA	GA	GA	AA	AA	GA	AA	AA	AA	AA	AA	AA	AA	AA	AA	AA	AA	GA	GA	AA	AA	AA	AA	AA	AA	GA	AA
PZE-103127639	A/G	3	184462271	NA	NA	NA	NA	NA	NA	NA	AA	AA	AA	AA	AA	AA	AA	AA	AA	AA	AA	AA	AA	AA	AA	AA	AA	AA	AA	AA	AA	AA	AA	AA	AA	AA	AA	AA	AA	AA	AA	AA	AA	AA	AA	AA	AA	AA	AA
SYN23237	A/G	3	184601452	NA	NA	NA	NA	NA	NA	NA	AA	GG	GG	GG	GA	GA	GG	GG	GG	GG	GG	GG	AA	AA	AA	GG	GG	GA	GG	GA	GA	GG	GG	GG	GG	GG	GG	GG	GG	GA	GA	GG	GG	GA	GG	GG	GG	GA	GG
SYN23245	G/A	3	184674522	NA	NA	NA	NA	NA	NA	NA	GG	GG	GG	GG	GA	GA	GG	GG	GG	GG	GG	GG	GA	GA	GA	GG	GG	GG	GG	GA	GG	GG	GG	GG	GG	GG	GG	GG	GG	GG	GG	GG	GG	GG	GG	GG	GG	GG	GG
PZE-103128516	G/A	3	185258754	NA	NA	NA	NA	NA	NA	NA	GG	GG	GG	GG	GG	GG	GG	GG	GG	GG	GG	GG	GG	GG	GG	GG	GG	GG	GG	GG	GG	GG	GG	GG	GG	GG	GG	GG	GG	GG	GG	GG	GG	GG	GG	GG	GG	GG	GG
SYN20493	G/A	3	186435833	NA	NA	NA	NA	NA	NA	NA	GG	AA	AA	AA	GA	GA	AA	AA	GA	AA	AA	AA	GG	GG	GG	AA	AA	GA	AA	GG	GG	AA	AA	AA	GA	AA	AA	GA	AA	GA	GA	AA	AA	GA	GA	AA	AA	GA	AA
SYN30326	A/G	3	187211976	NA	NA	NA	NA	NA	NA	NA	AA	GG	GG	GG	GA	GA	GG	GG	GG	GG	GG	GG	AA	AA	AA	GG	GG	GA	GG	GG	GG	GG	GG	GG	GG	GG	GG	GG	GG	GA	GA	GG	GG	GA	GG	GG	GG	GA	GG
PZE-103132112	A/G	3	188091257	NA	NA	NA	NA	NA	NA	NA	AA	AA	AA	GA	AA	AA	AA	AA	GA	AA	AA	AA	AA	AA	AA	AA	AA	AA	AA	GG	GG	GA	AA	AA	AA	AA	AA	GA	AA	AA	AA	AA	AA	AA	AA	AA	AA	AA	AA
PZE-103132152	G/A	3	188237898	NA	NA	NA	NA	NA	NA	NA	AA	GG	GG	GA	GA	GA	GG	GG	GA	GG	GG	GG	GA	GA	GA	GG	GG	GA	GG	AA	AA	GA	GG	GG	GG	GG	GG	GA	GG	GA	GA	GG	GG	GA	GG	GG	GG	GA	GG
PZE-103136534	A/G	3	191932135	NA	NA	NA	NA	NA	NA	NA	AA	AA	AA	GA	GA	GA	AA	AA	GA	GA	AA	GA	AA	AA	AA	AA	AA	AA	AA	AA	AA	GA	AA	GA	GA	AA	AA	GA	AA	GA	AA	AA	GA	AA	AA	GG	AA	AA	GA
SYN20189	A/G	3	193861432	NA	NA	NA	NA	NA	NA	NA	AA	AA	AA	GG	GG	GG	AA	AA	GG	GG	AA	GG	AA	AA	AA	AA	AA	AA	AA	GG	GG	GG	AA	GG	GG	AA	AA	GG	AA	GG	AA	AA	GG	GG	AA	GG	AA	AA	GG
SYN5793	C/A	3	194010038	NA	NA	NA	NA	NA	NA	NA	CC	CC	CC	CC	CA	CA	CC	CC	CC	CC	CC	CC	CC	CC	CC	CC	CC	CC	CC	CA	CA	CC	CC	CC	CC	CC	CC	CC	CC	CC	CC	CC	CC	CC	CC	CC	CC	CC	CC
PZE-103138981	A/C	3	195262398	NA	NA	NA	NA	NA	NA	NA	AA	AA	AA	CA	CC	CA	AA	AA	CA	CA	AA	CA	CA	CA	CA	AA	AA	AA	AA	CA	CA	CA	AA	CA	CA	AA	AA	CA	AA	CA	AA	AA	CA	CA	CA	CC	AA	AA	CA
PZE-103139833	G/A	3	195927321	NA	NA	NA	NA	NA	NA	NA	AA	GG	GG	GG	GG	GG	GG	GG	GG	GG	GG	GG	GA	GA	GA	GG	GG	GA	GG	GG	GG	GG	GG	GG	GG	GG	GG	GG	GG	GA	GA	GG	GG	GG	GG	GG	GG	GA	GG
SYN37386	G/A	3	195936473	NA	NA	NA	NA	NA	NA	NA	GG	AA	AA	GA	GG	GA	GA	GA	GA	GA	GA	GG	GG	GG	GG	AA	AA	GA	AA	GA	GA	GA	AA	GA	GA	AA	AA	GA	GA	GG	GA	AA	GA	GA	GA	GG	AA	GA	GA
SYN22223	G/A	3	196942020	NA	NA	NA	NA	NA	NA	NA	GG	GG	GG	GG	GA	GA	GG	GG	GG	GG	GG	GG	GA	GA	GA	GG	GG	GG	GG	GA	GA	GG	GG	GG	GG	GG	GG	GG	GG	GG	GG	GG	GG	GA	GG	GG	GG	GG	GG
PZE-103141647	A/G	3	197252279	NA	NA	NA	NA	NA	NA	NA	AA	AA	AA	AA	AA	AA	AA	AA	AA	AA	AA	AA	GA	GA	GA	AA	AA	AA	AA	AA	AA	AA	AA	AA	AA	AA	AA	AA	AA	AA	AA	AA	AA	AA	GA	AA	AA	AA	AA
PZE-103142893	G/A	3	198391556	NA	NA	NA	NA	NA	NA	NA	GG	GG	GG	GG	GG	GG	GG	GG	GG	GG	GG	GG	GG	GG	GG	GG	GG	GG	GG	GG	GG	GG	GG	GG	GG	GG	GG	GG	GG	GG	GG	GG	GG	GG	GG	GG	GG	GG	GG
PZE-103142979	A/C	3	198520055	NA	NA	NA	NA	NA	NA	NA	AA	AA	AA	AA	AA	AA	AA	AA	AA	AA	AA	AA	AA	AA	AA	AA	AA	AA	AA	AA	AA	AA	AA	AA	AA	AA	AA	AA	AA	AA	AA	AA	AA	AA	AA	AA	AA	AA	AA
PZE-103143680	G	3	199250779	NA	NA	NA	NA	NA	NA	NA	GG	GG	GG	GG	GG	GG	GG	GG	GG	GG	GG	GG	GG	GG	GG	GG	GG	GG	GG	GG	GG	GG	GG	GG	GG	GG	GG	GG	GG	GG	GG	GG	GG	GG	GG	GG	GG	GG	GG
PZE-103145047	G/A	3	199953486	NA	NA	NA	NA	NA	NA	NA	GG	GG	GG	GG	GA	GA	GG	GG	GG	GG	GG	GG	GG	GG	GG	GG	GG	GG	GG	GA	GA	GG	GG	GG	GG	GG	GG	GG	GG	GG	GG	GG	GG	GG	GG	GG	GG	GG	GG
SYN32691	A/G	3	201324828	NA	NA	NA	NA	NA	NA	NA	AA	AA	AA	AA	GA	GA	AA	AA	AA	AA	AA	AA	AA	AA	AA	AA	AA	AA	AA	AA	AA	AA	AA	AA	AA	AA	AA	AA	AA	AA	AA	AA	AA	AA	AA	AA	AA	AA	AA
SYN15014	G/A	3	201991804	NA	NA	NA	NA	NA	NA	NA	GG	AA	AA	AA	GA	GA	AA	AA	AA	AA	AA	AA	GG	GG	GG	AA	AA	GA	AA	AA	AA	AA	AA	AA	AA	AA	AA	AA	AA	AA	AA	AA	AA	GA	GA	AA	GA	GA	GA
PZE-103149597	C/A	3	203752317	NA	NA	NA	NA	NA	NA	NA	CC	CC	CC	CC	CC	CC	CC	CC	CC	CC	CC	CC	CC	CC	CC	CC	CC	CC	CC	CC	CC	CC	CC	CC	CC	CC	CC	CC	CC	CC	CC	CC	CC	CC	CC	CC	CC	CC	CC
PZE-103149619	G/A	3	203760680	NA	NA	NA	NA	NA	NA	NA	GG	GG	GG	GG	GA	GA	GG	GG	GG	GG	GG	GG	GG	GG	GG	GG	GG	GG	GG	GA	GA	GG	GG	GG	GG	GG	GG	GG	GG	GG	GG	GG	GG	GG	GG	GG	GG	GG	GG
PZE-103150482	A/G	3	204579880	NA	NA	NA	NA	NA	NA	NA	AA	AA	AA	AA	AA	AA	AA	AA	AA	AA	AA	AA	GA	GA	GA	AA	AA	AA	AA	AA	GA	AA	AA	AA	AA	AA	AA	AA	AA	AA	AA	AA	AA	GA	AA	AA	AA	AA	AA
SYN20312	C/A	3	204663936	NA	NA	NA	NA	NA	NA	NA	AA	CC	CC	CC	CA	CA	CC	CC	CC	CC	CC	CC	CA	CA	CA	CC	CC	CA	CC	CA	CA	CC	CC	CC	CC	CC	CC	CC	CC	CA	CC	CC	CC	CC	CC	CC	CC	CA	CA
PZE-103151010	G/A	3	204994023	NA	NA	NA	NA	NA	NA	NA	GG	GG	GG	GG	GG	GG	GG	GG	GG	GG	GG	GG	GA	GA	GA	GG	GG	GG	GG	GA	GA	GG	GG	GG	GG	GG	GG	GG	GG	GG	GG	GG	GG	GG	GG	GG	GG	GG	GG
PZE-103151399	G/A	3	205260873	NA	NA	NA	NA	NA	NA	NA	GG	AA	AA	AA	GA	GA	AA	AA	AA	AA	AA	AA	GG	GG	GG	GA	GA	GA	AA	GA	GA	AA	AA	AA	AA	AA	AA	AA	AA	GA	AA	AA	AA	GA	GA	AA	AA	GA	GA
SYN28063	G/A	3	208785867	NA	NA	NA	NA	NA	NA	NA	AA	GG	GG	GG	GA	GA	GG	GG	GG	GG	GG	GG	GA	GA	GA	GG	GG	GA	GG	GA	GA	GG	GG	GG	GG	GG	GG	GG	GG	GA	GG	GG	GG	GG	GA	GG	GG	GA	GA
PZE-103156977	A/C	3	209027687	NA	NA	NA	NA	NA	NA	NA	AA	CC	CC	CC	CA	CA	CC	CC	CC	CC	CA	CA	AA	AA	AA	CC	CC	CA	CC	CA	CA	CC	CC	CC	CC	CC	CC	CC	CC	CA	CC	CC	CC	CC	CA	CC	CC	CA	CA
PZE-103157460	A/C	3	209492904	NA	NA	NA	NA	NA	NA	NA	AA	AA	AA	AA	AA	AA	AA	AA	AA	AA	AA	AA	AA	AA	AA	AA	AA	AA	AA	AA	AA	AA	AA	AA	AA	AA	AA	AA	AA	AA	AA	AA	AA	AA	CA	AA	AA	AA	AA
PZE-103157755	A/G	3	209798825	NA	NA	NA	NA	NA	NA	NA	AA	GG	GG	GG	GA	GA	GG	GG	GG	GG	GG	GG	AA	AA	AA	GG	GG	GA	GG	GA	GA	GG	GG	GG	GG	GG	GG	GG	GG	GA	GG	GG	GG	GG	GG	GG	GG	GA	GA
SYN36310	G/A	3	209973792	NA	NA	NA	NA	NA	NA	NA	GG	GG	GG	GG	GG	GG	GG	GG	GG	GG	GA	GG	GA	GA	GA	GG	GG	GA	GG	GG	GG	GG	GG	GG	GG	GG	GG	GG	GG	GG	GG	GG	GG	GG	GG	GG	GG	GG	GG
SYN20833	C/A	3	210358171	NA	NA	NA	NA	NA	NA	NA	CC	CC	CC	CC	CC	CC	CC	CC	CC	CC	CC	CC	CA	CA	CA	CC	CC	CA	CC	CC	CC	CC	CC	CC	CC	CC	CC	CC	CC	CC	CC	CC	CC	CC	CA	CC	CC	CC	CC
PZE-103159288	G/A	3	210760174	NA	NA	NA	NA	NA	NA	NA	GG	GG	GG	GG	GG	GG	GG	GG	GG	GG	GG	GG	GA	GA	GA	GG	GG	GG	GG	GG	GG	GG	GG	GG	GG	GG	GG	GG	GG	GG	GG	GG	GG	GG	GG	GG	GG	GG	GG
PZE-103160158	G/A	3	211230808	NA	NA	NA	NA	NA	NA	NA	GG	AA	AA	AA	GA	GA	AA	AA	AA	AA	AA	AA	GG	GG	GG	AA	AA	GA	AA	GA	GA	AA	AA	AA	AA	AA	AA	AA	AA	GA	AA	AA	AA	AA	AA	AA	AA	GA	GA
PZE-103161091	C/A	3	211968759	NA	NA	NA	NA	NA	NA	NA	AA	CC	CC	CC	CA	CA	CC	CC	CC	CC	CC	CC	CA	CA	CA	CC	CC	CA	CC	CA	CA	CC	CC	CC	CC	CC	CC	CC	CC	CA	CC	CC	CC	CC	CA	CC	CC	CA	CA
PZE-103162678	G/A	3	213223036	NA	NA	NA	NA	NA	NA	NA	GG	GG	GG	GG	GG	GG	GG	GG	GG	GG	GG	GG	GG	GG	GG	GG	GG	GG	GG	GG	GG	GG	GG	GG	GG	GG	GG	GG	GG	GG	GG	GG	GG	GG	GG	GG	GG	GG	GG
PZE-103163035	A/G	3	213524975	NA	NA	NA	NA	NA	NA	NA	AA	GG	GG	GG	GA	GA	GG	GG	GG	GG	GG	GG	AA	AA	GA	GG	GG	GA	GG	GA	GA	GG	GG	GG	GG	GG	GG	GG	GG	GA	GG	GG	GG	GG	GA	GG	GA	GA	GA
PZE-103163529	A/G	3	213654405	NA	NA	NA	NA	NA	NA	NA	AA	AA	AA	AA	AA	AA	AA	AA	AA	AA	AA	AA	GA	GA	GA	AA	AA	AA	AA	AA	AA	AA	AA	AA	AA	AA	AA	AA	AA	AA	AA	AA	AA	AA	GA	AA	AA	AA	AA
PZE-103164358	C/A	3	214200967	NA	NA	NA	NA	NA	NA	NA	CC	CC	CC	CC	CC	CC	CC	CC	CC	CC	CC	CC	CA	CA	CA	CC	CC	CC	CC	CC	CC	CC	CC	CC	CC	CC	CC	CC	CC	CC	CC	CC	CC	CC	CA	CC	CC	CC	CC
PZB01457.1	G/A	3	214279602	NA	NA	NA	NA	NA	NA	NA	GG	GG	GG	GG	GG	GG	GG	GG	GG	GG	GG	GG	GG	GG	GG	GG	GG	GG	GG	GG	GG	GG	GG	GG	GG	GG	GG	GG	GG	GG	GG	GG	GG	GG	GG	GG	GG	GG	GG
PZE-103165581	G/A	3	215017751	NA	NA	NA	NA	NA	NA	NA	AA	GG	GG	GG	GA	GA	GG	GG	GG	GG	GG	GG	GA	GA	GA	GG	GG	GA	GG	GA	GA	GA	GG	GG	GG	GG	GG	GG	GG	GA	GA	GG	GG	GG	GG	GG	GG	GA	GA
SYN33394	A/C	3	215375486	NA	NA	NA	NA	NA	NA	NA	CC	AA	AA	AA	CA	AA	AA	AA	AA	AA	AA	AA	CC	NN	CC	AA	AA	AA	AA	AA	AA	AA	AA	AA	AA	AA	AA	AA	AA	AA	AA	AA	AA	AA	AA	AA	AA	AA	AA
SYN29941	A/G	3	216271325	NA	NA	NA	NA	NA	NA	NA	AA	AA	AA	AA	AA	AA	AA	AA	AA	AA	AA	AA	GA	GA	GA	AA	AA	AA	AA	AA	AA	AA	AA	AA	AA	AA	AA	AA	AA	AA	AA	AA	AA	AA	AA	AA	AA	AA	AA
SYN8639	A/G	3	216647518	NA	NA	NA	NA	NA	NA	NA	AA	GG	GG	GG	GA	GA	GG	GG	GG	GG	GG	GG	AA	AA	AA	GG	GG	GA	GG	GA	GA	GA	GG	GG	GG	GG	GG	GG	GG	GA	GA	GG	GG	GG	GG	GG	GG	GA	GA
PZE-103168588	G/A	3	217008927	NA	NA	NA	NA	NA	NA	NA	GG	GG	GG	GG	GG	GG	GG	GG	GG	GG	GG	GG	GG	GG	GG	GG	GG	GG	GG	GG	GG	GG	GG	GG	GG	GA	GG	GG	GG	GG	GG	GG	GG	GG	GG	GG	GG	GG	GG
SYN31522	G/A	3	217562977	NA	NA	NA	NA	NA	NA	NA	AA	GG	GG	GA	GA	GA	GG	GG	GA	GG	GG	GG	GA	GA	GA	GA	GA	GA	GG	AA	AA	GG	GG	GG	GA	GA	GG	GA	GA	GA	GA	GG	GG	GG	GG	GG	GA	GA	GA
SYN6775	G/A	3	217830845	NA	NA	NA	NA	NA	NA	NA	AA	GG	GG	GG	GA	GA	GG	GG	GG	GG	GG	GG	GA	GA	GA	GG	GG	GA	GG	GA	GA	GG	GG	GG	GG	GG	GG	GG	GG	GA	GA	GG	GG	GG	GG	GG	GG	GA	GA
PZE-103171163	G/A	3	218190805	NA	NA	NA	NA	NA	NA	NA	GG	AA	AA	AA	GA	GA	AA	AA	AA	AA	AA	AA	GG	GG	GG	AA	AA	GA	AA	GA	GA	AA	AA	AA	AA	AA	AA	AA	AA	GA	GA	AA	AA	AA	AA	AA	AA	GA	GA
PZE-103171599	A/G	3	218801149	NA	NA	NA	NA	NA	NA	NA	AA	AA	AA	AA	GA	GA	AA	AA	AA	AA	AA	AA	GA	GA	GA	AA	AA	AA	AA	AA	AA	AA	AA	AA	AA	AA	AA	AA	AA	AA	AA	AA	AA	AA	AA	AA	GA	AA	AA
PZE-103174386	G/A	3	220848936	NA	NA	NA	NA	NA	NA	NA	GG	AA	AA	AA	AA	AA	AA	AA	AA	AA	AA	AA	GG	GG	GG	AA	AA	GA	GA	GA	GA	AA	AA	AA	AA	AA	AA	AA	AA	GA	GA	AA	AA	AA	AA	AA	AA	GA	GA
PZE-103175779	A/G	3	221688583	NA	NA	NA	NA	NA	NA	NA	AA	AA	AA	AA	AA	AA	AA	AA	AA	AA	AA	AA	AA	AA	AA	AA	AA	AA	AA	AA	AA	AA	AA	AA	AA	AA	AA	AA	AA	AA	AA	AA	AA	AA	AA	AA	AA	AA	AA
SYN6986	A/G	3	222552568	NA	NA	NA	NA	NA	NA	NA	AA	AA	AA	AA	AA	AA	AA	AA	AA	AA	AA	AA	AA	AA	AA	AA	AA	AA	AA	GA	GA	AA	AA	AA	AA	AA	AA	AA	AA	AA	AA	AA	AA	AA	AA	AA	GA	AA	AA
PZE-103179078	A/C	3	224487247	NA	NA	NA	NA	NA	NA	NA	AA	AA	AA	AA	CA	CA	AA	AA	AA	AA	AA	AA	CA	CA	CA	AA	AA	AA	AA	CA	CA	AA	AA	AA	AA	AA	AA	AA	AA	AA	AA	AA	AA	AA	AA	AA	CA	AA	AA
ZM012337-0431	A/G	3	224622258	NA	NA	NA	NA	NA	NA	NA	AA	GG	GG	GG	GA	GA	GG	GG	GG	GG	GG	GG	AA	AA	AA	GG	GG	GA	GA	GA	GA	GG	GG	GG	GG	GG	GG	GG	GG	GA	GA	GG	GG	GG	GG	GG	GG	GG	GG
PZE-103180642	A/G	3	225548629	NA	NA	NA	NA	NA	NA	NA	AA	GG	GG	GG	GG	GG	GG	GG	GA	GG	GG	GG	AA	AA	AA	GG	GG	GA	GA	GG	GG	GG	GG	GG	GG	GG	GG	GG	GG	GG	GA	GG	GG	GG	GG	GG	GA	GG	GG
SYN30483	A/G	3	225906915	NA	NA	NA	NA	NA	NA	NA	AA	GG	GG	GG	GA	GA	GG	GG	GG	GG	GG	GG	AA	AA	AA	GG	GG	GG	GA	GG	GG	GG	GG	GG	GG	GG	GG	GG	GG	GG	GA	GG	GG	GG	GG	GG	GG	GG	GG
PZE-103182291	A/G	3	227083822	NA	NA	NA	NA	NA	NA	NA	GG	AA	AA	AA	AA	AA	AA	AA	GA	AA	AA	AA	GA	GA	GA	AA	AA	GA	GA	AA	AA	AA	AA	AA	AA	AA	AA	AA	AA	AA	GA	AA	AA	AA	AA	AA	GA	AA	AA
PZE-103182712	A/G	3	227274031	NA	NA	NA	NA	NA	NA	NA	AA	AA	AA	AA	AA	AA	AA	AA	AA	AA	AA	AA	AA	AA	AA	AA	AA	AA	AA	GA	GA	AA	AA	AA	AA	AA	AA	AA	AA	AA	AA	AA	AA	AA	AA	AA	AA	AA	AA
PZE-103183069	A/G	3	227450962	NA	NA	NA	NA	NA	NA	NA	AA	AA	AA	AA	AA	AA	AA	AA	AA	AA	AA	AA	AA	AA	AA	AA	AA	AA	AA	GG	GG	AA	AA	AA	AA	AA	AA	AA	AA	AA	AA	AA	AA	AA	AA	AA	AA	AA	AA
PZE-103183391	G/A	3	227827542	NA	NA	NA	NA	NA	NA	NA	GG	GG	GG	GG	GG	GG	GG	GG	GA	GG	GG	GG	GG	GG	GG	GG	GG	GG	GG	AA	AA	GG	GG	GG	GG	GG	GG	GG	GG	GG	GG	GG	GG	GG	GG	GG	GA	GG	GG
PZE-103183701	A/G	3	228369946	NA	NA	NA	NA	NA	NA	NA	AA	GG	GG	GG	GA	GA	GG	GG	GG	GG	GG	GG	AA	AA	AA	GG	GG	GA	GA	GA	GA	GG	GG	GG	GG	GG	GG	GG	GG	GG	GA	GG	GG	GG	GG	GG	GG	GG	GG
SYN1576	A/G	3	230016843	NA	NA	NA	NA	NA	NA	NA	AA	AA	AA	AA	GA	GA	AA	AA	AA	AA	AA	AA	GA	GA	GA	AA	AA	AA	AA	AA	AA	AA	AA	AA	AA	AA	AA	AA	AA	AA	AA	AA	AA	AA	AA	AA	AA	AA	AA
PZE-104000272	C/A	4	596470	NA	NA	NA	NA	NA	NA	NA	CC	AA	AA	AA	AA	AA	AA	AA	AA	CA	AA	AA	CC	CC	CC	AA	AA	CA	CA	AA	AA	AA	AA	AA	AA	AA	AA	AA	AA	CA	CA	CA	AA	AA	AA	AA	AA	AA	AA
PZE-104005295	G/A	4	1265285	NA	NA	NA	NA	NA	NA	NA	GG	GG	GG	GG	GG	GG	GG	GG	GG	GG	GG	GG	GA	GA	GA	GG	GG	GG	GG	GA	GG	GG	GG	GG	GG	GG	GG	GG	GG	GG	GG	GG	GG	GG	GG	GG	GG	GG	GG
PZE-104005482	A	4	1458931	NA	NA	NA	NA	NA	NA	NA	AA	AA	AA	AA	AA	AA	AA	AA	AA	AA	AA	AA	AA	AA	AA	AA	AA	AA	AA	AA	AA	AA	AA	AA	AA	AA	AA	AA	AA	AA	AA	AA	AA	AA	AA	AA	AA	AA	AA
SYN17723	C/A	4	2835898	NA	NA	NA	NA	NA	NA	NA	CC	CC	CC	CC	CC	CC	CC	CC	CC	CC	CC	CC	CC	CC	CC	CC	CC	CC	CC	CA	CC	CC	CC	CC	CC	CC	CC	CC	CC	CC	CC	CC	CC	CC	CC	CC	CC	CC	CC
PZE-104003542	A/G	4	2980645	NA	NA	NA	NA	NA	NA	NA	AA	AA	AA	AA	AA	AA	AA	AA	AA	AA	AA	AA	AA	AA	AA	AA	AA	AA	AA	GA	AA	AA	AA	AA	AA	AA	AA	AA	AA	AA	AA	AA	AA	AA	AA	AA	AA	AA	AA
PZE-104004045	G/A	4	3398925	NA	NA	NA	NA	NA	NA	NA	GG	GG	GG	GG	GG	GG	GG	GG	GG	GG	GG	GG	GA	GA	GA	GG	GG	GG	GG	GG	GG	GG	GG	GG	GG	GG	GG	GG	GG	GA	GA	GG	GG	GG	GG	GG	GG	GG	GG
SYN1067	G/A	4	3458242	NA	NA	NA	NA	NA	NA	NA	GG	GG	GG	GG	GG	GG	GG	GG	GG	GG	GG	GG	GA	GA	GA	GG	GG	GG	GG	GG	GG	GG	GG	GG	GG	GG	GG	GG	GG	GG	GG	GG	GG	GG	GG	GG	GG	GG	GG
PZE-104007604	G	4	5246710	NA	NA	NA	NA	NA	NA	NA	GG	GG	GG	GG	GG	GG	GG	GG	GG	GG	GG	GG	GG	GG	GG	GG	GG	GG	GG	GG	GG	GG	GG	GG	GG	GG	GG	GG	GG	GG	GG	GG	GG	GG	GG	GG	GG	GG	GG
PZE-104009393	G/A	4	6411812	NA	NA	NA	NA	NA	NA	NA	GG	GG	GG	GG	GG	GG	GG	GG	GA	GG	GG	GG	GG	GG	GG	GG	GG	GG	GG	GG	GG	GG	GG	GG	GG	GG	GG	GG	GG	GA	GA	GG	GG	GG	GG	GG	GG	GG	GG
PZE-104009638	A/C	4	6545029	NA	NA	NA	NA	NA	NA	NA	AA	CC	CC	CC	CC	CC	CC	CC	CA	CC	CC	CC	AA	AA	AA	CC	CC	CA	CA	CC	CC	CC	CC	CC	CC	CC	CC	CC	CC	CA	CA	CC	CC	CC	CC	CC	CC	CC	CC
PZE-104010113	A/G	4	7155405	NA	NA	NA	NA	NA	NA	NA	AA	AA	AA	AA	AA	AA	AA	AA	AA	AA	AA	AA	AA	AA	AA	AA	AA	AA	AA	AA	AA	AA	AA	AA	AA	AA	AA	AA	AA	AA	AA	AA	AA	AA	AA	AA	AA	AA	AA
SYN5712	A/G	4	9857309	NA	NA	NA	NA	NA	NA	NA	GG	AA	AA	AA	AA	AA	AA	AA	GA	AA	GA	AA	GA	GA	GA	AA	AA	GA	GA	AA	AA	AA	AA	GA	AA	AA	AA	AA	AA	GA	GA	AA	AA	AA	AA	AA	AA	AA	AA
PZE-104012412	T/A	4	10656171	NA	NA	NA	NA	NA	NA	NA	AA	TT	TT	TT	TT	TT	TT	TT	TT	TT	TT	TT	TA	TA	TA	TT	TT	TT	TT	TT	TT	TT	TT	TT	TT	TT	TT	TT	TT	TT	TT	TT	TT	TT	TT	TT	TT	TT	TT
PZE-104013142	G/A	4	11385233	NA	NA	NA	NA	NA	NA	NA	GG	GG	GG	GG	GG	GG	GG	GG	GG	GG	GG	GG	GG	GG	GG	GG	GG	GG	GG	GG	GA	GG	GG	GG	GG	GG	GG	GG	GG	GG	GG	GG	GG	GG	GG	GG	GG	GG	GG
PZE-104013824	G/A	4	12205446	NA	NA	NA	NA	NA	NA	NA	GG	GG	GG	GG	GG	GG	GG	GG	GG	GG	GG	GG	AA	GG	GG	GG	GG	GG	GG	GG	GG	GG	GG	GG	GG	GG	GG	GG	GG	GG	GG	GG	GG	AA	GG	GG	GG	GG	GG
PZE-104014765	A/G	4	14033065	NA	NA	NA	NA	NA	NA	NA	GG	AA	GA	GA	AA	AA	AA	AA	GA	AA	AA	AA	GA	GA	GA	AA	AA	GA	GA	AA	GA	AA	AA	AA	AA	AA	AA	AA	AA	GA	GA	AA	AA	AA	AA	AA	GA	AA	AA
SYN8509	A/G	4	14113339	NA	NA	NA	NA	NA	NA	NA	AA	GG	GG	GG	GG	GG	GG	GG	GA	GG	GG	GG	GA	GA	AA	GG	GG	GA	GA	GG	GG	GG	GG	GG	GG	GG	GG	GG	GG	GG	GG	GG	GG	GG	GG	GG	GG	GG	GG
SYN13986	A/G	4	15298316	NA	NA	NA	NA	NA	NA	NA	AA	AA	AA	AA	AA	AA	AA	AA	AA	AA	AA	AA	AA	AA	AA	AA	AA	AA	AA	AA	GA	AA	AA	AA	AA	AA	AA	AA	AA	GA	GA	AA	AA	AA	AA	AA	AA	AA	AA
SYN33243	A/G	4	15611615	NA	NA	NA	NA	NA	NA	NA	AA	AA	AA	AA	AA	AA	AA	AA	AA	AA	AA	AA	AA	AA	AA	AA	AA	AA	AA	AA	AA	AA	AA	AA	AA	AA	AA	AA	AA	AA	AA	AA	AA	AA	AA	AA	AA	AA	AA
PZE-104016174	A/G	4	15860225	NA	NA	NA	NA	NA	NA	NA	GG	AA	GA	GA	AA	AA	AA	AA	AA	AA	AA	AA	GA	GA	GA	AA	AA	GA	GA	AA	GA	AA	AA	AA	AA	AA	AA	AA	AA	AA	AA	AA	AA	GA	AA	AA	GA	AA	AA
PZE-104016330	A/G	4	16130336	NA	NA	NA	NA	NA	NA	NA	AA	AA	AA	AA	AA	AA	AA	AA	GA	AA	AA	AA	GA	GA	GA	AA	AA	AA	AA	AA	AA	AA	AA	AA	AA	AA	AA	AA	AA	AA	AA	AA	AA	AA	AA	AA	AA	AA	AA
PZE-104017018	G/A	4	16984033	NA	NA	NA	NA	NA	NA	NA	AA	GG	GG	GG	GG	GG	GG	GG	GG	GG	GG	GG	GA	GA	GA	GG	GG	GG	GG	GG	GA	GG	GG	GG	GG	GG	GG	GG	GG	GG	GG	GG	GG	GA	GG	GG	GG	GG	GG
PZE-104018824	C/A	4	18810001	NA	NA	NA	NA	NA	NA	NA	CC	CC	CC	CC	CC	CC	CC	CC	CC	CC	CC	CC	CC	CC	CC	CC	CC	CC	CC	CC	CA	CC	CC	CC	CC	CC	CC	CC	CC	CC	CC	CC	CC	CC	CC	CC	CC	CC	CC
PZE-104018854	A/C	4	18910790	NA	NA	NA	NA	NA	NA	NA	AA	CC	CC	CC	CC	CC	CC	CC	CC	CC	CC	CC	AA	AA	AA	CC	CC	CC	CA	CC	CC	CC	CC	CC	CC	CC	CC	CC	CC	CC	CC	CC	CC	CC	CC	CC	CC	CC	CC
PZE-104019303	C	4	19859745	NA	NA	NA	NA	NA	NA	NA	CC	CC	CC	CC	CC	CC	CC	CC	CC	CC	CC	CC	CC	CC	CC	CC	CC	CC	CC	CC	CC	CC	CC	CC	CC	CC	CC	CC	CC	CC	CC	CC	CC	CC	CC	CC	CC	CC	CC
PZE-104019988	A/G	4	21220943	NA	NA	NA	NA	NA	NA	NA	GG	AA	AA	AA	AA	AA	AA	AA	GA	AA	AA	AA	GA	GA	GA	AA	AA	GA	GA	AA	GA	AA	AA	AA	AA	AA	AA	AA	AA	AA	AA	AA	AA	GA	AA	AA	AA	AA	AA
SYN23840	A	4	21913199	NA	NA	NA	NA	NA	NA	NA	AA	AA	AA	AA	AA	AA	AA	AA	AA	AA	AA	AA	AA	AA	AA	AA	AA	AA	AA	AA	AA	AA	AA	AA	AA	AA	AA	AA	AA	AA	AA	AA	AA	AA	AA	AA	AA	AA	AA
PZE-104021091	A/G	4	22553686	NA	NA	NA	NA	NA	NA	NA	GG	AA	GA	GA	AA	AA	AA	AA	GA	AA	AA	AA	GA	GA	GA	AA	AA	GA	GA	AA	AA	AA	AA	AA	AA	AA	AA	AA	AA	GA	AA	AA	AA	AA	AA	AA	GA	AA	AA
PZE-104021281	A/G	4	22836203	NA	NA	NA	NA	NA	NA	NA	AA	AA	AA	AA	AA	AA	AA	AA	GA	AA	AA	AA	GA	GA	GA	AA	AA	AA	AA	AA	AA	AA	AA	AA	AA	AA	AA	AA	AA	AA	AA	AA	AA	GA	AA	AA	AA	AA	AA
PZE-104021381	A/G	4	22979589	NA	NA	NA	NA	NA	NA	NA	AA	AA	GA	GA	AA	AA	AA	AA	AA	AA	AA	AA	GA	AA	GA	AA	AA	AA	AA	AA	AA	AA	AA	AA	AA	AA	AA	AA	AA	AA	AA	AA	AA	GA	AA	AA	GA	AA	AA
PZE-104021665	G	4	23190139	NA	NA	NA	NA	NA	NA	NA	GG	GG	GG	GG	GG	GG	GG	GG	GG	GG	GG	GG	GG	GG	GG	GG	GG	GG	GG	GG	GG	GG	GG	GG	GG	GG	GG	GG	GG	GG	GG	GG	GG	GG	GG	GG	GG	GG	GG
PZE-104021862	A/C	4	23524571	NA	NA	NA	NA	NA	NA	NA	AA	CC	CC	CC	CC	CC	CC	CC	CC	CC	CC	CC	AA	AA	AA	CC	CC	CA	CA	CC	CC	CC	CC	CC	CC	CC	CC	CC	CC	CA	CC	CC	CC	CA	CC	CC	CC	CC	CC
PZE-104022145	G/A	4	23907274	NA	NA	NA	NA	NA	NA	NA	AA	GG	GG	GG	GG	GG	GG	GG	GG	GG	GG	GG	GA	GA	GA	GG	GG	GA	GG	GG	GG	GG	GG	GG	GG	GG	GG	GG	GG	GA	GG	GG	GG	GG	GG	GG	GG	GG	GG
PZE-104022252	G/A	4	24187210	NA	NA	NA	NA	NA	NA	NA	AA	GG	GA	GA	GG	GG	GG	GG	GA	GG	GG	GG	GA	GA	GA	GG	GG	GA	GA	GG	GG	GG	GG	GG	GG	GG	GG	GG	GG	GA	GG	GG	GG	GG	GG	GG	GA	GG	GG
PZE-104022366	G/A	4	24419827	NA	NA	NA	NA	NA	NA	NA	GG	AA	GA	GA	AA	AA	AA	AA	GA	AA	AA	AA	GG	GG	GG	AA	AA	GA	GA	AA	GA	AA	AA	AA	AA	AA	AA	AA	AA	GA	AA	AA	AA	GA	AA	AA	GA	AA	AA
PZE-104022472	A/G	4	24764275	NA	NA	NA	NA	NA	NA	NA	AA	GG	GA	GA	GG	GG	GG	GG	GA	GG	GG	GG	AA	AA	AA	GG	GG	GA	GA	GG	GA	GG	GG	GG	GG	GG	GG	GG	GG	GA	GG	GG	GG	GA	GG	GG	GA	GG	GG
PZE-104022504	G/A	4	24909274	NA	NA	NA	NA	NA	NA	NA	AA	GG	GA	GA	GG	GG	GG	GG	GG	GG	GG	GG	GA	GA	GA	GG	GG	GA	GA	GG	GG	GG	GG	GG	GG	GG	GG	GG	GG	GA	GG	GG	GG	GA	GG	GG	GA	GG	GG
PZE-104022544	A/G	4	24977789	NA	NA	NA	NA	NA	NA	NA	AA	AA	AA	AA	AA	AA	AA	AA	GA	AA	AA	AA	GA	GA	GA	AA	AA	AA	AA	AA	GA	AA	AA	AA	AA	AA	AA	AA	AA	AA	AA	AA	AA	GA	AA	AA	AA	AA	AA
PZE-104022557	G/A	4	24979056	NA	NA	NA	NA	NA	NA	NA	GG	GG	GG	GG	GG	GG	GG	GG	GA	GG	GG	GG	GA	GA	GA	GG	GG	GG	GG	GG	GA	GG	GG	GG	GG	GG	GG	GG	GG	GG	GG	GG	GG	GA	GG	GG	GG	GG	GG
PZE-104022608	G/A	4	25211444	NA	NA	NA	NA	NA	NA	NA	GG	GG	GG	GG	GG	GG	GG	GG	GG	GG	GG	GG	GG	GG	GG	GG	GG	GG	GG	GG	GG	GG	GG	GG	GG	GG	GG	GG	GG	GG	GG	GG	GG	GG	GG	GG	GG	GG	GG
PZE-104022691	G/A	4	25463955	NA	NA	NA	NA	NA	NA	NA	GG	GG	GA	GA	GG	GG	GG	GG	GA	GG	GG	GG	GA	GA	GA	GG	GG	GG	GG	GG	GA	GG	GG	GG	GG	GG	GG	GG	GG	GG	GG	GG	GG	GA	GG	GG	GA	GG	GG
PZE-104022764	A/G	4	25639678	NA	NA	NA	NA	NA	NA	NA	AA	GG	GG	GG	GG	GG	GG	GG	GG	GG	GG	GG	AA	AA	AA	GG	GG	GA	GA	GG	AA	GG	GG	GG	GG	GG	GG	GG	GG	GA	GG	GG	GG	GG	GG	GG	GG	GG	GG
PZE-104022932	G	4	25797161	NA	NA	NA	NA	NA	NA	NA	GG	GG	GG	GG	GG	GG	GG	GG	GG	GG	GG	GG	GG	GG	GG	GG	GG	GG	GG	GG	GG	GG	GG	GG	GG	GG	GG	GG	GG	GG	GG	GG	GG	GG	GG	GG	GG	GG	GG
PZE-104023674	A/C	4	26730656	NA	NA	NA	NA	NA	NA	NA	AA	CC	CC	CC	CC	CC	CC	CC	CA	CC	CC	CC	AA	AA	AA	CC	CC	CA	CA	CC	CC	CC	CC	CC	CC	CC	CC	CC	CC	CA	CC	CC	CC	CC	CC	CC	CC	CC	CC
PZE-104023748	A/C	4	26833607	NA	NA	NA	NA	NA	NA	NA	AA	CC	CC	CC	CC	CC	CC	CC	CA	CC	CC	CC	AA	AA	AA	CC	CC	CA	CA	CC	CC	CC	CC	CC	CC	CC	CC	CC	CC	CA	CC	CC	CC	CA	CC	CC	CC	CC	CC
PZE-104024128	A	4	27455130	NA	NA	NA	NA	NA	NA	NA	AA	AA	AA	AA	AA	AA	AA	AA	AA	AA	AA	AA	AA	AA	AA	AA	AA	AA	AA	AA	AA	AA	AA	AA	AA	AA	AA	AA	AA	AA	AA	AA	AA	AA	AA	AA	AA	AA	AA
PZE-104024382	A/G	4	28027491	NA	NA	NA	NA	NA	NA	NA	GG	AA	GA	GA	AA	AA	AA	AA	GA	AA	AA	AA	GA	GA	GA	AA	AA	GA	GA	AA	GA	AA	AA	AA	AA	AA	AA	AA	AA	GA	AA	AA	AA	AA	AA	AA	GA	AA	AA
PZE-104024520	G/A	4	28324751	NA	NA	NA	NA	NA	NA	NA	AA	GG	GG	GG	GG	GG	GG	GG	GG	GG	GG	GG	GA	GA	GA	GG	GG	GA	GA	GG	GG	GG	GG	GG	GG	GG	GG	GG	GG	GA	GG	GG	GG	GA	GG	GG	GG	GG	GG
PZE-104024889	C/A	4	28985737	NA	NA	NA	NA	NA	NA	NA	AA	CC	CC	CC	CC	CC	CC	CC	CC	CC	CC	CC	CA	CA	CA	CC	CC	CA	CA	CC	CC	CC	CC	CC	CC	CC	CC	CC	CC	CA	CC	CC	CC	CC	CC	CC	CC	CC	CC
PZB01619.2	C/A	4	29170616	NA	NA	NA	NA	NA	NA	NA	CC	CC	CA	CA	CC	CC	CC	CC	CA	CC	CC	CC	CC	CC	CC	CC	CC	CC	CC	CC	CA	CC	CC	CC	CC	CC	CC	CC	CC	CC	CC	CC	CC	CC	CC	CC	CA	CC	CC
PZE-104026267	A/G	4	31306276	NA	NA	NA	NA	NA	NA	NA	GG	AA	AA	AA	AA	AA	AA	AA	AA	AA	AA	AA	GA	GA	GA	AA	AA	GA	GA	AA	GA	AA	AA	AA	AA	AA	AA	AA	AA	GA	AA	AA	AA	GA	AA	AA	AA	AA	AA
PZE-104026873	C/A	4	31713714	NA	NA	NA	NA	NA	NA	NA	CC	CC	CC	CC	CC	CC	CC	CC	CA	CC	CC	CC	CC	CC	CC	CC	CC	CC	CC	CC	CA	CC	CC	CC	CC	CC	CC	CC	CC	CC	CC	CC	CC	CC	CC	CC	CC	CC	CC
PZE-104027058	C/A	4	32060494	NA	NA	NA	NA	NA	NA	NA	CC	AA	CA	CA	AA	AA	AA	AA	AA	AA	AA	AA	CC	CC	CC	AA	AA	CA	CA	AA	AA	AA	AA	AA	AA	AA	AA	AA	AA	CA	AA	AA	AA	CA	CA	AA	CA	AA	AA
PZE-104027603	A/C	4	32812132	NA	NA	NA	NA	NA	NA	NA	CC	AA	AA	AA	AA	AA	AA	AA	CA	AA	AA	AA	CA	CA	CA	AA	AA	CA	CA	AA	AA	AA	AA	AA	AA	AA	AA	AA	AA	CA	AA	AA	AA	AA	AA	CA	AA	AA	AA
SYN36957	G/A	4	33119560	NA	NA	NA	NA	NA	NA	NA	AA	GG	GG	GG	GG	GG	GG	GG	GA	GG	GG	GG	GA	GA	GA	GG	GG	GA	GA	GG	GA	GG	GG	GG	GG	GG	GG	GG	GG	GA	GG	GG	GG	GA	GG	GG	GG	GG	GG
PZE-104028082	A/G	4	33820331	NA	NA	NA	NA	NA	NA	NA	AA	AA	AA	AA	AA	AA	AA	AA	GA	AA	AA	AA	GA	GA	GA	AA	AA	AA	AA	AA	GA	AA	AA	AA	AA	AA	AA	AA	AA	AA	AA	AA	AA	AA	GA	AA	AA	AA	AA
PZE-104028286	A/C	4	34054874	NA	NA	NA	NA	NA	NA	NA	AA	CC	CC	CC	CC	CC	CC	CC	CC	CC	CC	CC	AA	AA	AA	CC	CC	CA	CA	CC	CA	CC	CC	CC	CC	CC	CC	CC	CC	CA	CC	CC	CC	CC	CA	CC	CC	CC	CC
PZE-104028461	A/G	4	34335288	NA	NA	NA	NA	NA	NA	NA	AA	AA	AA	AA	AA	AA	AA	AA	AA	AA	AA	AA	AA	AA	AA	AA	AA	AA	AA	AA	AA	AA	AA	AA	AA	AA	AA	AA	AA	AA	AA	AA	AA	AA	AA	AA	AA	AA	AA
PZE-104028514	G/A	4	34557833	NA	NA	NA	NA	NA	NA	NA	GG	GG	GG	GG	GG	GG	GG	GG	GA	GG	GG	GG	GA	GA	GA	GG	GG	GG	GG	GG	GA	GG	GG	GG	GG	GG	GG	GG	GG	GG	GG	GG	GG	GA	GG	GG	GG	GG	GG
PZE-104028825	A/G	4	34901943	NA	NA	NA	NA	NA	NA	NA	GG	AA	AA	AA	AA	AA	AA	AA	AA	AA	AA	AA	GA	GA	GA	AA	AA	GA	GA	AA	GA	AA	AA	AA	AA	AA	AA	AA	AA	GA	AA	AA	AA	AA	AA	AA	AA	AA	AA
PZE-104029141	A/C	4	35218212	NA	NA	NA	NA	NA	NA	NA	CC	AA	AA	AA	AA	AA	AA	AA	AA	AA	AA	AA	CA	CA	CA	AA	AA	CA	CA	AA	CA	AA	AA	AA	AA	AA	AA	AA	AA	CA	AA	AA	AA	AA	CA	AA	AA	AA	AA
PZE-104029222	A/G	4	35272230	NA	NA	NA	NA	NA	NA	NA	GG	AA	AA	AA	AA	AA	AA	AA	AA	AA	AA	AA	GA	GA	GA	AA	AA	GA	GA	AA	GA	AA	AA	AA	AA	AA	AA	AA	AA	GA	AA	AA	AA	AA	GA	AA	AA	AA	AA
PZE-104029384	A/C	4	35542248	NA	NA	NA	NA	NA	NA	NA	AA	AA	AA	AA	AA	AA	AA	AA	AA	AA	AA	AA	CA	CA	CA	AA	AA	AA	AA	AA	AA	AA	AA	AA	AA	AA	AA	AA	AA	AA	AA	AA	AA	AA	AA	AA	AA	AA	AA
PZE-104029389	A/G	4	35543181	NA	NA	NA	NA	NA	NA	NA	AA	AA	AA	AA	AA	AA	AA	AA	AA	AA	AA	AA	GA	GA	GA	AA	AA	AA	AA	AA	AA	AA	AA	AA	AA	AA	AA	AA	AA	AA	AA	AA	AA	GA	AA	AA	AA	AA	AA
SYN1246	A/C	4	35576322	NA	NA	NA	NA	NA	NA	NA	AA	AA	AA	AA	AA	AA	AA	AA	AA	AA	AA	AA	CA	CA	CA	AA	AA	AA	AA	AA	AA	AA	AA	AA	AA	AA	AA	AA	AA	AA	AA	AA	AA	AA	CA	AA	AA	AA	AA
PZE-104029808	C/A	4	36029293	NA	NA	NA	NA	NA	NA	NA	CC	CC	CA	CA	CC	CC	CC	CC	CC	CC	CC	CC	CA	CA	CA	CC	CC	CC	CC	CC	CC	CC	CC	CC	CC	CC	CC	CC	CC	CC	CC	CC	CC	CA	CA	CC	CA	CC	CC
PZE-104030088	G/A	4	36310096	NA	NA	NA	NA	NA	NA	NA	GG	GG	GA	GA	GG	GG	GG	GG	GG	GG	GG	GG	GA	GA	GA	GG	GG	GG	GG	GG	GG	GG	GG	GG	GG	GG	GG	GG	GG	GG	GG	GG	GG	GG	GG	GG	GA	GG	GG
PZE-104030857	G/A	4	37107792	NA	NA	NA	NA	NA	NA	NA	GG	GG	GG	GG	GG	GG	GG	GG	GG	GG	GG	GG	GG	GG	GG	GG	GG	GG	GG	GG	GA	GG	GG	GG	GG	GG	GG	GG	GG	GG	GG	GG	GG	GG	GA	GG	GG	GG	GG
PZA-001751002	T/A	4	37348608	NA	NA	NA	NA	NA	NA	NA	AA	TT	TA	TA	TT	TT	TT	TT	TT	TT	TT	TT	TA	TA	TA	TT	TT	TA	TA	TT	TA	TT	TT	TT	TT	TT	TT	TT	TT	TA	TT	TT	TT	TA	TA	TT	TA	TT	TT
PZE-104031236	G/A	4	37570519	NA	NA	NA	NA	NA	NA	NA	GG	GG	GG	GG	GG	GG	GG	GG	GG	GG	GG	GG	GG	GG	GG	GG	GG	GG	GG	GG	GG	GG	GG	GG	GG	GG	GG	GG	GG	GG	GG	GG	GG	GG	GG	GG	GG	GG	GG
SYN11082	A/G	4	37594885	NA	NA	NA	NA	NA	NA	NA	GG	AA	GA	GA	AA	AA	AA	AA	AA	AA	AA	AA	GA	GA	GA	AA	AA	GA	GA	AA	GA	AA	AA	AA	AA	AA	AA	AA	AA	GA	AA	AA	AA	GA	GA	AA	GA	AA	AA
PZE-104031302	A/G	4	37762885	NA	NA	NA	NA	NA	NA	NA	GG	AA	GA	GA	AA	AA	AA	AA	AA	AA	AA	AA	GA	GA	GA	AA	AA	GA	GA	AA	GA	AA	AA	AA	AA	AA	AA	AA	AA	GA	AA	AA	AA	GA	GA	AA	GA	AA	AA
PZE-104031374	G/A	4	38022745	NA	NA	NA	NA	NA	NA	NA	GG	GG	GG	GG	GG	GG	GG	GG	GG	GG	GG	GG	GG	GG	GG	GG	GG	GG	GG	GG	GG	GG	GG	GG	GG	GG	GG	GG	GG	GG	GG	GG	GG	GG	GG	GG	GG	GG	GG
PZE-104031664	A	4	38292474	NA	NA	NA	NA	NA	NA	NA	AA	AA	AA	AA	AA	AA	AA	AA	AA	AA	AA	AA	AA	AA	AA	AA	AA	AA	AA	AA	AA	AA	AA	AA	AA	AA	AA	AA	AA	AA	AA	AA	AA	AA	AA	AA	AA	AA	AA
PZE-104031870	A/C	4	38595809	NA	NA	NA	NA	NA	NA	NA	AA	CC	CC	CC	CC	CC	CC	CC	CC	CC	CC	CC	AA	AA	AA	CC	CC	AA	AA	CC	AA	CC	CC	CC	CC	CC	CC	CC	CC	AA	CC	CC	CC	AA	AA	CC	CC	CC	CC
PZE-104032097	A/C	4	38939330	NA	NA	NA	NA	NA	NA	NA	CC	AA	AA	AA	AA	AA	AA	AA	AA	AA	AA	AA	CA	CA	CA	AA	AA	CA	CA	AA	CA	AA	AA	AA	AA	AA	AA	AA	AA	CA	AA	AA	AA	CA	CA	AA	AA	AA	AA
PZE-104032151	A/G	4	39139187	NA	NA	NA	NA	NA	NA	NA	AA	AA	AA	AA	AA	AA	AA	AA	AA	AA	AA	AA	AA	AA	AA	AA	AA	AA	AA	AA	AA	AA	AA	AA	AA	AA	AA	AA	AA	AA	AA	AA	AA	AA	AA	AA	AA	AA	AA
PZE-104033489	G/A	4	41851034	NA	NA	NA	NA	NA	NA	NA	GG	AA	AA	AA	AA	AA	AA	AA	AA	AA	AA	AA	GG	GG	GG	AA	AA	GA	GA	AA	GA	AA	AA	AA	AA	AA	AA	AA	AA	GA	AA	AA	AA	GA	AA	AA	AA	AA	AA
PZE-104033683	A/G	4	42147524	NA	NA	NA	NA	NA	NA	NA	AA	AA	GA	GA	AA	AA	AA	AA	AA	AA	AA	AA	GA	GA	GA	AA	AA	AA	AA	AA	GA	AA	AA	AA	AA	AA	AA	AA	AA	AA	AA	AA	AA	GA	AA	AA	GA	AA	AA
PZE-104033817	G/A	4	42261354	NA	NA	NA	NA	NA	NA	NA	GG	GG	GG	GG	GG	GG	GG	GG	GG	GG	GG	GG	GG	GG	GG	GG	GG	GG	GG	GG	GA	GG	GG	GG	GG	GG	GG	GG	GG	GG	GG	GG	GG	GG	GA	GG	GG	GG	GG
PZE-104033895	G/A	4	42366405	NA	NA	NA	NA	NA	NA	NA	GG	GG	GG	GG	GG	GG	GG	GG	GG	GG	GG	GG	GG	GG	GG	GG	GG	GG	GG	GG	GA	GG	GG	GG	GG	GG	GG	GG	GG	GG	GG	GG	GG	GG	GG	GG	GG	GG	GG
PZE-104034659	A/G	4	43591822	NA	NA	NA	NA	NA	NA	NA	AA	AA	GA	GA	AA	AA	AA	AA	AA	AA	AA	AA	GA	GA	GA	AA	AA	AA	AA	AA	AA	AA	AA	AA	AA	AA	AA	AA	AA	AA	AA	AA	AA	AA	GA	AA	GA	AA	AA
SYN8382	G/A	4	43653115	NA	NA	NA	NA	NA	NA	NA	GG	GG	GA	GA	GG	GG	GG	GG	GG	GG	GG	GG	GA	GA	GA	GG	GG	GG	GG	GG	GG	GG	GG	GG	GG	GG	GG	GG	GG	GG	GG	GG	GG	GA	GA	GG	GG	GG	GG
PZE-104035115	G/A	4	44581917	NA	NA	NA	NA	NA	NA	NA	GG	AA	AA	AA	AA	AA	AA	AA	AA	AA	AA	AA	GG	GG	GG	AA	AA	AA	AA	AA	AA	AA	AA	AA	AA	AA	AA	AA	AA	GA	AA	AA	AA	GA	GA	AA	AA	AA	AA
PZE-104035252	A/G	4	44957920	NA	NA	NA	NA	NA	NA	NA	AA	GG	GG	GG	GG	GG	GG	GG	GG	GG	GG	GG	AA	AA	AA	GG	GG	GG	GG	GG	GG	GG	GG	GG	GG	GG	GG	GG	GG	GG	GG	GG	GG	GG	GG	GG	GG	GG	GG
PZE-104035551	A/C	4	45669809	NA	NA	NA	NA	NA	NA	NA	AA	CC	CA	CA	CC	CC	CC	CC	CC	CC	CC	CC	AA	AA	AA	CC	CC	CA	CA	CC	CC	CC	CC	CC	CC	CC	CC	CC	CC	CA	CC	CC	CC	CC	CA	CC	CA	CC	CC
PZE-104035657	A/G	4	46042798	NA	NA	NA	NA	NA	NA	NA	AA	GG	GG	GG	GG	GG	GG	GG	GG	GG	GG	GG	AA	AA	AA	GG	GG	GA	GA	GG	GG	GG	GG	GG	GG	GG	GG	GG	GG	GA	GG	GG	GG	GG	GA	GG	GG	GG	GG
PZE-104035686	A/G	4	46056372	NA	NA	NA	NA	NA	NA	NA	AA	GG	GG	GG	GG	GG	GG	GG	GG	GG	GG	GG	AA	AA	AA	GG	GG	GA	GA	GG	GG	GG	GG	GG	GG	GG	GG	GG	GG	GA	GG	GG	GG	GG	GA	GG	GG	GG	GG
PZE-104035759	A/C	4	46327268	NA	NA	NA	NA	NA	NA	NA	AA	CC	CC	CC	CC	CC	CC	CC	CC	CC	CC	CC	AA	AA	AA	CC	CC	CC	CC	CC	CC	CC	CC	CC	CC	CC	CC	CC	CC	CA	CC	CC	CC	CC	CC	CC	CC	CC	CC
PZE-104035796	A/G	4	46423649	NA	NA	NA	NA	NA	NA	NA	AA	GG	GG	GG	GG	GG	GG	GG	GG	GG	GG	GG	AA	AA	AA	GG	GG	GA	GA	GG	GG	GG	GG	GG	GG	GG	GG	GA	GG	GA	GG	GG	GG	GG	GA	GG	GG	GG	GG
PZE-104035964	G/C	4	46936174	NA	NA	NA	NA	NA	NA	NA	CC	GG	GC	GC	GG	GG	GG	GG	GG	GG	GG	GG	GC	GC	GC	GG	GG	GC	GC	GG	GG	GG	GG	GG	GG	GG	GG	GG	GG	GC	GG	GG	GG	GC	GC	GG	GC	GG	GG
PZE-104036187	A/T	4	47591749	NA	NA	NA	NA	NA	NA	NA	AA	AA	TA	TA	AA	AA	AA	AA	AA	AA	AA	AA	AA	AA	AA	AA	AA	AA	AA	AA	AA	AA	AA	AA	AA	AA	AA	AA	AA	AA	AA	AA	AA	TA	AA	AA	TA	AA	AA
PZE-104036324	G/A	4	48156367	NA	NA	NA	NA	NA	NA	NA	GG	AA	AA	AA	AA	AA	AA	AA	AA	AA	AA	AA	GG	GG	GG	AA	AA	AA	AA	AA	AA	AA	AA	AA	AA	AA	AA	AA	AA	AA	AA	AA	AA	AA	AA	AA	AA	AA	AA
PZE-104036903	G/A	4	50101530	NA	NA	NA	NA	NA	NA	NA	AA	GG	GG	GG	GG	GG	GG	GG	GG	GG	GG	GG	GA	GA	GA	GG	GG	GA	GA	GG	GG	GG	GG	GG	GG	GG	GG	GG	GG	GA	GG	GG	GG	GA	GA	GG	GG	GG	GG
PZE-104036955	G/A	4	50159391	NA	NA	NA	NA	NA	NA	NA	AA	GG	GG	GG	GG	GG	GG	GG	GG	GG	GG	GG	GA	GA	GA	GG	GG	GA	GA	GG	GG	GG	GG	GG	GG	GG	GG	GG	GG	GA	GG	GG	GG	GA	GA	GG	GG	GG	GG
PZE-104039411	A/G	4	50858273	NA	NA	NA	NA	NA	NA	NA	GG	AA	AA	AA	AA	AA	AA	AA	AA	AA	AA	AA	GA	GA	GA	AA	AA	GA	GA	AA	AA	AA	AA	AA	AA	AA	AA	AA	AA	GA	AA	AA	AA	GA	GA	AA	AA	AA	AA
PZE-104039543	C/A	4	51297812	NA	NA	NA	NA	NA	NA	NA	CC	AA	CA	CA	AA	AA	AA	AA	AA	AA	AA	AA	CC	CC	CC	AA	AA	CA	CA	AA	AA	AA	AA	AA	AA	AA	AA	AA	AA	CA	AA	AA	AA	AA	CA	AA	CA	CA	AA
PZE-104040106	A/G	4	52941976	NA	NA	NA	NA	NA	NA	NA	AA	AA	GA	GA	AA	AA	AA	AA	AA	AA	AA	AA	GA	GA	GA	AA	AA	AA	AA	AA	AA	AA	AA	AA	AA	AA	AA	AA	AA	AA	AA	AA	AA	GA	AA	AA	GA	GA	AA
PZE-104040263	G/A	4	53260938	NA	NA	NA	NA	NA	NA	NA	AA	GG	GG	GG	GG	GG	GG	GG	GG	GG	GG	GG	GA	GA	GA	GG	GG	GA	GA	GG	GG	GG	GG	GG	GG	GG	GG	GG	GG	GA	GG	GG	GG	GG	GA	GG	GG	GG	GG
SYN14321	G/A	4	53445466	NA	NA	NA	NA	NA	NA	NA	AA	GG	GG	GG	GG	GG	GG	GG	GG	GG	GG	GG	GA	GA	GA	GG	GG	GA	GA	GG	GG	GG	GG	GG	GG	GG	GG	GG	GG	GA	GG	GG	GG	GG	GA	GG	GG	GG	GG
SYN5948	A	4	53961339	NA	NA	NA	NA	NA	NA	NA	AA	AA	AA	AA	AA	AA	AA	AA	AA	AA	AA	AA	AA	AA	AA	AA	AA	AA	AA	AA	AA	AA	AA	AA	AA	AA	AA	AA	AA	AA	AA	AA	AA	AA	AA	AA	AA	AA	AA
SYN14029	C/A	4	54100010	NA	NA	NA	NA	NA	NA	NA	AA	CC	CC	CC	CC	CC	CC	CC	CC	CC	CC	CC	CA	CA	CA	CC	CC	CA	CA	CC	CC	CC	CC	CC	CC	CC	CC	CC	CC	CA	CC	CC	CC	CC	CA	CC	CC	CC	CC
PZE-104040539	A/G	4	54423314	NA	NA	NA	NA	NA	NA	NA	GG	AA	GA	GA	AA	AA	AA	GA	AA	AA	AA	AA	GG	GA	GG	AA	AA	GA	GA	AA	AA	GA	AA	GA	AA	AA	AA	AA	AA	GA	AA	AA	AA	GA	GA	AA	AA	AA	AA
PZE-104040567	G/A	4	54543285	NA	NA	NA	NA	NA	NA	NA	AA	GG	GG	GG	GG	GG	GG	GG	GG	GG	GG	GG	GA	GA	GA	GG	GG	GA	GA	GG	GG	GG	GG	GG	GG	GG	GG	GG	GG	GA	GG	GG	GG	GG	GA	GG	GG	GG	GG
PZE-104040780	A/G	4	55198916	NA	NA	NA	NA	NA	NA	NA	GG	AA	AA	AA	AA	AA	AA	AA	AA	AA	AA	AA	GA	GA	GA	AA	AA	GA	GA	AA	AA	AA	AA	AA	AA	AA	AA	AA	AA	GA	AA	AA	AA	AA	GA	AA	AA	GA	AA
PZE-104041043	A/G	4	55862084	NA	NA	NA	NA	NA	NA	NA	GG	AA	GA	GA	AA	AA	AA	AA	AA	AA	AA	AA	GA	GA	GA	AA	AA	GA	GA	AA	AA	AA	AA	AA	AA	AA	AA	AA	AA	GA	AA	AA	AA	AA	GA	AA	GA	AA	AA
PZE-104041409	A/G	4	56647113	NA	NA	NA	NA	NA	NA	NA	AA	AA	AA	AA	AA	AA	AA	AA	AA	AA	AA	AA	AA	AA	AA	AA	AA	AA	AA	AA	AA	AA	AA	AA	AA	AA	AA	AA	AA	AA	AA	AA	AA	AA	AA	AA	AA	AA	AA
PZE-104041535	A/G	4	56860597	NA	NA	NA	NA	NA	NA	NA	GG	AA	AA	AA	AA	AA	AA	AA	AA	AA	AA	AA	GA	GA	GA	AA	AA	GA	GA	AA	AA	AA	AA	AA	AA	AA	AA	AA	AA	GA	AA	AA	AA	GA	AA	AA	AA	AA	AA
PZE-104041818	G/A	4	57374005	NA	NA	NA	NA	NA	NA	NA	AA	GG	GA	GA	GG	GG	GG	GG	GG	GG	GG	GG	GA	GA	GA	GG	GG	GA	GA	GG	GG	GG	GG	GG	GG	GG	GG	GG	GG	GA	GG	GG	GG	GA	GA	GA	GA	GA	GG
PZE-104042136	C/A	4	58031648	NA	NA	NA	NA	NA	NA	NA	CC	CC	CC	CC	CC	CC	CC	CC	CC	CC	CC	CC	CC	CC	CC	CC	CC	CC	CC	CC	CC	CC	CC	CC	CC	CC	CC	CC	CC	CC	CC	CC	CC	CC	CC	CC	CC	CC	CC
PZE-104042305	C/G	4	58956443	NA	NA	NA	NA	NA	NA	NA	CC	CC	CC	CC	CC	CC	CC	CC	CC	CC	CC	CC	CC	CC	CC	CC	CC	CC	CC	CC	CC	CC	CC	CC	CC	CC	CC	CC	CC	CC	CC	CC	CC	CC	CC	CC	CC	CC	CC
PZE-104042439	C/G	4	59675693	NA	NA	NA	NA	NA	NA	NA	CC	CC	CC	CC	CC	CC	CC	CC	CC	CC	CC	CC	CC	CC	CC	CC	CC	CC	CC	CC	CC	CC	CC	CC	CC	CC	CC	CC	CC	CC	CC	CC	CC	CC	CC	CC	CC	CC	CC
PZE-104042836	A/G	4	60811456	NA	NA	NA	NA	NA	NA	NA	AA	AA	AA	AA	AA	AA	AA	AA	AA	AA	AA	AA	AA	AA	AA	AA	AA	AA	AA	AA	AA	AA	AA	AA	AA	AA	AA	AA	AA	AA	AA	AA	AA	AA	AA	AA	AA	AA	AA
PZE-104043152	A/T	4	61721683	NA	NA	NA	NA	NA	NA	NA	AA	AA	TA	TA	AA	AA	AA	AA	AA	AA	AA	AA	AA	AA	AA	AA	AA	AA	AA	AA	AA	AA	AA	AA	AA	AA	AA	AA	AA	AA	AA	AA	AA	AA	AA	AA	TA	TA	AA
PZE-104043330	A/G	4	62310245	NA	NA	NA	NA	NA	NA	NA	AA	GG	GG	GG	GG	GG	GG	GG	GG	GG	GG	GG	AA	AA	AA	GG	GG	GA	GA	GG	GA	GG	GG	GG	GG	GG	GG	GG	GG	GA	GG	GG	GG	GG	GA	GG	GG	GG	GG
PZE-104043442	A/G	4	62384736	NA	NA	NA	NA	NA	NA	NA	AA	GG	GG	GG	GG	GG	GG	GG	GG	GG	GG	GG	AA	AA	AA	GG	GG	GA	GA	GG	GA	GG	GG	GG	GG	GG	GG	GG	GG	GA	GG	GG	GG	GA	GA	GG	GG	GG	GG
SYN24217	A/C	4	62566899	NA	NA	NA	NA	NA	NA	NA	CC	AA	AA	AA	AA	AA	AA	AA	AA	AA	AA	AA	CA	CA	CA	AA	AA	CA	CA	AA	CA	AA	AA	AA	AA	AA	AA	AA	AA	CA	AA	AA	AA	AA	CA	AA	AA	AA	AA
PZE-104043636	G/A	4	62863214	NA	NA	NA	NA	NA	NA	NA	GG	AA	AA	AA	AA	AA	AA	AA	AA	AA	AA	AA	GG	GG	GG	AA	AA	AA	AA	AA	AA	AA	AA	AA	AA	AA	AA	AA	AA	GA	AA	AA	AA	AA	AA	AA	AA	AA	AA
PZE-104043792	A/G	4	63275732	NA	NA	NA	NA	NA	NA	NA	AA	GG	GG	GG	GG	GG	GG	GG	GG	GG	GG	GG	AA	AA	AA	GG	GG	GA	GA	GG	GA	GG	GG	GG	GG	GG	GG	GG	GG	GA	GG	GG	GG	GG	GA	GG	GG	GG	GG
PZE-104044022	A/G	4	64114350	NA	NA	NA	NA	NA	NA	NA	GG	AA	AA	AA	AA	AA	AA	AA	AA	AA	AA	AA	GA	GA	GG	AA	AA	AA	AA	AA	GA	AA	AA	AA	AA	AA	AA	AA	AA	GA	AA	AA	AA	AA	GA	AA	AA	GA	AA
PZE-104044786	A/G	4	66559353	NA	NA	NA	NA	NA	NA	NA	AA	GG	GA	GA	GG	GG	GG	GG	GG	GG	GG	GG	AA	AA	AA	GG	GG	GA	GA	GG	GG	GG	GG	GG	GG	GG	GG	GG	GG	GA	GG	GG	GG	GG	GA	GG	GA	GG	GG
SYN25530	A/C	4	67022707	NA	NA	NA	NA	NA	NA	NA	CC	AA	AA	AA	AA	AA	AA	AA	AA	AA	AA	AA	CA	CA	CA	AA	AA	CA	CA	AA	CA	AA	AA	AA	AA	AA	AA	AA	AA	CA	AA	AA	AA	AA	CA	AA	AA	AA	AA
PZE-104045413	G/A	4	67493572	NA	NA	NA	NA	NA	NA	NA	AA	GG	GA	GA	GG	GG	GG	GG	GG	GG	GG	GG	GA	GA	GA	GG	GG	GA	GA	GG	GG	GG	GG	GG	GG	GG	GG	GG	GG	GA	GG	GG	GG	GA	GA	GG	GA	GA	GG
PZE-104045414	A/G	4	67494861	NA	NA	NA	NA	NA	NA	NA	GG	AA	GA	GA	AA	AA	AA	AA	AA	AA	AA	AA	GA	GA	GA	AA	AA	GA	GA	AA	AA	AA	AA	AA	AA	AA	AA	AA	AA	GA	AA	AA	AA	GA	GA	AA	GA	GA	AA
PZE-104045505	A/G	4	67655338	NA	NA	NA	NA	NA	NA	NA	GG	AA	AA	AA	AA	AA	AA	AA	AA	AA	AA	AA	AA	AA	AA	AA	AA	AA	AA	AA	AA	AA	AA	AA	AA	AA	AA	AA	AA	AA	AA	AA	AA	AA	AA	AA	AA	AA	AA
PZE-104045559	G/A	4	67740234	NA	NA	NA	NA	NA	NA	NA	GG	GG	GA	GA	GG	GG	GG	GG	GG	GG	GG	GG	GA	GA	GA	GG	GG	GG	GG	GG	GA	GG	GG	GG	GG	GG	GG	GG	GG	GG	GG	GG	GG	GA	GG	GG	GA	GG	GG
PZE-104045752	C/A	4	68235181	NA	NA	NA	NA	NA	NA	NA	CC	AA	CA	CA	AA	AA	AA	AA	AA	AA	AA	AA	CC	CC	CC	AA	AA	CA	CA	AA	AA	AA	AA	AA	AA	AA	AA	AA	AA	CA	AA	AA	AA	CA	CA	AA	CA	CA	AA
PZE-104046399	A/G	4	69471262	NA	NA	NA	NA	NA	NA	NA	AA	AA	AA	AA	AA	AA	AA	AA	AA	AA	AA	AA	AA	AA	AA	AA	AA	AA	AA	AA	GA	AA	AA	AA	AA	AA	AA	AA	AA	AA	AA	AA	AA	AA	AA	AA	AA	AA	AA
SYN2286	G/A	4	70634320	NA	NA	NA	NA	NA	NA	NA	GG	GG	GA	GA	GG	GG	GG	GG	GG	GG	GG	GG	GG	GG	GG	GG	GG	GG	GG	GG	GA	GG	GG	GG	GG	GG	GG	GG	GG	GG	GG	GG	GG	GG	GG	GG	GA	GA	GG
PZE-104047012	C/A	4	71152640	NA	NA	NA	NA	NA	NA	NA	AA	CC	CC	CC	CC	CC	CC	CC	CC	CC	CC	CC	AA	AA	AA	CC	CC	AA	AA	CC	AA	CC	CC	CC	CC	CC	CC	CC	CC	AA	CC	CC	CC	CC	CC	CC	CC	CC	CC
PZE-104047229	A/G	4	71631800	NA	NA	NA	NA	NA	NA	NA	AA	AA	AA	AA	AA	AA	AA	AA	AA	AA	AA	AA	AA	AA	AA	AA	AA	AA	AA	AA	AA	AA	AA	AA	AA	AA	AA	AA	AA	AA	AA	AA	AA	AA	AA	AA	AA	GA	AA
PZE-104047276	G/A	4	71704923	NA	NA	NA	NA	NA	NA	NA	AA	GG	GA	GA	GG	GG	GG	GG	GG	GG	GG	GG	GA	GA	GA	GG	GG	GA	GA	GG	GA	GG	GG	GG	GG	GG	GG	GG	GG	GA	GG	GG	GG	GG	GG	GG	GA	GG	GG
SYN1338	G/A	4	72852564	NA	NA	NA	NA	NA	NA	NA	GG	GG	GA	GA	GG	GG	GG	GG	GG	GG	GG	GG	GA	GA	GA	GG	GG	GG	GG	GG	GA	GG	GG	GG	GG	GG	GG	GG	GG	GG	GG	GG	GG	GG	GG	GG	GA	GA	GG
PZE-104048234	G/A	4	73608860	NA	NA	NA	NA	NA	NA	NA	GG	GG	GA	GA	GG	GG	GG	GG	GG	GG	GG	GG	GG	GG	GG	GG	GG	GG	GG	GG	GA	GG	GG	GG	GG	GG	GG	GG	GG	GG	GG	GG	GG	GG	GG	GG	GG	GG	GG
PZE-104048257	A/G	4	73747626	NA	NA	NA	NA	NA	NA	NA	AA	AA	GA	GA	AA	AA	AA	AA	AA	AA	AA	AA	AA	AA	AA	AA	AA	AA	AA	AA	GA	AA	AA	AA	AA	AA	AA	AA	AA	AA	AA	AA	AA	AA	AA	AA	GA	AA	AA
PZE-104048303	A	4	73840497	NA	NA	NA	NA	NA	NA	NA	AA	AA	AA	AA	AA	AA	AA	AA	AA	AA	AA	AA	AA	AA	AA	AA	AA	AA	AA	AA	AA	AA	AA	AA	AA	AA	AA	AA	AA	AA	AA	AA	AA	AA	AA	AA	AA	AA	AA
PZE-104048874	G/A	4	75230995	NA	NA	NA	NA	NA	NA	NA	AA	GG	GA	GA	GG	GG	GG	GG	GG	GG	GG	GG	GA	GA	GA	GG	GG	GA	GA	GG	GA	GG	GG	GG	GG	GG	GG	GG	GG	GA	GG	GG	GG	GG	GG	GG	GA	GA	GG
PZE-104049567	G/A	4	76385229	NA	NA	NA	NA	NA	NA	NA	GG	GG	GG	GG	GG	GG	GG	GG	GG	GG	GG	GG	GG	GG	GG	GG	GG	GG	GG	GG	GG	GG	GG	GG	GG	GG	GG	GG	GG	GG	GG	GG	GG	GG	GG	GG	GG	GG	GG
PZE-104049727	A/C	4	77013339	NA	NA	NA	NA	NA	NA	NA	AA	AA	CA	CA	AA	AA	AA	AA	AA	AA	AA	AA	AA	AA	AA	AA	AA	AA	AA	AA	CA	AA	AA	AA	AA	AA	AA	AA	AA	AA	AA	AA	AA	AA	AA	AA	CA	CA	AA
PZE-104049798	A/G	4	77207732	NA	NA	NA	NA	NA	NA	NA	AA	AA	GA	GA	AA	AA	AA	AA	AA	AA	AA	AA	AA	AA	AA	AA	AA	AA	AA	AA	GA	AA	AA	AA	AA	AA	AA	AA	AA	AA	AA	AA	AA	AA	AA	AA	GA	GA	AA
PZE-104049854	A/C	4	77361014	NA	NA	NA	NA	NA	NA	NA	AA	AA	AA	AA	AA	AA	AA	AA	AA	AA	AA	AA	AA	AA	AA	AA	AA	AA	AA	AA	AA	AA	AA	AA	AA	AA	AA	AA	AA	AA	AA	AA	AA	AA	AA	AA	AA	CA	AA
PZE-104050022	A/C	4	77483645	NA	NA	NA	NA	NA	NA	NA	CC	AA	AA	AA	AA	AA	AA	AA	AA	AA	AA	AA	CA	CA	CA	AA	AA	CA	CA	AA	AA	AA	AA	AA	AA	AA	AA	AA	AA	CA	AA	AA	AA	AA	AA	AA	AA	CA	AA
PZE-104050148	A/C	4	77783918	NA	NA	NA	NA	NA	NA	NA	CC	AA	AA	AA	AA	AA	AA	AA	AA	AA	AA	AA	CA	CA	CA	AA	AA	CA	CA	AA	AA	AA	AA	AA	AA	AA	AA	AA	AA	CA	AA	AA	AA	AA	AA	AA	AA	CA	AA
PZE-104050368	A/G	4	78306057	NA	NA	NA	NA	NA	NA	NA	AA	AA	AA	AA	AA	AA	AA	AA	AA	AA	AA	AA	AA	AA	AA	AA	AA	AA	AA	AA	AA	AA	AA	AA	AA	AA	AA	AA	AA	AA	AA	AA	AA	GA	AA	AA	AA	AA	AA
PZE-104050391	A/G	4	78343158	NA	NA	NA	NA	NA	NA	NA	AA	AA	AA	AA	AA	AA	AA	AA	AA	AA	AA	AA	AA	AA	AA	AA	AA	AA	AA	AA	AA	AA	AA	AA	AA	AA	AA	AA	AA	AA	AA	AA	AA	GA	AA	AA	AA	AA	AA
PZE-104050453	A/G	4	78613158	NA	NA	NA	NA	NA	NA	NA	AA	GG	GG	GG	GG	GG	GG	GG	GG	GG	GG	GG	AA	AA	AA	GG	GG	GA	GA	GG	GG	GG	GG	GG	GG	GG	GG	GG	GG	GA	GG	GG	GG	GA	GG	GG	GG	GG	GG
PZE-104050458	C/A	4	78615888	NA	NA	NA	NA	NA	NA	NA	CC	AA	AA	AA	AA	AA	AA	AA	AA	AA	AA	AA	CC	CC	CC	AA	AA	CA	CA	AA	AA	AA	AA	AA	AA	AA	AA	AA	AA	CA	AA	AA	AA	CA	AA	AA	AA	CA	AA
PZE-104050613	A/C	4	79069401	NA	NA	NA	NA	NA	NA	NA	AA	CC	CC	CC	CC	CC	CC	CC	CC	CC	CC	CC	AA	AA	AA	CC	CC	CA	CA	CC	CC	CC	CC	CC	CC	CC	CC	CC	CC	CA	CC	CC	CC	CA	CC	CC	CC	CA	CC
PZE-104050626	C/A	4	79104970	NA	NA	NA	NA	NA	NA	NA	CC	AA	AA	AA	AA	AA	AA	AA	AA	AA	AA	AA	CC	CC	CC	AA	AA	CA	AA	AA	AA	AA	AA	AA	AA	AA	AA	AA	AA	CA	AA	AA	AA	CA	AA	AA	AA	CA	AA
PZE-104050646	G/A	4	79157386	NA	NA	NA	NA	NA	NA	NA	GG	AA	AA	AA	AA	AA	AA	AA	AA	AA	AA	AA	GG	GG	GG	AA	AA	GA	GA	AA	AA	AA	AA	AA	AA	AA	AA	AA	AA	GA	AA	AA	AA	AA	AA	AA	AA	AA	AA
PZE-104050647	A/G	4	79157740	NA	NA	NA	NA	NA	NA	NA	AA	GG	GG	GG	GG	GG	GG	GG	GG	GG	GG	GG	AA	AA	AA	GG	GG	GA	GA	GG	GG	GG	GG	GG	GG	GG	GG	GG	GG	GA	GG	GG	GG	GA	GG	GG	GG	GA	GG
PZE-104050909	G/A	4	79841743	NA	NA	NA	NA	NA	NA	NA	GG	GG	GG	GG	GG	GG	GG	GG	GG	GG	GG	GG	GG	GG	GG	GG	GG	GG	GG	GG	GG	GG	GG	GG	GG	GG	GG	GG	GG	GG	GG	GG	GG	GG	GG	GG	GG	GG	GG
PZE-104050927	G/A	4	79917109	NA	NA	NA	NA	NA	NA	NA	GG	GG	GA	GA	GG	GG	GG	GG	GG	GG	GG	GG	GA	GA	GA	GG	GG	GG	GG	GG	GG	GG	GG	GG	GG	GG	GG	GG	GG	GG	GG	GG	GG	GG	GG	GG	GA	GG	GG
PZE-104051714	A/C	4	81791333	NA	NA	NA	NA	NA	NA	NA	AA	CC	CC	CC	CC	CC	CC	CC	CC	CC	CC	CC	AA	AA	AA	CC	CC	CA	CA	CC	CC	CC	CC	CC	CC	CC	CC	CC	CC	CA	CC	CC	CC	CC	CC	CC	CC	CC	CC
PZE-104051877	A/C	4	82013799	NA	NA	NA	NA	NA	NA	NA	AA	AA	CA	CA	AA	AA	AA	AA	AA	AA	AA	AA	AA	AA	AA	AA	AA	AA	AA	AA	AA	AA	AA	AA	AA	AA	AA	AA	AA	AA	AA	AA	AA	AA	AA	AA	CA	CA	AA
SYN14171	G/A	4	82776553	NA	NA	NA	NA	NA	NA	NA	GG	GG	GG	GG	GG	GG	GG	GG	GG	GG	GG	GG	GG	GG	GG	GG	GG	GG	GG	GG	GG	GG	GA	GG	GG	GG	GG	GG	GG	GG	GG	GG	GG	GG	GG	GG	GG	GG	GG
PZE-104052175	A/C	4	82776620	NA	NA	NA	NA	NA	NA	NA	AA	CC	CA	CA	CC	CC	CC	CC	CC	CC	CC	CC	AA	AA	AA	CC	CC	CA	CA	CC	CC	CC	CC	CC	CC	CC	CC	CC	CC	CA	CC	CC	CC	CA	CC	CC	CA	CA	CC
PZE-104052257	A/G	4	82892638	NA	NA	NA	NA	NA	NA	NA	AA	GG	GA	GA	GG	GG	GG	GG	GG	GG	GG	GG	AA	AA	AA	GG	GG	GA	GA	GG	GG	GG	GG	GG	GG	GG	GG	GG	GG	GA	GG	GG	GG	GA	GG	GG	GA	GA	GG
PZA03203.2	G/A	4	82893043	NA	NA	NA	NA	NA	NA	NA	GG	AA	GA	GA	AA	AA	AA	AA	AA	AA	AA	AA	GG	GG	GG	AA	AA	GA	GA	AA	AA	AA	AA	AA	AA	AA	AA	AA	AA	GA	AA	AA	AA	GA	AA	AA	GA	GA	AA
PZE-104052411	A/C	4	83255285	NA	NA	NA	NA	NA	NA	NA	AA	CC	CC	CC	CC	CC	CC	CC	CC	CC	CC	CC	AA	AA	AA	CC	CC	CA	CA	CC	CC	CC	CC	CC	CC	CC	CC	CC	CC	CA	CC	CC	CC	CC	CC	CC	CC	CC	CC
PZE-104052618	C/A	4	83572047	NA	NA	NA	NA	NA	NA	NA	CC	CC	CA	CA	CC	CC	CC	CC	CC	CC	CC	CC	CA	CA	CA	CC	CC	CC	CC	CC	CC	CC	CC	CC	CC	CC	CC	CC	CC	CC	CC	CC	CC	CA	CC	CC	CA	CA	CC
PZE-104053258	A/G	4	84875360	NA	NA	NA	NA	NA	NA	NA	AA	AA	GA	GA	AA	AA	AA	AA	AA	AA	AA	AA	AA	AA	AA	AA	AA	AA	AA	AA	GA	AA	AA	AA	AA	AA	AA	AA	AA	AA	AA	AA	AA	AA	GA	AA	GA	GA	AA
PZE-104053550	A/G	4	85645312	NA	NA	NA	NA	NA	NA	NA	AA	AA	GA	GA	AA	AA	AA	AA	AA	AA	AA	AA	GA	GA	GA	AA	AA	AA	AA	AA	GA	AA	AA	AA	AA	AA	AA	AA	AA	AA	AA	AA	AA	GA	GA	AA	GA	GA	AA
PZE-104053774	A/G	4	86166195	NA	NA	NA	NA	NA	NA	NA	AA	AA	AA	GA	AA	AA	AA	AA	AA	AA	AA	AA	GA	GA	GA	AA	AA	AA	AA	AA	GA	AA	AA	AA	AA	AA	AA	AA	AA	AA	AA	AA	AA	GA	GA	AA	AA	AA	AA
SYN11159	G/A	4	86501714	NA	NA	NA	NA	NA	NA	NA	GG	AA	AA	AA	AA	AA	AA	AA	AA	AA	AA	AA	GG	GG	GG	AA	AA	GA	GA	AA	AA	AA	AA	GA	AA	AA	AA	AA	AA	GA	AA	AA	AA	AA	GA	AA	AA	GA	AA
PZE-104055374	C/A	4	91398508	NA	NA	NA	NA	NA	NA	NA	CC	CC	CC	CC	CC	CC	CC	CC	CC	CC	CC	CC	CC	CC	CC	CC	CC	CC	CC	CC	CC	CC	CC	CC	CC	CC	CC	CC	CC	CC	CC	CC	CC	CC	CC	CC	CC	CC	CC
PZE-104055406	A/G	4	91425309	NA	NA	NA	NA	NA	NA	NA	AA	AA	AA	AA	AA	AA	AA	AA	AA	AA	AA	AA	GA	GA	GA	AA	AA	AA	AA	AA	AA	AA	AA	AA	AA	AA	AA	AA	AA	AA	AA	AA	AA	GA	AA	AA	AA	AA	AA
PZE-104055473	G	4	91525913	NA	NA	NA	NA	NA	NA	NA	GG	GG	GG	GG	GG	GG	GG	GG	GG	GG	GG	GG	GG	GG	GG	GG	GG	GG	GG	GG	GG	GG	GG	GG	GG	GG	GG	GG	GG	GG	GG	GG	GG	GG	GG	GG	GG	GG	GG
PZE-104055783	C	4	92451350	NA	NA	NA	NA	NA	NA	NA	CC	CC	CC	CC	CC	CC	CC	CC	CC	CC	CC	CC	CC	CC	CC	CC	CC	CC	CC	CC	CC	CC	CC	CC	CC	CC	CC	CC	CC	CC	CC	CC	CC	CC	CC	CC	CC	CC	CC
PZE-104056726	G/A	4	96309068	NA	NA	NA	NA	NA	NA	NA	AA	GG	GG	GG	GG	GG	GG	GG	GG	GG	GG	GG	GA	GA	GA	GG	GG	GA	GA	GG	GG	GG	GG	GA	GG	GG	GG	GG	GG	GA	GG	GG	GG	GA	GA	GG	GG	GG	GG
PZE-104056744	A/G	4	96311419	NA	NA	NA	NA	NA	NA	NA	GG	AA	AA	AA	AA	AA	AA	AA	AA	AA	AA	AA	GA	GA	GA	AA	AA	GA	GA	AA	AA	AA	AA	GA	AA	AA	AA	AA	AA	GA	AA	AA	AA	GA	GA	AA	AA	AA	AA
PZE-104111196	A/C	4	97848206	NA	NA	NA	NA	NA	NA	NA	AA	AA	CA	CA	AA	AA	AA	AA	AA	AA	AA	AA	AA	AA	AA	AA	AA	AA	AA	AA	AA	AA	AA	AA	AA	AA	AA	AA	AA	AA	AA	AA	AA	AA	CA	AA	CA	CA	AA
PZE-104111457	A	4	99402352	NA	NA	NA	NA	NA	NA	NA	AA	AA	AA	AA	AA	AA	AA	AA	AA	AA	AA	AA	AA	AA	AA	AA	AA	AA	AA	AA	AA	AA	AA	AA	AA	AA	AA	AA	AA	AA	AA	AA	AA	AA	AA	AA	AA	AA	AA
PZE-104112105	G/A	4	103146524	NA	NA	NA	NA	NA	NA	NA	AA	GG	GG	GG	GG	GG	GG	GG	GG	GG	GG	GG	GA	GA	GA	GG	GG	GA	GA	GG	GG	GG	GG	GG	GG	GG	GG	GG	GG	GA	GG	GG	GG	GG	GG	GG	GG	GG	GG
PZE-104061064	C/A	4	120438894	NA	NA	NA	NA	NA	NA	NA	CC	CC	CC	CC	CC	CC	CC	CC	CC	CC	CC	CC	CC	CC	CC	CC	CC	CC	CC	CC	CC	CC	CC	CC	CC	CC	CC	CC	CC	CC	CC	CC	CC	CC	CC	CC	CC	CC	CC
PZE-104061283	A/G	4	120852319	NA	NA	NA	NA	NA	NA	NA	AA	AA	GA	GA	AA	AA	AA	AA	AA	AA	AA	AA	GA	GA	GA	AA	AA	AA	AA	AA	AA	AA	AA	GA	AA	AA	AA	AA	AA	AA	AA	AA	AA	AA	GA	AA	GA	GA	AA
PZE-104061295	A/G	4	120887236	NA	NA	NA	NA	NA	NA	NA	AA	GG	GA	GA	GG	GG	GG	GG	GG	GG	GG	GG	AA	AA	AA	GG	GG	GA	GA	GG	GG	GG	GG	GA	GG	GG	GG	GG	GG	GA	GG	GG	GG	GG	GA	GG	GA	GA	GG
PZE-104061495	G/A	4	121266313	NA	NA	NA	NA	NA	NA	NA	AA	GG	GG	GG	GG	GG	GG	GG	GG	GG	GG	GG	GA	GA	GA	GG	GG	GA	GA	GG	GG	GG	GG	GA	GG	GA	GA	GG	GG	GA	GG	GG	GG	GG	GA	GG	GG	GA	GG
PZE-104062435	A/G	4	123332810	NA	NA	NA	NA	NA	NA	NA	AA	AA	AA	AA	AA	AA	AA	AA	AA	AA	AA	AA	GA	GA	GA	AA	AA	AA	AA	AA	AA	AA	AA	GA	AA	AA	AA	AA	AA	AA	AA	AA	AA	GA	GA	AA	AA	AA	AA
PZE-104062735	A/C	4	124171869	NA	NA	NA	NA	NA	NA	NA	CC	AA	AA	AA	AA	AA	AA	AA	AA	AA	AA	AA	CA	CA	CA	AA	AA	AA	CA	AA	AA	AA	AA	AA	AA	AA	AA	AA	AA	CA	AA	AA	AA	AA	AA	AA	AA	AA	AA
PZE-104062792	A/C	4	124279221	NA	NA	NA	NA	NA	NA	NA	AA	CC	CC	CC	CC	CC	CC	CC	CC	CC	CC	CC	AA	AA	AA	CC	CC	CA	CA	CC	CC	CC	CC	CC	CC	CC	CC	CC	CC	CA	CC	CC	CC	CC	CC	CC	CC	CC	CC
PZE-104063005	G/A	4	124642007	NA	NA	NA	NA	NA	NA	NA	GG	GG	GG	GG	GG	GG	GG	GG	GG	GG	GG	GG	GA	GA	GA	GG	GG	GG	GG	GG	GG	GG	GG	GG	GG	GG	GG	GG	GG	GG	GG	GG	GG	GG	GG	GG	GG	GG	GG
PZE-104063220	A/G	4	124954610	NA	NA	NA	NA	NA	NA	NA	GG	AA	AA	AA	AA	AA	AA	AA	AA	AA	AA	AA	AA	AA	AA	AA	AA	AA	AA	AA	AA	AA	AA	AA	AA	AA	AA	AA	AA	AA	AA	AA	AA	AA	AA	AA	AA	AA	AA
PZE-104063573	G/A	4	125495130	NA	NA	NA	NA	NA	NA	NA	GG	AA	GA	GA	AA	AA	AA	AA	AA	AA	AA	AA	GG	GG	GG	AA	AA	GA	GA	AA	AA	AA	AA	AA	AA	AA	AA	AA	AA	GA	AA	AA	AA	GA	GA	AA	GA	AA	AA
PZE-104063884	A/G	4	125978857	NA	NA	NA	NA	NA	NA	NA	AA	AA	GG	GG	AA	AA	AA	AA	AA	AA	AA	AA	AA	AA	AA	AA	AA	AA	AA	AA	GG	AA	AA	GG	AA	AA	AA	AA	AA	AA	AA	AA	AA	AA	AA	AA	GG	GG	AA
PZE-104064203	G/A	4	126641944	NA	NA	NA	NA	NA	NA	NA	AA	GG	GA	GA	GG	GG	GG	GG	GG	GG	GG	GG	GA	GA	GA	GG	GG	GA	GA	GG	GA	GG	GG	GA	GG	GG	GG	GG	GG	GA	GG	GG	GG	GG	GA	GG	GA	GA	GG
PZE-104064213	A/G	4	126643336	NA	NA	NA	NA	NA	NA	NA	GG	AA	GA	GA	AA	AA	AA	AA	AA	AA	AA	AA	GA	GA	GA	AA	AA	GA	GA	AA	GA	AA	AA	GA	AA	AA	AA	AA	AA	GA	AA	AA	AA	GA	GA	AA	GA	GA	AA
PZE-104064221	C/A	4	126645238	NA	NA	NA	NA	NA	NA	NA	CC	CC	CA	CA	CC	CC	CC	CC	CC	CC	CC	CC	CC	CC	CC	CC	CC	CC	CC	CC	CA	CC	CC	CC	CC	CC	CC	CC	CC	CC	CC	CC	CC	CC	CC	CC	CA	CA	CC
PZE-104064423	A/C	4	127200382	NA	NA	NA	NA	NA	NA	NA	CC	AA	CA	CA	AA	AA	AA	AA	AA	AA	AA	AA	CA	CA	CA	AA	AA	CA	CA	AA	CA	AA	AA	CA	AA	AA	AA	AA	AA	CA	AA	AA	AA	CA	CA	AA	CA	CA	AA
PZE-104064762	G/A	4	127856157	NA	NA	NA	NA	NA	NA	NA	AA	GG	GG	GG	GG	GG	GG	GG	GG	GG	GG	GG	GA	GA	GA	GG	GG	GA	GA	GG	GA	GG	GG	GG	GG	GG	GG	GG	GG	GA	GG	GG	GG	GG	GG	GG	GG	GG	GG
PZE-104065034	G/A	4	128605204	NA	NA	NA	NA	NA	NA	NA	GG	GG	GG	GG	GG	GG	GG	GG	GG	GG	GG	GG	GG	GG	GG	GG	GG	GG	GG	GG	AA	GG	GG	GG	GG	GG	GG	GG	GG	GG	GG	GG	GG	GG	GG	GG	GG	GG	GG
PZE-104065076	G/A	4	128813543	NA	NA	NA	NA	NA	NA	NA	AA	GG	GG	GG	GG	GA	GG	GG	GG	GG	GG	GG	NN	GA	GA	GG	GG	GA	GA	GG	GG	GG	GG	GA	GG	GG	GG	GG	GG	GA	GG	GG	GG	GG	GG	GG	GG	GA	GG
PZE-104065081	A/C	4	128847733	NA	NA	NA	NA	NA	NA	NA	CC	AA	AA	AA	AA	AA	AA	AA	AA	AA	AA	AA	CA	CA	CA	AA	AA	CA	CA	AA	CA	AA	AA	CA	AA	AA	AA	AA	AA	CA	AA	AA	AA	AA	AA	AA	AA	CA	AA
PZE-104065092	G/A	4	128854915	NA	NA	NA	NA	NA	NA	NA	GG	GG	GG	GG	GG	GG	GG	GG	GG	GG	GG	GG	GG	GG	GG	GG	GG	GG	GG	GG	GG	GG	GG	GG	GG	GG	GG	GG	GG	GG	GG	GG	GG	GG	GG	GG	GG	GG	GG
PZE-104065136	A/C	4	128990699	NA	NA	NA	NA	NA	NA	NA	AA	AA	AA	AA	AA	AA	AA	AA	AA	AA	AA	AA	AA	AA	AA	AA	AA	AA	AA	AA	CA	AA	AA	AA	AA	AA	AA	AA	AA	AA	AA	AA	AA	AA	AA	AA	AA	AA	AA
PZE-104065158	A/G	4	128997439	NA	NA	NA	NA	NA	NA	NA	AA	AA	AA	AA	AA	AA	AA	AA	AA	AA	AA	AA	AA	AA	AA	AA	AA	AA	AA	AA	GA	AA	AA	AA	AA	AA	AA	AA	AA	AA	AA	AA	AA	AA	AA	AA	AA	AA	AA
PZE-104065385	G/A	4	129617356	NA	NA	NA	NA	NA	NA	NA	GG	GG	GG	GG	GG	GG	GG	GG	GG	GG	GG	GG	GA	GA	GA	GG	GG	GG	GG	GG	GA	GG	GG	GG	GG	GG	GG	GG	GG	GG	GG	GG	GG	GG	GG	GG	GG	GG	GG
PZE-104065486	A/G	4	129818418	NA	NA	NA	NA	NA	NA	NA	AA	AA	GA	GA	AA	AA	AA	AA	AA	AA	AA	AA	GA	GA	GA	AA	AA	AA	AA	AA	AA	AA	AA	AA	AA	AA	AA	AA	AA	AA	AA	AA	AA	GA	AA	AA	GA	AA	AA
PZE-104065637	A/G	4	130025546	NA	NA	NA	NA	NA	NA	NA	GG	AA	GA	GA	AA	AA	AA	AA	AA	AA	AA	AA	GA	GA	GA	AA	AA	GA	GA	AA	GA	AA	AA	GA	AA	AA	AA	AA	AA	GA	AA	AA	AA	GA	GA	AA	GA	AA	AA
PZE-104065998	A/G	4	130570658	NA	NA	NA	NA	NA	NA	NA	AA	AA	AA	AA	AA	AA	AA	AA	AA	AA	AA	AA	AA	AA	AA	AA	AA	AA	AA	AA	AA	AA	AA	AA	AA	AA	AA	AA	AA	AA	AA	AA	AA	AA	AA	AA	AA	AA	AA
PZE-104066190	G/A	4	130904543	NA	NA	NA	NA	NA	NA	NA	GG	AA	GA	GA	AA	AA	GA	GA	AA	AA	AA	AA	GG	GG	GG	GA	AA	GA	GA	AA	AA	AA	AA	GA	AA	GA	AA	AA	AA	GA	AA	AA	AA	GA	AA	AA	GA	GA	AA
PZE-104066366	G/A	4	131354033	NA	NA	NA	NA	NA	NA	NA	GG	AA	GA	GA	AA	AA	AA	AA	AA	AA	AA	AA	GG	GG	GG	AA	AA	GA	GA	AA	AA	AA	AA	AA	AA	AA	AA	AA	AA	GA	AA	AA	AA	GA	GA	AA	GA	AA	AA
PZE-104066884	G/C	4	132214044	NA	NA	NA	NA	NA	NA	NA	GG	GG	GC	GC	GG	GG	GG	GG	GG	GG	GG	GG	GG	GG	GG	GG	GG	GG	GG	GG	GG	GG	GG	GG	GG	GG	GG	GG	GG	GG	GG	GG	GG	GG	GG	GG	GC	GC	GG
PZE-104067263	A	4	133252441	NA	NA	NA	NA	NA	NA	NA	AA	AA	AA	AA	AA	AA	AA	AA	AA	AA	AA	AA	AA	AA	AA	AA	AA	AA	AA	AA	AA	AA	AA	AA	AA	AA	AA	AA	AA	AA	AA	AA	AA	AA	AA	AA	AA	AA	AA
PZE-104067357	G/A	4	133662368	NA	NA	NA	NA	NA	NA	NA	AA	GG	GG	GG	GG	GG	GG	GG	GG	GG	GG	GG	GA	GA	GA	GG	GG	GA	GA	GG	GG	GG	GG	GA	GG	GG	GG	GG	GG	GA	GG	GG	GG	GG	GA	GG	GG	GA	GG
PZE-104067512	A/G	4	134013950	NA	NA	NA	NA	NA	NA	NA	AA	AA	GA	GA	AA	AA	AA	AA	AA	AA	AA	AA	GA	GA	GA	AA	AA	AA	AA	AA	AA	AA	AA	GA	AA	AA	AA	AA	AA	AA	AA	AA	AA	AA	GA	AA	GA	AA	AA
SYN9186	A/G	4	134014406	NA	NA	NA	NA	NA	NA	NA	AA	AA	GA	GA	AA	AA	AA	AA	AA	AA	AA	AA	GA	GA	GA	AA	AA	AA	AA	AA	AA	AA	AA	GA	AA	AA	AA	AA	AA	AA	AA	AA	AA	AA	GA	AA	GA	AA	AA
PZE-104068741	G/A	4	136671285	NA	NA	NA	NA	NA	NA	NA	GG	AA	GA	GA	AA	AA	AA	AA	AA	AA	AA	AA	GG	GG	GG	AA	AA	GA	GA	AA	AA	AA	AA	GA	AA	AA	AA	AA	AA	GA	AA	AA	AA	AA	GA	AA	GA	GA	AA
PZE-104068824	G/A	4	136960276	NA	NA	NA	NA	NA	NA	NA	GG	GG	GG	GG	GG	GG	GG	GG	GG	GG	GG	GG	GG	GG	GG	GG	GG	GG	GG	GG	GG	GG	GG	GG	GG	GG	GG	GG	GG	GG	GG	GG	GG	GG	GG	GG	GG	GG	GG
PZE-104070000	A/G	4	139986905	NA	NA	NA	NA	NA	NA	NA	GG	AA	AA	AA	AA	AA	AA	AA	AA	AA	AA	AA	GA	GA	GA	AA	AA	GA	GA	AA	AA	AA	AA	GA	AA	AA	AA	AA	AA	GA	AA	AA	AA	AA	AA	AA	AA	GA	AA
SYN4714	A/G	4	140009014	NA	NA	NA	NA	NA	NA	NA	GG	AA	AA	AA	AA	AA	AA	AA	AA	AA	AA	AA	GA	GA	GA	AA	AA	GA	GA	AA	AA	AA	AA	GA	AA	AA	AA	AA	AA	GA	AA	AA	AA	AA	AA	AA	AA	GA	AA
PZE-104070126	A/G	4	140641171	NA	NA	NA	NA	NA	NA	NA	GG	AA	AA	AA	AA	AA	AA	AA	AA	AA	AA	AA	GA	GA	GA	AA	AA	GA	GA	AA	AA	AA	AA	GA	AA	AA	AA	AA	AA	GA	AA	AA	AA	AA	GA	AA	AA	GA	AA
PZE-104071087	G/A	4	141884519	NA	NA	NA	NA	NA	NA	NA	GG	GG	GA	GA	GG	GG	GG	GG	GG	GG	GG	GG	GA	GA	GA	GG	GG	GG	GG	GG	GA	GG	GG	GG	GG	GG	GG	GG	GG	GG	GG	GG	GG	GG	GA	GG	GA	GG	GG
PZE-104071127	A/G	4	141887625	NA	NA	NA	NA	NA	NA	NA	AA	AA	GA	GA	AA	AA	AA	AA	AA	AA	AA	AA	GA	GA	GA	AA	AA	AA	AA	AA	GA	AA	AA	AA	AA	AA	AA	AA	AA	AA	AA	AA	AA	GA	AA	AA	GA	AA	AA
PZE-104071269	A/G	4	142206530	NA	NA	NA	NA	NA	NA	NA	AA	AA	AA	AA	AA	AA	AA	AA	AA	AA	AA	AA	GA	GA	GA	AA	AA	AA	AA	AA	GA	AA	AA	GA	AA	AA	AA	AA	AA	AA	AA	AA	AA	GA	GA	AA	AA	AA	AA
PZE-104071527	A/C	4	142459785	NA	NA	NA	NA	NA	NA	NA	AA	AA	CA	CA	AA	AA	AA	AA	AA	AA	AA	AA	CA	CA	CA	AA	AA	AA	AA	AA	CA	AA	AA	CA	AA	AA	AA	AA	AA	AA	AA	AA	AA	CA	CA	AA	CA	CA	AA
PZE-104072142	A/G	4	143376752	NA	NA	NA	NA	NA	NA	NA	AA	AA	GA	GA	AA	AA	AA	AA	AA	AA	AA	AA	GA	GA	GA	AA	AA	AA	AA	AA	AA	AA	AA	AA	AA	AA	AA	AA	AA	AA	AA	AA	AA	AA	GA	AA	GA	GA	AA
PZE-104072386	A/C	4	143512347	NA	NA	NA	NA	NA	NA	NA	AA	CC	AA	AA	CC	CC	CC	CC	CC	CC	CC	CC	AA	AA	AA	CC	CC	AA	AA	CC	CC	CC	CC	AA	CC	CC	CC	CC	CC	AA	CC	CC	CC	AA	AA	CC	AA	AA	CC
PZE-104073430	A/G	4	144840683	NA	NA	NA	NA	NA	NA	NA	AA	AA	GA	GA	AA	AA	AA	AA	AA	AA	AA	AA	AA	AA	AA	AA	AA	AA	AA	AA	GA	AA	AA	GA	AA	AA	AA	AA	AA	AA	AA	AA	AA	AA	AA	AA	GA	GA	AA
PZE-104073719	G/A	4	145371186	NA	NA	NA	NA	NA	NA	NA	GG	GG	GA	GA	GG	GG	GG	GG	GG	GG	GG	GG	AA	AA	AA	GG	GG	GG	GG	GG	GA	GG	GG	GA	GG	GG	GG	GG	GG	GG	GG	GG	GG	GA	GA	GG	GA	GA	GG
PZE-104073980	G/A	4	145870422	NA	NA	NA	NA	NA	NA	NA	GG	GG	GG	GG	GG	GG	GG	GG	GG	GG	GG	GG	GA	GA	GA	GG	GG	GG	GG	GG	GG	GG	GG	GA	GG	GG	GG	GG	GG	GG	GG	GG	GG	GA	GA	GG	GG	GA	GG
PZE-104074849	A/C	4	147010034	NA	NA	NA	NA	NA	NA	NA	AA	AA	AA	AA	AA	AA	AA	AA	AA	AA	AA	AA	AA	AA	AA	AA	AA	AA	AA	AA	CA	AA	AA	AA	AA	AA	AA	AA	AA	AA	AA	AA	AA	AA	AA	AA	AA	AA	AA
PZE-104075033	A/G	4	147129177	NA	NA	NA	NA	NA	NA	NA	GG	AA	AA	AA	AA	AA	AA	AA	AA	AA	AA	AA	GA	GA	GA	AA	AA	GA	GA	AA	AA	AA	AA	AA	AA	AA	AA	AA	AA	GA	AA	AA	AA	AA	AA	AA	AA	AA	AA
PZE-104075114	A/G	4	147652919	NA	NA	NA	NA	NA	NA	NA	AA	AA	GA	GA	AA	AA	AA	AA	AA	AA	AA	AA	AA	AA	AA	AA	AA	AA	AA	AA	GA	AA	AA	GA	AA	AA	AA	AA	AA	AA	AA	AA	AA	AA	AA	AA	GA	GA	AA
PZE-104075396	A/G	4	147941516	NA	NA	NA	NA	NA	NA	NA	AA	AA	AA	AA	AA	AA	AA	AA	AA	AA	AA	AA	GA	GA	GA	AA	AA	AA	AA	AA	GA	AA	AA	AA	AA	AA	AA	AA	AA	AA	AA	AA	AA	AA	AA	AA	AA	GA	AA
PUT-163a-4730414-2139	A/G	4	148017780	NA	NA	NA	NA	NA	NA	NA	AA	AA	AA	AA	AA	AA	AA	AA	AA	AA	AA	AA	GA	GA	GA	AA	AA	AA	AA	AA	GA	AA	AA	AA	AA	AA	AA	AA	AA	AA	AA	AA	AA	AA	AA	AA	AA	GA	AA
PZE-104075473	G/A	4	148365234	NA	NA	NA	NA	NA	NA	NA	GG	GG	GG	GG	GG	GG	GG	GG	GG	GG	GG	GG	GG	GG	GG	GG	GG	GG	GG	GG	GG	GG	GG	GG	GG	GG	GG	GG	GG	GG	GG	GG	GG	GG	GG	GG	GG	GG	GG
PZE-104075486	G/A	4	148373042	NA	NA	NA	NA	NA	NA	NA	GG	GG	GG	GG	GG	GG	GG	GG	GG	GG	GG	GG	GA	GA	GA	GG	GG	GG	GG	GG	GA	GG	GG	GG	GG	GG	GG	GG	GG	GG	GG	GG	GG	GG	GG	GG	GG	GA	GG
PZE-104075501	A/G	4	148399278	NA	NA	NA	NA	NA	NA	NA	AA	AA	AA	AA	AA	AA	AA	AA	AA	AA	AA	AA	AA	AA	AA	AA	AA	AA	AA	AA	GA	AA	AA	AA	AA	AA	AA	AA	AA	AA	AA	AA	AA	AA	AA	AA	AA	GA	AA
PZE-104075509	A/G	4	148423921	NA	NA	NA	NA	NA	NA	NA	AA	AA	AA	AA	AA	AA	AA	AA	AA	AA	AA	AA	GA	GA	GA	AA	AA	AA	AA	AA	GA	AA	AA	AA	AA	AA	AA	AA	AA	AA	AA	AA	AA	AA	AA	AA	AA	GA	AA
PZE-104075540	C/A	4	148599719	NA	NA	NA	NA	NA	NA	NA	CC	CC	CC	CC	CC	CC	CC	CC	CC	CC	CC	CC	CA	CA	CA	CC	CC	CC	CC	CC	CA	CC	CC	CC	CC	CC	CC	CC	CC	CC	CC	CC	CC	CC	CC	CC	CC	CA	CC
PZE-104075576	G/A	4	148792869	NA	NA	NA	NA	NA	NA	NA	GG	GG	GG	GG	GG	GG	GG	GG	GG	GG	GG	GG	GA	GA	GA	GG	GG	GG	GG	GG	GA	GG	GG	GG	GG	GG	GG	GG	GG	GG	GG	GG	GG	GG	GG	GG	GG	GA	GG
PZE-104075807	A/G	4	149285391	NA	NA	NA	NA	NA	NA	NA	AA	AA	AA	AA	AA	AA	AA	AA	AA	AA	AA	AA	GA	GA	GA	AA	AA	AA	AA	AA	GA	AA	AA	AA	AA	AA	AA	AA	AA	AA	AA	AA	AA	AA	AA	AA	AA	AA	AA
PZE-104075867	A/G	4	149466816	NA	NA	NA	NA	NA	NA	NA	AA	AA	AA	AA	AA	AA	AA	AA	AA	AA	AA	AA	GA	GA	GA	AA	AA	AA	AA	AA	GA	AA	AA	AA	AA	AA	AA	AA	AA	AA	AA	AA	AA	AA	AA	AA	AA	GA	AA
PZE-104076274	A/G	4	150257762	NA	NA	NA	NA	NA	NA	NA	GG	AA	GA	GA	AA	AA	AA	AA	AA	AA	AA	AA	GA	GA	GA	AA	AA	GA	GA	AA	GA	AA	AA	GA	AA	AA	AA	AA	AA	GA	AA	AA	AA	AA	AA	AA	AA	AA	AA
PZE-104077257	G/A	4	151701676	NA	NA	NA	NA	NA	NA	NA	AA	GG	GA	GA	GG	GG	GG	GG	GG	GG	GG	GG	GA	GA	GA	GG	GG	GA	GA	GG	GG	GG	GG	GG	GG	GG	GG	GG	GG	GA	GG	GG	GG	GG	GG	GG	GA	GG	GG
PZE-104077581	G/A	4	151817956	NA	NA	NA	NA	NA	NA	NA	AA	GG	GA	GA	GG	GG	GG	GG	GG	GG	GG	GG	GA	GA	GA	GG	GG	GA	GA	GG	GA	GG	GG	GA	GG	GG	GG	GG	GG	GA	GG	GG	GG	GA	GA	GG	GA	GA	GG
PZE-104077676	G/A	4	152071890	NA	NA	NA	NA	NA	NA	NA	AA	GG	GA	GA	GG	GG	GG	GG	GG	GG	GG	GG	GA	GA	GA	GG	GG	GA	GA	GG	GA	GG	GG	GA	GG	GG	GG	GG	GG	GA	GG	GG	GG	GA	GG	GG	GA	GA	GG
PZE-104079076	A/G	4	153405747	NA	NA	NA	NA	NA	NA	NA	AA	AA	AA	AA	AA	GA	AA	AA	AA	AA	AA	AA	GA	GA	GA	AA	AA	AA	AA	AA	GA	AA	AA	AA	AA	AA	AA	AA	AA	AA	AA	AA	AA	AA	GA	AA	GA	GA	AA
SYN13976	C/A	4	153500453	NA	NA	NA	NA	NA	NA	NA	CC	AA	AA	AA	AA	AA	AA	AA	AA	AA	AA	AA	CC	CC	CC	AA	AA	CA	AA	AA	CC	AA	AA	AA	AA	AA	AA	AA	AA	AA	AA	AA	AA	AA	AA	AA	AA	AA	AA
PZE-104079202	G/A	4	153519088	NA	NA	NA	NA	NA	NA	NA	GG	AA	AA	AA	AA	AA	AA	AA	AA	AA	AA	AA	GG	GG	GG	AA	AA	GA	AA	AA	GG	AA	AA	AA	AA	AA	AA	AA	AA	GA	AA	AA	AA	GG	AA	AA	AA	AA	AA
SYN13970	G/A	4	153634758	NA	NA	NA	NA	NA	NA	NA	AA	GG	GA	GA	GG	GG	GG	GG	GG	GG	GG	GG	GA	GA	GA	GG	GG	GA	GA	GG	GA	GG	GG	GG	GG	GG	GG	GG	GG	GA	GG	GG	GG	GG	GA	GG	GA	GA	GG
SYN26775	G/A	4	153751629	NA	NA	NA	NA	NA	NA	NA	GG	GG	GG	GG	GG	GG	GG	GG	GG	GG	GG	GG	GG	GG	GG	GG	GG	GG	GG	GG	GG	GG	GG	GA	GG	GG	GG	GG	GG	GG	GG	GG	GG	GG	GG	GG	GG	GG	GG
PZE-104079748	G/A	4	154047619	NA	NA	NA	NA	NA	NA	NA	GG	GG	GG	GG	GG	GG	GG	GG	GG	GG	GG	GG	GA	GA	GA	GG	GG	GG	GG	GG	GG	GG	GG	GA	GG	GG	GG	GG	GG	GG	GG	GG	GG	GG	GG	GG	GA	GA	GG
PZE-104080388	A/G	4	154689801	NA	NA	NA	NA	NA	NA	NA	AA	AA	AA	AA	AA	GA	AA	AA	AA	AA	AA	AA	GA	GA	GA	AA	AA	AA	AA	AA	AA	AA	AA	AA	AA	AA	AA	AA	AA	AA	AA	AA	AA	GA	GA	AA	GA	GA	AA
PZE-104080760	G/A	4	155224967	NA	NA	NA	NA	NA	NA	NA	GG	GG	GG	GG	GG	GA	GG	GG	GG	GG	GG	GG	GA	GA	GA	GG	GG	GG	GG	GG	GA	GG	GG	GG	GG	GG	GG	GG	GG	GG	GG	GG	GG	GA	GA	GG	GG	GG	GG
PZE-104082879	A/G	4	156994628	NA	NA	NA	NA	NA	NA	NA	AA	AA	AA	AA	AA	AA	AA	AA	AA	AA	AA	AA	AA	AA	AA	AA	AA	AA	AA	AA	GA	AA	AA	GA	AA	AA	AA	AA	AA	AA	AA	AA	AA	AA	GA	AA	GA	GA	AA
SYN9091	G/A	4	156998152	NA	NA	NA	NA	NA	NA	NA	GG	AA	GA	GA	AA	AA	AA	AA	AA	AA	AA	AA	GG	GG	GG	AA	AA	AA	GA	AA	GA	AA	AA	GA	AA	AA	AA	AA	AA	GA	AA	AA	AA	AA	AA	AA	AA	GA	AA
PZE-104084296	G/A	4	158138003	NA	NA	NA	NA	NA	NA	NA	GG	GG	GG	GG	GG	GG	GG	GG	GG	GG	GG	GG	GA	GA	GA	GG	GG	GG	GG	GG	GG	GG	GG	GA	GG	GG	GG	GG	GG	GG	GG	GG	GG	GA	GG	GG	GA	GA	GG
PUT-163a-31558543-1963	G/A	4	158494800	NA	NA	NA	NA	NA	NA	NA	GG	GG	GG	GG	GG	GA	GG	GG	GG	GG	GG	GG	GA	GA	GA	GG	GG	GG	GG	GG	GA	GG	GG	GG	GG	GG	GG	GG	GG	GG	GG	GG	GG	GA	GG	GG	GA	GA	GG
PZE-104084757	G/A	4	158707344	NA	NA	NA	NA	NA	NA	NA	GG	GG	GG	GG	GG	GG	GG	GG	GG	GG	GG	GG	GA	GA	GA	GG	GG	GG	GG	GG	GG	GG	GG	GA	GG	GG	GG	GG	GG	GG	GG	GG	GG	GA	GG	GG	GG	GG	GG
SYN4601	C/A	4	160112265	NA	NA	NA	NA	NA	NA	NA	CC	AA	CA	CA	AA	AA	AA	AA	AA	AA	AA	AA	CC	CC	CC	AA	AA	AA	CA	AA	AA	AA	AA	AA	AA	AA	AA	AA	AA	CA	AA	AA	AA	AA	AA	AA	AA	AA	AA
PZE-104086265	G/A	4	160348878	NA	NA	NA	NA	NA	NA	NA	GG	GG	GG	GG	GG	GG	GG	GG	GG	GG	GG	GG	GG	GG	GG	GG	GG	GG	GG	GG	GG	GG	GG	GG	GG	GG	GG	GG	GG	GG	GG	GG	GG	GG	GG	GG	GG	GG	GG
PZE-104086655	A/G	4	161052575	NA	NA	NA	NA	NA	NA	NA	GG	AA	GA	GA	AA	AA	AA	AA	AA	AA	AA	AA	GA	GA	GA	AA	AA	GA	GA	AA	GA	AA	AA	AA	AA	AA	AA	AA	AA	GA	AA	AA	AA	GA	AA	AA	AA	AA	AA
PZE-104087575	A/G	4	162274823	NA	NA	NA	NA	NA	NA	NA	AA	GG	GA	GA	GG	GG	GG	GG	GG	GG	GG	GG	AA	AA	AA	GG	GG	GA	GA	GG	GG	GG	GG	GA	GA	GG	GG	GG	GG	GA	GG	GG	GG	GG	GG	GG	GA	GG	GG
PZE-104087736	G/A	4	162561308	NA	NA	NA	NA	NA	NA	NA	GG	GG	GG	GG	GG	GG	GG	GG	GG	GG	GG	GG	GG	GG	GG	GG	GG	GG	GG	GG	GA	GG	GG	GA	GA	GG	GG	GG	GG	GG	GG	GG	GG	GA	GG	GG	GG	GG	GG
PZE-104087964	A/G	4	162905149	NA	NA	NA	NA	NA	NA	NA	AA	AA	AA	AA	AA	AA	AA	AA	AA	AA	AA	AA	AA	AA	AA	AA	AA	AA	AA	AA	GA	AA	AA	AA	AA	AA	AA	AA	AA	AA	AA	AA	AA	AA	AA	AA	AA	AA	AA
PZE-104088242	G/A	4	163271469	NA	NA	NA	NA	NA	NA	NA	GG	GG	GG	GG	GG	GG	GG	GG	GG	GG	GG	GG	GG	GG	GG	GG	GG	GG	GG	GG	GA	GG	GG	GG	GA	GG	GG	GG	GG	GG	GG	GG	GG	GG	GG	GG	GG	GG	GG
PZE-104088618	G/A	4	163652260	NA	NA	NA	NA	NA	NA	NA	GG	GG	GG	GG	GG	GG	GG	GG	GG	GG	GG	GG	GG	GG	GG	GG	GG	GG	GG	GG	GG	GG	GG	GG	GG	GG	GG	GG	GG	GG	GG	GG	GG	GG	GG	GG	GG	GG	GG
PZE-104088728	G/A	4	163780051	NA	NA	NA	NA	NA	NA	NA	GG	GG	GG	GG	GG	AA	GG	GG	GG	GG	GG	GG	GA	GA	GA	GG	GG	AA	AA	GG	GG	GG	GG	GG	GG	GG	GG	GG	GG	GG	GG	GG	GG	GG	GG	GG	AA	AA	GG
PZE-104090796	A/G	4	166876428	NA	NA	NA	NA	NA	NA	NA	GG	AA	GA	GA	AA	AA	AA	AA	AA	AA	AA	AA	GA	GA	GA	AA	AA	AA	AA	AA	AA	AA	AA	AA	AA	AA	AA	AA	AA	GA	AA	AA	AA	AA	AA	AA	AA	AA	AA
PZE-104092771	A/G	4	168832447	NA	NA	NA	NA	NA	NA	NA	AA	AA	AA	AA	AA	AA	AA	AA	AA	AA	AA	AA	AA	AA	AA	AA	AA	GA	GA	AA	GA	AA	AA	GA	GA	AA	AA	AA	AA	AA	GA	AA	AA	GA	AA	AA	GA	GA	AA
PZE-104093133	A/G	4	169485191	NA	NA	NA	NA	NA	NA	NA	AA	AA	AA	AA	AA	GA	AA	AA	AA	AA	AA	AA	AA	AA	AA	AA	AA	GA	GA	AA	AA	AA	AA	GA	GA	AA	AA	AA	AA	AA	GA	AA	AA	AA	GA	AA	AA	GA	AA
PZE-104093153	G/A	4	169511859	NA	NA	NA	NA	NA	NA	NA	GG	GG	GG	GG	GG	GG	GG	GG	GG	GG	GG	GG	GA	GA	GA	GG	GG	GA	GA	GG	GA	GG	GG	GA	GA	GG	GG	GG	GG	GG	GG	GG	GG	GA	GG	GG	GA	GA	GG
SYN11091	A/G	4	169554868	NA	NA	NA	NA	NA	NA	NA	AA	AA	AA	AA	AA	GA	AA	AA	AA	AA	AA	AA	GA	GA	GA	AA	AA	AA	AA	AA	AA	AA	AA	AA	AA	AA	AA	AA	AA	AA	AA	AA	AA	AA	GA	AA	AA	AA	AA
SYN2256	A/G	4	169964527	NA	NA	NA	NA	NA	NA	NA	AA	GG	GG	GG	GG	GA	GG	GG	GG	GG	GG	GG	AA	AA	AA	GG	GG	GA	GA	GG	GG	GG	GG	GG	GA	GG	GG	GG	GG	GG	GG	GG	GG	GG	GA	GG	GG	GA	GG
PZE-104093739	G/A	4	170515061	NA	NA	NA	NA	NA	NA	NA	AA	GG	GG	GA	GG	GG	GG	GG	GG	GG	GG	GG	GA	GA	GA	GG	GG	GG	GG	GG	GG	GG	GG	GA	GA	GG	GG	GG	GG	GA	GG	GG	GG	GG	GG	GG	GG	GA	GG
PZE-104093898	A/G	4	170792711	NA	NA	NA	NA	NA	NA	NA	AA	GG	GG	GA	GG	GG	GG	GG	GG	GG	GG	GG	AA	AA	AA	GG	GG	GG	GG	GG	GG	GG	GG	GG	GG	GG	GG	GG	GG	GA	GG	GG	GG	GG	GG	GG	GG	GG	GG
PZE-104094288	A/G	4	171126206	NA	NA	NA	NA	NA	NA	NA	GG	AA	AA	GA	AA	AA	AA	AA	AA	AA	AA	AA	GA	GA	GA	AA	AA	AA	AA	AA	AA	AA	AA	GA	GA	AA	AA	AA	AA	GA	AA	AA	AA	GA	AA	AA	AA	AA	AA
SYN606	G/A	4	171126586	NA	NA	NA	NA	NA	NA	NA	GG	GG	GG	GG	GG	GG	GG	GG	GG	GG	GG	GG	GG	GG	GG	GG	GG	GG	GG	GG	GG	GG	GG	GG	GG	GG	GG	GG	GG	GG	GG	GG	GG	GG	GG	GG	GG	GG	GG
PZE-104095850	A/G	4	172193871	NA	NA	NA	NA	NA	NA	NA	AA	AA	AA	AA	AA	GA	AA	AA	AA	AA	AA	AA	GA	GA	GA	AA	AA	GA	GA	AA	GA	AA	AA	AA	AA	AA	AA	AA	AA	AA	AA	AA	AA	GA	GA	AA	AA	AA	AA
PZE-104096416	G/A	4	172833206	NA	NA	NA	NA	NA	NA	NA	AA	GG	GG	GA	GG	GG	GG	GG	GG	GG	GG	GG	GA	GA	GA	GG	GG	GG	GG	GG	GA	GG	GG	GG	GG	GG	GG	GG	GG	GA	GG	GG	GG	GG	GG	GG	GG	GG	GG
PZE-104096748	A	4	173295475	NA	NA	NA	NA	NA	NA	NA	AA	AA	AA	AA	AA	AA	AA	AA	AA	AA	AA	AA	AA	AA	AA	AA	AA	AA	AA	AA	AA	AA	AA	AA	AA	AA	AA	AA	AA	AA	AA	AA	AA	AA	AA	AA	AA	AA	AA
PZE-104097453	A/C	4	173827035	NA	NA	NA	NA	NA	NA	NA	CC	AA	AA	CA	AA	CA	AA	AA	AA	AA	AA	AA	CA	CA	CA	AA	AA	CA	CA	AA	AA	AA	AA	CA	CA	AA	AA	AA	AA	CA	CA	AA	AA	CA	CA	AA	CA	CA	AA
PZE-104099048	A/G	4	175379156	NA	NA	NA	NA	NA	NA	NA	AA	AA	AA	AA	AA	AA	AA	AA	AA	AA	AA	AA	AA	AA	AA	AA	AA	GA	GA	AA	AA	AA	AA	GA	GA	AA	AA	AA	AA	AA	AA	AA	AA	GA	AA	AA	GA	GA	AA
PZE-104099080	G/A	4	175440362	NA	NA	NA	NA	NA	NA	NA	GG	GG	GG	GG	GG	GG	GG	GG	GG	GG	GG	GG	GG	GG	GG	GG	GG	GG	GG	GG	GG	GG	GG	GG	GG	GG	GG	GG	GG	GG	GG	GG	GG	GG	GG	GG	GG	GG	GG
PZE-104099276	A/G	4	175748832	NA	NA	NA	NA	NA	NA	NA	AA	AA	AA	AA	AA	AA	AA	AA	AA	AA	AA	AA	AA	AA	AA	AA	AA	GA	GA	AA	AA	AA	AA	AA	AA	AA	AA	AA	AA	AA	AA	AA	AA	AA	AA	AA	AA	GA	AA
PZE-104099380	A/C	4	175971942	NA	NA	NA	NA	NA	NA	NA	AA	AA	AA	AA	AA	AA	AA	AA	AA	AA	AA	AA	AA	AA	AA	AA	AA	CA	CA	AA	AA	AA	AA	AA	AA	AA	AA	AA	AA	AA	AA	AA	AA	AA	AA	AA	AA	CA	AA
ZM005465-1585	G/A	4	176501561	NA	NA	NA	NA	NA	NA	NA	GG	AA	AA	GA	AA	GA	AA	AA	AA	AA	AA	AA	GG	GG	GG	AA	AA	GA	GA	AA	GA	AA	AA	GA	GA	AA	AA	AA	AA	GA	GA	AA	AA	AA	GA	AA	GA	GA	AA
PZE-104099837	G/A	4	176858105	NA	NA	NA	NA	NA	NA	NA	GG	AA	AA	AA	AA	AA	AA	AA	AA	AA	AA	AA	GG	GG	GG	AA	AA	AA	AA	AA	AA	AA	AA	AA	AA	AA	AA	AA	AA	GA	AA	AA	AA	GA	AA	AA	AA	AA	AA
SYN2318	A/G	4	177150624	NA	NA	NA	NA	NA	NA	NA	GG	AA	AA	GA	AA	GA	AA	AA	AA	AA	AA	AA	AA	AA	GA	AA	AA	AA	AA	AA	AA	AA	AA	AA	AA	AA	AA	AA	AA	GA	GA	AA	AA	AA	GA	AA	AA	AA	AA
PZE-104101292	G/A	4	177654029	NA	NA	NA	NA	NA	NA	NA	GG	AA	AA	AA	AA	AA	AA	AA	AA	AA	AA	AA	GG	GG	GG	AA	AA	AA	AA	AA	AA	AA	AA	AA	AA	AA	AA	AA	AA	AA	AA	AA	AA	AA	AA	AA	AA	AA	AA
PZE-104101522	C/A	4	178137657	NA	NA	NA	NA	NA	NA	NA	CC	CC	CC	CC	CC	CC	CC	CC	CC	CC	CC	CC	CC	CC	CC	CC	CC	CA	CA	CC	CC	CC	CC	CC	CC	CC	CC	CC	CC	CC	CC	CC	CC	CC	CC	CC	CA	CC	CC
PZE-104102206	C/G	4	178597407	NA	NA	NA	NA	NA	NA	NA	CC	GG	GG	GC	GG	GG	GG	GG	GG	GG	GG	GG	CC	CC	CC	GG	GG	GG	GG	GG	GG	GG	GG	GG	GG	GG	GG	GG	GG	GC	GC	GG	GG	GG	GG	GG	GG	GC	GG
PZE-104102768	A/G	4	178889523	NA	NA	NA	NA	NA	NA	NA	AA	AA	AA	AA	AA	GA	AA	AA	AA	AA	AA	AA	GA	GA	GA	AA	AA	AA	AA	AA	GA	AA	AA	GA	GA	AA	AA	AA	AA	AA	AA	AA	AA	AA	GA	AA	AA	AA	AA
PZE-104102916	A/G	4	179610471	NA	NA	NA	NA	NA	NA	NA	GG	AA	AA	GA	AA	AA	AA	AA	AA	AA	AA	AA	GA	GA	GA	AA	AA	AA	AA	AA	AA	AA	AA	AA	AA	AA	AA	AA	AA	GA	AA	AA	AA	GA	AA	AA	AA	AA	AA
SYN2119	A/G	4	179628433	NA	NA	NA	NA	NA	NA	NA	GG	AA	AA	GA	AA	AA	AA	AA	AA	AA	AA	AA	AA	AA	GA	AA	AA	AA	AA	AA	GA	AA	AA	GA	GA	AA	AA	AA	AA	GA	GA	AA	AA	GA	AA	AA	AA	AA	AA
PZE-104103557	C/A	4	179796712	NA	NA	NA	NA	NA	NA	NA	CC	CC	CC	CC	CC	CC	CC	CC	CC	CC	CC	CC	CA	CA	CA	CC	CC	CC	CC	CC	CC	CC	CC	CA	CA	CC	CC	CC	CC	CC	CA	CC	CC	CC	CC	CC	CC	CC	CC
PZE-104103734	G/A	4	179996326	NA	NA	NA	NA	NA	NA	NA	GG	AA	AA	GA	AA	AA	AA	AA	AA	AA	AA	AA	GG	GG	GG	AA	AA	GA	GA	AA	GA	AA	AA	GA	GA	AA	AA	AA	AA	GA	GA	AA	AA	AA	AA	AA	GA	GA	AA
PZE-104103747	A/C	4	180053538	NA	NA	NA	NA	NA	NA	NA	AA	CC	CC	CA	CC	CC	CC	CC	CC	CC	CC	CC	AA	AA	AA	CC	CC	CA	CA	CC	CA	CC	CC	CA	CA	CC	CC	CC	CC	CA	CA	CC	CC	CC	CC	CC	CA	CA	CC
PZA02194.1	G/A	4	181223123	NA	NA	NA	NA	NA	NA	NA	GG	GG	GG	GG	GG	GG	GG	GG	GG	GG	GG	GG	GG	GG	GG	GG	GG	GG	GG	GG	GA	GG	GG	GG	GG	GG	GG	GG	GG	GG	GG	GG	GG	GG	GG	GG	GG	GG	GG
PZE-104105055	A/C	4	181401563	NA	NA	NA	NA	NA	NA	NA	AA	CC	CC	CA	CC	CC	CC	CC	CC	CC	CC	CC	CA	CA	AA	CC	CC	CC	CC	CC	CC	CC	CC	CA	CA	CC	CC	CC	CC	CA	CA	CC	CC	CA	CC	CC	CA	CA	CC
PZE-104105165	A/C	4	181429757	NA	NA	NA	NA	NA	NA	NA	CC	AA	AA	AA	AA	AA	AA	AA	AA	AA	AA	AA	CA	CA	CA	AA	AA	AA	AA	AA	AA	AA	AA	AA	AA	AA	AA	AA	AA	AA	AA	AA	AA	AA	AA	AA	AA	AA	AA
SYN5704	A/G	4	181726408	NA	NA	NA	NA	NA	NA	NA	AA	AA	AA	AA	AA	AA	AA	AA	AA	AA	AA	AA	GA	GA	AA	AA	AA	AA	AA	AA	AA	AA	AA	AA	AA	AA	AA	AA	AA	AA	AA	AA	AA	AA	AA	AA	GA	AA	AA
PZE-104106033	G/A	4	182060293	NA	NA	NA	NA	NA	NA	NA	AA	GG	GG	GA	GG	GG	GG	GG	GG	GG	GG	GG	GG	GG	GA	GG	GG	GG	GG	GG	GG	GG	GG	GA	GA	GG	GG	GG	GG	GA	GG	GG	GG	GG	GG	GG	GA	GG	GG
PZE-104106199	G/A	4	182298138	NA	NA	NA	NA	NA	NA	NA	AA	GG	GG	GA	GG	GG	GG	GG	GG	GG	GG	GG	GG	GG	GA	GG	GG	GG	GG	GG	GG	GG	GG	GG	GG	GG	GG	GG	GG	GA	GG	GG	GG	GG	GG	GG	GG	GA	GG
PZE-104106375	G/A	4	182641489	NA	NA	NA	NA	NA	NA	NA	AA	GG	GG	GA	GG	GG	GG	GG	GG	GG	GG	GG	GG	GG	GA	GG	GG	GA	GA	GG	GA	GG	GG	GA	GA	GG	GG	GG	GG	GA	GG	GG	GG	GA	GG	GG	GG	GG	GG
PZE-104106433	A/G	4	182732777	NA	NA	NA	NA	NA	NA	NA	AA	GG	GG	GA	GG	GG	GG	GG	GG	GG	GG	GG	GA	GA	AA	GG	GG	GA	GA	GG	GG	GG	GG	GA	GA	GG	GG	GG	GG	GA	GG	GG	GG	GG	GG	GG	GG	GG	GG
PZE-104106790	G/A	4	183134905	NA	NA	NA	NA	NA	NA	NA	AA	GG	GG	GA	GG	GG	GG	GG	GG	GG	GG	GG	GG	GG	GA	GG	GG	GG	GG	GG	GA	GG	GG	GG	GG	GG	GG	GG	GG	GA	GG	GG	GG	GG	GG	GG	GG	GG	GG
PZE-104106835	G/A	4	183211312	NA	NA	NA	NA	NA	NA	NA	AA	GG	GG	GA	GG	GA	GG	GG	GG	GG	GG	GG	GG	GG	GA	GG	GG	GG	GG	GG	GG	GG	GG	GG	GG	GG	GG	GG	GG	GA	GG	GG	GG	GG	GA	GG	GG	GG	GG
SYN7340	G/A	4	183398199	NA	NA	NA	NA	NA	NA	NA	AA	GG	GG	GA	GG	GA	GG	GG	GG	GG	GG	GG	GA	GA	GA	GG	GG	GG	GG	GG	GA	GG	GG	GA	GA	GG	GG	GG	GG	GA	GG	GG	GG	GA	GA	GG	GG	GA	GG
PZE-104107930	A	4	184676432	NA	NA	NA	NA	NA	NA	NA	AA	AA	AA	AA	AA	AA	AA	AA	AA	AA	AA	AA	AA	AA	AA	AA	AA	AA	AA	AA	AA	AA	AA	AA	AA	AA	AA	AA	AA	AA	AA	AA	AA	AA	AA	AA	AA	AA	AA
PZE-104108132	G/A	4	184854383	NA	NA	NA	NA	NA	NA	NA	GG	GG	GG	GG	GG	GG	GG	GG	GG	GG	GG	GG	GA	GA	GA	GG	GG	GG	GG	GG	GG	GG	GG	GG	GG	GG	GG	GG	GG	GG	GA	GG	GG	GG	GG	GG	GA	GA	GG
PZE-104108744	G/A	4	185442475	NA	NA	NA	NA	NA	NA	NA	AA	GG	GG	GA	GG	GA	GG	GG	GG	GG	GG	GG	GA	GA	GA	GG	GG	GA	GA	GG	GA	GG	GG	GA	GA	GG	GG	GG	GG	GA	GG	GG	GG	GA	GG	GG	GA	GA	GG
PZE-104109431	T/A	4	185726464	NA	NA	NA	NA	NA	NA	NA	TT	TT	TT	TT	TT	TT	TT	TT	TT	TT	TT	TT	TT	TT	TT	TT	TT	TT	TT	TT	TT	TT	TT	TT	TT	TT	TT	TT	TT	TT	TT	TT	TT	TT	TT	TT	TT	TT	TT
PZE-104109689	A/G	4	185868832	NA	NA	NA	NA	NA	NA	NA	AA	AA	AA	AA	AA	AA	AA	AA	AA	AA	AA	AA	GA	GA	GA	AA	AA	AA	GA	AA	AA	AA	AA	AA	AA	AA	AA	AA	AA	AA	AA	AA	AA	GA	AA	AA	GA	GA	AA
SYN32516	A/G	4	186670785	NA	NA	NA	NA	NA	NA	NA	GG	AA	AA	GA	AA	GA	AA	AA	AA	AA	AA	AA	AA	AA	GA	AA	AA	AA	GA	AA	GA	AA	AA	AA	AA	AA	AA	AA	AA	GA	AA	AA	AA	AA	AA	AA	GA	AA	AA
SYN38780	G/A	4	186946412	NA	NA	NA	NA	NA	NA	NA	GG	GG	GG	GG	GG	GG	GG	GG	GG	GG	GG	GG	GG	GG	GG	GG	GG	GG	GG	GG	GG	GG	GG	GG	GG	GG	GG	GG	GG	GG	GG	GG	GG	GG	GG	GG	GG	GG	GG
PZE-104112784	G/A	4	188069441	NA	NA	NA	NA	NA	NA	NA	GG	GG	GG	GG	GG	GA	GG	GG	GG	GG	GG	GG	GA	GA	GG	GG	GG	GG	GG	GG	GG	GG	GG	GG	GG	GG	GG	GG	GG	GG	GG	GG	GG	GG	GG	GG	GG	GG	GG
PZE-104113905	A	4	189196687	NA	NA	NA	NA	NA	NA	NA	AA	AA	AA	AA	AA	AA	AA	AA	AA	AA	AA	AA	AA	AA	AA	AA	AA	AA	AA	AA	AA	AA	AA	AA	AA	AA	AA	AA	AA	AA	AA	AA	AA	AA	AA	AA	AA	AA	AA
PZE-104114286	G/A	4	189811718	NA	NA	NA	NA	NA	NA	NA	AA	GG	GG	GA	GG	GG	GG	GG	GG	GG	GG	GG	GG	GG	GA	GG	GG	GG	GG	GG	GA	GG	GG	GG	GG	GG	GG	GG	GG	GA	GG	GG	GG	GA	GG	GG	GG	GG	GG
SYN14368	A/G	4	190878389	NA	NA	NA	NA	NA	NA	NA	GG	AA	AA	GA	GA	GA	AA	AA	GA	AA	AA	GA	GA	GA	GA	AA	AA	AA	GA	GA	GA	AA	AA	AA	AA	GA	GA	AA	AA	GA	AA	AA	AA	GA	AA	AA	GA	GA	AA
PZE-104115259	C/A	4	190969569	NA	NA	NA	NA	NA	NA	NA	AA	CC	CC	CA	CC	CC	CC	CC	CC	CC	CC	CC	CA	CA	CA	CC	CC	CC	CA	CC	CA	CC	CC	CC	CC	CC	CC	CC	CC	CA	CC	CC	CC	CC	CC	CC	CA	CA	CC
PZE-104115567	T/A	4	191296191	NA	NA	NA	NA	NA	NA	NA	TT	AA	AA	TA	AA	TA	AA	AA	AA	AA	AA	TA	TT	TT	TT	AA	AA	AA	AA	AA	TA	AA	AA	AA	AA	AA	AA	AA	AA	TA	AA	AA	AA	AA	AA	AA	TA	AA	AA
PZE-104116111	A/G	4	191955328	NA	NA	NA	NA	NA	NA	NA	AA	AA	AA	AA	AA	GA	AA	AA	AA	AA	AA	GA	AA	AA	AA	AA	AA	AA	GA	AA	AA	AA	AA	GA	GA	AA	AA	AA	AA	AA	AA	AA	AA	AA	AA	AA	AA	AA	AA
PZE-104117395	A/G	4	193609494	NA	NA	NA	NA	NA	NA	NA	GG	AA	AA	GA	AA	AA	AA	AA	AA	AA	AA	AA	AA	AA	GA	AA	AA	AA	AA	AA	GA	AA	AA	AA	AA	AA	AA	AA	AA	GA	AA	AA	AA	AA	AA	AA	AA	AA	AA
PZE-104117453	A/G	4	193738234	NA	NA	NA	NA	NA	NA	NA	GG	AA	AA	GA	AA	AA	AA	AA	AA	AA	AA	AA	AA	AA	GA	AA	AA	AA	AA	AA	GA	AA	AA	AA	AA	AA	AA	AA	AA	GA	AA	AA	AA	AA	AA	AA	AA	AA	AA
PZE-104117455	A/G	4	193738347	NA	NA	NA	NA	NA	NA	NA	GG	AA	AA	GA	AA	AA	AA	AA	AA	AA	AA	AA	NN	NN	GA	AA	AA	AA	GA	AA	GA	AA	AA	AA	AA	AA	AA	AA	AA	GA	AA	AA	AA	AA	AA	AA	AA	AA	AA
PZE-104117479	G/A	4	193759094	NA	NA	NA	NA	NA	NA	NA	AA	GG	GG	GA	GG	GG	GG	GG	GG	GG	GG	GG	GG	GG	GA	GG	GG	GG	GG	GG	GA	GG	GG	GG	GG	GG	GG	GG	GG	GA	GG	GG	GG	GG	GG	GG	GG	GG	GG
PZE-104117697	A/C	4	194118868	NA	NA	NA	NA	NA	NA	NA	CC	AA	AA	CA	AA	AA	AA	AA	AA	AA	AA	AA	CA	CA	CA	AA	AA	AA	CA	AA	CA	AA	AA	CA	CA	AA	AA	AA	AA	CA	AA	AA	AA	AA	AA	AA	CA	AA	AA
PZE-104118015	A/G	4	194840801	NA	NA	NA	NA	NA	NA	NA	GG	AA	AA	GA	AA	GA	AA	AA	AA	AA	AA	GA	GA	GA	GA	AA	AA	AA	GA	AA	GA	AA	AA	GA	GA	AA	AA	AA	AA	GA	AA	AA	AA	AA	AA	AA	GA	AA	AA
PZE-104118062	A/G	4	194883078	NA	NA	NA	NA	NA	NA	NA	GG	AA	AA	GA	AA	GA	AA	AA	AA	AA	AA	GA	AA	AA	GA	AA	AA	AA	GA	AA	GA	AA	AA	GA	GA	AA	AA	AA	AA	GA	AA	AA	AA	AA	AA	AA	GA	AA	AA
PZE-104118065	G/A	4	194887440	NA	NA	NA	NA	NA	NA	NA	AA	GG	GG	GG	GG	GG	GG	GG	GG	GG	GG	GG	GG	GG	AA	GG	GG	GG	GG	GG	GG	GG	GG	GG	GG	GG	GG	GG	GG	GG	GG	GG	GG	GG	GG	GG	GG	GG	GG
PZE-104118066	G	4	194889347	NA	NA	NA	NA	NA	NA	NA	GG	GG	GG	GG	GG	GG	GG	GG	GG	GG	GG	GG	GG	GG	GG	GG	GG	GG	GG	GG	GG	GG	GG	GG	GG	GG	GG	GG	GG	GG	GG	GG	GG	GG	GG	GG	GG	GG	GG
PZE-104118502	G/A	4	195203526	NA	NA	NA	NA	NA	NA	NA	AA	GG	GG	GA	GG	GA	GG	GG	GG	GG	GG	GA	GG	GG	GA	GG	GG	GG	GA	GG	GA	GG	GG	GG	GG	GG	GG	GG	GG	GA	GG	GG	GG	GG	GG	GG	GA	GG	GG
PZE-104118623	C/G	4	195356433	NA	NA	NA	NA	NA	NA	NA	GG	CC	CC	GC	CC	CC	CC	CC	CC	CC	CC	CC	GC	GC	GC	CC	CC	CC	GC	CC	GC	CC	CC	GC	GC	CC	CC	CC	CC	GC	CC	CC	CC	CC	CC	CC	GC	CC	CC
SYN21287	A/C	4	195545334	NA	NA	NA	NA	NA	NA	NA	AA	AA	AA	AA	AA	AA	AA	AA	AA	AA	AA	AA	AA	AA	AA	AA	AA	AA	AA	AA	AA	AA	AA	AA	AA	AA	AA	AA	AA	AA	AA	AA	AA	AA	AA	AA	AA	AA	AA
PZE-104118950	A/C	4	195786566	NA	NA	NA	NA	NA	NA	NA	AA	AA	AA	AA	AA	AA	AA	AA	AA	AA	AA	AA	CC	CC	CA	AA	AA	AA	CA	AA	AA	AA	AA	AA	AA	AA	AA	AA	AA	AA	AA	AA	AA	AA	AA	AA	CA	AA	AA
PZE-104119909	G/A	4	196930705	NA	NA	NA	NA	NA	NA	NA	GG	AA	AA	GA	AA	GA	AA	AA	AA	AA	AA	GA	GG	GG	GG	AA	AA	AA	GA	AA	GA	AA	AA	GA	GA	AA	AA	AA	AA	GA	AA	AA	AA	AA	AA	AA	AA	AA	AA
PZA03205.1	A/G	4	197072849	NA	NA	NA	NA	NA	NA	NA	GG	AA	AA	AA	AA	AA	AA	AA	AA	AA	AA	AA	AA	AA	AA	AA	AA	AA	AA	AA	AA	AA	AA	AA	AA	AA	AA	AA	AA	AA	AA	AA	AA	AA	AA	AA	AA	AA	AA
PZE-104120560	A/G	4	197710757	NA	NA	NA	NA	NA	NA	NA	AA	AA	AA	AA	AA	AA	AA	AA	AA	AA	AA	AA	GA	GA	GA	AA	AA	AA	AA	AA	AA	AA	AA	AA	AA	AA	AA	AA	AA	AA	AA	AA	AA	AA	AA	AA	AA	AA	AA
PZE-104122094	A	4	199074507	NA	NA	NA	NA	NA	NA	NA	AA	AA	AA	AA	AA	AA	AA	AA	AA	AA	AA	AA	AA	AA	AA	AA	AA	AA	AA	AA	AA	AA	AA	AA	AA	AA	AA	AA	AA	AA	AA	AA	AA	AA	AA	AA	AA	AA	AA
SYN35471	G/A	4	199278965	NA	NA	NA	NA	NA	NA	NA	GG	AA	AA	GA	AA	AA	AA	AA	AA	AA	AA	AA	GG	GG	GG	AA	AA	AA	AA	AA	GA	AA	AA	GA	GA	AA	AA	AA	AA	GA	AA	AA	AA	AA	AA	AA	AA	AA	AA
PZE-104122415	A/C	4	199547130	NA	NA	NA	NA	NA	NA	NA	AA	CC	CC	CA	CC	CC	CC	CC	CC	CC	CC	CC	CA	CA	AA	CC	CC	CC	CC	CC	CA	CC	CC	CC	CC	CC	CC	CC	CC	CA	CC	CC	CC	CC	CC	CC	CC	CC	CC
PZE-104122684	G	4	199937530	NA	NA	NA	NA	NA	NA	NA	GG	GG	GG	GG	GG	GG	GG	GG	GG	GG	GG	GG	GG	GG	GG	GG	GG	GG	GG	GG	GG	GG	GG	GG	GG	GG	GG	GG	GG	GG	GG	GG	GG	GG	GG	GG	GG	GG	GG
PZE-104123291	C/A	4	200333301	NA	NA	NA	NA	NA	NA	NA	CC	AA	AA	CA	AA	CA	AA	AA	AA	AA	AA	AA	CA	CA	CC	AA	AA	AA	CA	AA	CA	AA	AA	AA	AA	AA	AA	AA	AA	CA	AA	AA	AA	AA	AA	AA	AA	AA	AA
PZE-104123484	G/A	4	200540299	NA	NA	NA	NA	NA	NA	NA	GG	AA	AA	GA	AA	AA	AA	AA	AA	AA	AA	AA	GA	GA	GG	AA	AA	AA	AA	AA	GA	AA	AA	AA	AA	AA	AA	AA	AA	GA	AA	AA	AA	AA	AA	AA	AA	AA	AA
PZE-104123569	G/A	4	200703228	NA	NA	NA	NA	NA	NA	NA	GG	GG	GG	GG	GG	GG	GG	GG	GG	GG	GG	GG	GA	GA	GG	GG	GG	GG	GA	GG	GG	GG	GG	GG	GG	GG	GG	GG	GG	GG	GG	GG	GG	GG	GG	GG	GG	GG	GG
PZE-104123974	A/G	4	201236558	NA	NA	NA	NA	NA	NA	NA	AA	GG	GG	GA	GG	GG	GG	GG	GG	GG	GG	GG	GA	GA	AA	GG	GG	GG	GG	GG	GA	GG	GG	GG	GG	GG	GG	GG	GG	GA	GG	GG	GG	GG	GG	GG	GG	GG	GG
PZE-104124173	A/G	4	201547078	NA	NA	NA	NA	NA	NA	NA	AA	AA	AA	AA	AA	GA	AA	AA	AA	AA	AA	AA	AA	AA	AA	AA	AA	AA	AA	AA	AA	AA	AA	AA	AA	AA	AA	AA	AA	AA	AA	AA	AA	AA	AA	AA	AA	AA	AA
SYN28069	A/C	4	202075058	NA	NA	NA	NA	NA	NA	NA	CC	AA	AA	CA	AA	CA	AA	AA	AA	AA	AA	CA	CA	CA	CA	AA	AA	AA	CA	AA	CA	AA	AA	CA	CA	AA	AA	AA	AA	CA	AA	AA	AA	AA	AA	AA	AA	AA	AA
PZE-104124953	C/A	4	202279305	NA	NA	NA	NA	NA	NA	NA	CC	AA	AA	CA	AA	CA	AA	AA	AA	AA	AA	CA	CC	CC	CC	AA	AA	AA	CA	AA	CA	AA	AA	CA	CA	AA	AA	AA	AA	CA	AA	AA	AA	CA	AA	AA	AA	AA	AA
PZE-104125600	G/A	4	203182001	NA	NA	NA	NA	NA	NA	NA	GG	GG	GG	GG	GG	GA	GG	GG	GG	GG	GG	GG	AA	AA	GA	GG	GG	GG	GG	GG	GG	GG	GG	GG	GG	GG	GG	GG	GG	GG	GG	GG	GG	GG	GG	GG	GG	GG	GG
PZE-104125737	A/G	4	203461060	NA	NA	NA	NA	NA	NA	NA	AA	AA	AA	AA	AA	GA	AA	AA	AA	AA	AA	GA	AA	AA	AA	AA	AA	AA	GA	AA	AA	AA	AA	GA	GA	AA	AA	AA	AA	AA	AA	AA	AA	AA	AA	AA	AA	AA	AA
PZE-104126211	A/G	4	204208849	NA	NA	NA	NA	NA	NA	NA	AA	AA	AA	AA	AA	GA	AA	AA	AA	AA	AA	AA	GA	GA	GA	AA	AA	AA	GA	AA	AA	AA	AA	GA	GA	AA	AA	AA	AA	AA	AA	AA	AA	AA	AA	AA	AA	AA	AA
PZE-104126415	A/G	4	204371641	NA	NA	NA	NA	NA	NA	NA	AA	AA	AA	AA	AA	GA	AA	AA	AA	AA	AA	AA	GG	GA	GA	AA	AA	AA	AA	AA	AA	AA	AA	GA	GA	AA	AA	AA	AA	AA	AA	AA	AA	AA	AA	AA	AA	AA	AA
PZE-104126470	G/A	4	204416923	NA	NA	NA	NA	NA	NA	NA	GG	GG	GG	GG	GG	GA	GG	GG	GG	GG	GG	GG	GG	GG	GG	GG	GG	GG	GA	GG	GG	GG	GG	GG	GG	GG	GG	GG	GG	GG	GG	GG	GG	GG	GG	GG	GG	GG	GG
PZE-104126595	A	4	204697230	NA	NA	NA	NA	NA	NA	NA	AA	AA	AA	AA	AA	AA	AA	AA	AA	AA	AA	AA	AA	AA	AA	AA	AA	AA	AA	AA	AA	AA	AA	AA	AA	AA	AA	AA	AA	AA	AA	AA	AA	AA	AA	AA	AA	AA	AA
PZE-104126891	C/A	4	205308359	NA	NA	NA	NA	NA	NA	NA	CC	CC	CC	CC	CC	CC	CC	CC	CC	CC	CC	CC	CC	CC	CC	CC	CC	CC	CC	CC	CC	CC	CC	CC	CC	CC	CC	CC	CC	CC	CC	CC	CC	CC	CC	CC	CC	CC	CC
PZE-104126943	C/A	4	205413374	NA	NA	NA	NA	NA	NA	NA	CC	CC	CC	CC	CC	CC	CC	CC	CC	CC	CC	CC	CC	CC	CC	CC	CC	CC	CC	CC	CC	CC	CC	CC	CC	CC	CC	CC	CC	CC	CC	CC	CC	CC	CC	CC	CC	CC	CC
PZE-104127153	T/A	4	205978188	NA	NA	NA	NA	NA	NA	NA	TT	TT	TT	TT	TT	TT	TT	TT	TT	TT	TT	TA	TT	TT	TT	TT	TT	TT	TA	TT	TT	TT	TT	TT	TT	TT	TT	TT	TT	TT	TT	TT	TT	TT	TT	TT	TT	TT	TT
PZE-104127244	A/G	4	206080432	NA	NA	NA	NA	NA	NA	NA	AA	AA	AA	AA	AA	GG	AA	AA	AA	AA	AA	AA	GG	GG	GG	AA	AA	AA	AA	AA	AA	AA	AA	AA	AA	AA	AA	AA	AA	AA	AA	AA	AA	AA	AA	AA	AA	AA	AA
PZE-104127476	A	4	206363703	NA	NA	NA	NA	NA	NA	NA	AA	AA	AA	AA	AA	AA	AA	AA	AA	AA	AA	AA	AA	AA	AA	AA	AA	AA	AA	AA	AA	AA	AA	AA	AA	AA	AA	AA	AA	AA	AA	AA	AA	AA	AA	AA	AA	AA	AA
PZE-104127834	A	4	207083183	NA	NA	NA	NA	NA	NA	NA	AA	AA	AA	AA	AA	AA	AA	AA	AA	AA	AA	AA	AA	AA	AA	AA	AA	AA	AA	AA	AA	AA	AA	AA	AA	AA	AA	AA	AA	AA	AA	AA	AA	AA	AA	AA	AA	AA	AA
PZE-104128080	C/A	4	207563546	NA	NA	NA	NA	NA	NA	NA	CC	CC	CC	CC	CC	CC	CC	CC	CC	CC	CC	CC	CC	CC	CC	CC	CC	CC	CC	CC	CC	CC	CC	CC	CC	CC	CC	CC	CC	CC	CC	CC	CC	CC	CC	CC	CC	CC	CC
PZE-104128153	G/A	4	207856784	NA	NA	NA	NA	NA	NA	NA	GG	GG	GG	GG	GG	GA	GG	GG	GG	GG	GG	GG	GA	GA	GA	GG	GG	GG	GG	GG	GG	GG	GG	GG	GG	GG	GG	GG	GG	GG	GG	GG	GG	GG	GG	GG	GG	GG	GG
PZE-104128326	A/G	4	208099922	NA	NA	NA	NA	NA	NA	NA	AA	AA	AA	AA	AA	AA	AA	AA	AA	AA	AA	AA	GA	GA	GA	AA	AA	AA	AA	AA	AA	AA	AA	AA	AA	AA	AA	AA	AA	AA	AA	AA	AA	AA	AA	AA	AA	AA	AA
PZE-104128385	G/A	4	208247098	NA	NA	NA	NA	NA	NA	NA	GG	GG	GG	GG	GG	GG	GG	GG	GG	GG	GG	GG	GG	GG	GG	GG	GG	GG	GG	GG	GG	GG	GG	GG	GG	GG	GG	GG	GG	GG	GG	GG	GG	GG	GG	GG	GG	GG	GG
PZE-104128458	A/G	4	208413654	NA	NA	NA	NA	NA	NA	NA	AA	AA	AA	AA	AA	AA	AA	AA	AA	AA	AA	AA	AA	AA	AA	AA	AA	AA	AA	AA	AA	AA	AA	AA	AA	AA	AA	AA	AA	AA	AA	AA	AA	AA	AA	AA	AA	AA	AA
PZE-104128483	A/G	4	208486098	NA	NA	NA	NA	NA	NA	NA	AA	AA	AA	AA	AA	AA	AA	AA	AA	AA	AA	AA	AA	AA	AA	AA	AA	AA	AA	AA	AA	AA	AA	AA	AA	AA	AA	AA	AA	AA	AA	AA	AA	AA	AA	AA	AA	AA	AA
PZE-104128498	G/A	4	208593389	NA	NA	NA	NA	NA	NA	NA	GG	GG	GG	GG	GG	GG	GG	GG	GG	GG	GG	GG	GG	GG	GG	GG	GG	GG	GG	GG	GG	GG	GG	GG	GG	GG	GG	GG	GG	GG	GG	GG	GG	GG	GG	GG	GG	GG	GG
PZE-104129196	G/A	4	209807721	NA	NA	NA	NA	NA	NA	NA	GG	GG	GG	GG	GG	GG	GG	GG	GG	GG	GG	GA	GA	GA	GG	GG	GG	GG	GA	GG	GG	GG	GG	GA	GA	GG	GG	GG	GG	GG	GG	GG	GG	GG	GG	GG	GG	GG	GG
PZE-104129635	A/G	4	210243373	NA	NA	NA	NA	NA	NA	NA	AA	AA	AA	AA	AA	AA	AA	AA	AA	AA	AA	AA	GG	AA	AA	AA	AA	AA	AA	AA	AA	AA	AA	AA	AA	AA	AA	AA	AA	AA	AA	AA	AA	AA	AA	AA	AA	AA	AA
PZE-104129724	A/G	4	210389724	NA	NA	NA	NA	NA	NA	NA	AA	GG	GG	GA	GG	GG	GG	GG	GG	GG	GG	GG	GA	GA	AA	GG	GG	GG	GG	GG	GA	GG	GG	GG	GG	GG	GG	GG	GG	GA	GG	GG	GG	GG	GG	GG	GG	GG	GG
PZE-104130244	C/A	4	211084906	NA	NA	NA	NA	NA	NA	NA	AA	CC	CC	CA	CC	CA	CC	CC	CC	CC	CC	CA	CA	CA	CA	CC	CC	CC	CA	CC	CA	CC	CC	CC	CC	CC	CC	CC	CC	CA	CC	CC	CC	CC	CC	CC	CC	CC	CC
PZE-104130351	C/G	4	211157927	NA	NA	NA	NA	NA	NA	NA	CC	GG	GG	GC	GG	GG	GG	GG	GG	GG	GG	GG	CC	CC	CC	GG	GG	GG	GG	GG	GC	GG	GG	GG	GG	GG	GG	GG	GG	GC	GG	GG	GG	GG	GG	GG	GG	GG	GG
PZA03271.1	A/G	4	211197476	NA	NA	NA	NA	NA	NA	NA	AA	GG	GG	GA	GG	GA	GG	GG	GG	GG	GG	GA	GA	GA	AA	GG	GG	GG	GG	GG	GA	GG	GG	GA	GA	GG	GG	GG	GG	GA	GG	GG	GG	GG	GG	GG	GG	GG	GG
PZE-104130780	A/G	4	212042949	NA	NA	NA	NA	NA	NA	NA	AA	GG	GG	GA	GG	GG	GG	GG	GG	GG	GG	GA	AA	AA	AA	GG	GG	GG	GA	GG	GA	GG	GG	GA	GA	GG	GG	GG	GG	GA	GG	GG	GG	GG	GG	GG	GG	GG	GG
PZE-104131042	A/C	4	212323582	NA	NA	NA	NA	NA	NA	NA	AA	CC	CC	CA	CC	CA	CC	CC	CC	CC	CC	CA	CA	CA	AA	CC	CC	CC	CC	CC	CA	CC	CC	CA	CA	CC	CC	CC	CC	CA	CC	CC	CC	CC	CC	CC	CC	CC	CC
PZE-104131173	A/G	4	212727348	NA	NA	NA	NA	NA	NA	NA	AA	GG	GG	GA	GG	GA	GG	GG	GG	GG	GA	GA	AA	AA	AA	GG	GG	GG	GA	GG	GA	GG	GG	GG	GG	GG	GG	GG	GG	GA	GG	GG	GG	GG	GG	GG	GG	GG	GG
PZA02479.1	A/G	4	212747880	NA	NA	NA	NA	NA	NA	NA	AA	GG	GG	GA	GG	GA	GG	GG	GG	GG	GA	GA	AA	AA	AA	GG	GG	GG	GA	GG	GA	GG	GG	GG	GG	GG	GG	GG	GG	GA	GG	GG	GG	GG	GG	GG	GG	GG	GG
SYN25713	G/A	4	213037838	NA	NA	NA	NA	NA	NA	NA	GG	AA	AA	GA	AA	GA	AA	AA	AA	AA	GA	GA	GG	GG	GG	AA	AA	AA	GA	AA	GA	AA	AA	AA	AA	AA	AA	AA	AA	GA	AA	AA	AA	AA	AA	AA	AA	AA	AA
PZE-104131314	C/A	4	213210767	NA	NA	NA	NA	NA	NA	NA	CC	AA	AA	CA	AA	AA	AA	AA	AA	AA	AA	AA	CA	CA	CC	AA	AA	AA	AA	AA	CA	AA	AA	AA	AA	AA	AA	AA	AA	CA	AA	AA	AA	AA	AA	AA	AA	AA	AA
PZE-104131650	A/G	4	213777588	NA	NA	NA	NA	NA	NA	NA	AA	AA	AA	AA	AA	AA	AA	AA	AA	AA	GA	GA	GA	GA	AA	AA	AA	AA	GA	AA	AA	AA	AA	AA	AA	AA	AA	AA	AA	AA	AA	AA	AA	AA	AA	AA	AA	AA	AA
PZE-104132015	G/A	4	214526664	NA	NA	NA	NA	NA	NA	NA	GG	GG	GG	GG	GG	GG	GG	GG	GG	GG	GG	GA	GG	GG	GG	GG	GG	GG	GG	GG	GG	GG	GG	GA	GA	GG	GG	GG	GG	GG	GG	GG	GG	GG	GG	GG	GG	GG	GG
PZE-104132036	G/A	4	214538934	NA	NA	NA	NA	NA	NA	NA	GG	GG	GG	GG	GG	GG	GG	GG	GG	GG	GA	GA	GG	GG	GG	GG	GG	GG	GG	GG	GG	GG	GG	GA	GA	GG	GG	GG	GG	GG	GG	GG	GG	GG	GG	GA	GG	GG	GG
PZE-104132140	A/G	4	214908967	NA	NA	NA	NA	NA	NA	NA	AA	AA	AA	AA	AA	GA	AA	AA	AA	AA	GA	GA	GA	GA	AA	AA	AA	AA	GA	AA	AA	AA	AA	AA	AA	AA	AA	AA	AA	AA	AA	AA	AA	AA	AA	AA	AA	AA	AA
PZE-104132368	A/C	4	215385635	NA	NA	NA	NA	NA	NA	NA	AA	CC	CC	CA	CC	CA	CC	CC	CC	CC	CC	CC	AA	AA	AA	CC	CC	CC	CA	CC	CA	CC	CC	CA	CA	CC	CC	CC	CC	CA	CC	CC	CC	CC	CC	CC	CC	CC	CC
PZE-104132611	G/A	4	215996565	NA	NA	NA	NA	NA	NA	NA	GG	AA	AA	AA	AA	AA	AA	AA	AA	AA	AA	AA	GG	GG	GG	AA	AA	AA	AA	AA	AA	AA	AA	AA	AA	AA	AA	AA	AA	AA	AA	AA	AA	AA	AA	AA	AA	AA	AA
PZE-104132752	A/G	4	216244056	NA	NA	NA	NA	NA	NA	NA	AA	GG	GG	GA	GG	GG	GG	GG	GG	GG	GG	GG	GA	GA	AA	GG	GG	GG	GG	GG	GA	GG	GG	GG	GG	GG	GG	GG	GG	GA	GG	GG	GG	GG	GG	GG	GG	GG	GG
PZE-104133266	A/C	4	216812264	NA	NA	NA	NA	NA	NA	NA	AA	AA	AA	AA	AA	CA	AA	AA	AA	AA	CA	CA	AA	AA	AA	AA	AA	AA	AA	AA	AA	AA	AA	CA	CA	AA	AA	AA	AA	AA	AA	AA	AA	AA	AA	AA	AA	AA	AA
PZE-104133764	G/A	4	217595025	NA	NA	NA	NA	NA	NA	NA	GG	AA	AA	GA	AA	AA	AA	AA	AA	AA	AA	AA	GG	GG	GG	AA	AA	AA	AA	AA	AA	AA	AA	GA	GA	AA	AA	AA	AA	GA	AA	AA	AA	AA	AA	AA	AA	AA	AA
PZE-104134644	A/G	4	218940880	NA	NA	NA	NA	NA	NA	NA	AA	AA	AA	AA	AA	GA	AA	AA	AA	AA	GA	GA	AA	GA	AA	AA	AA	AA	AA	AA	AA	AA	AA	GA	GA	AA	AA	AA	AA	AA	AA	AA	AA	AA	AA	AA	AA	AA	AA
PZE-104135262	A/G	4	219995130	NA	NA	NA	NA	NA	NA	NA	GG	AA	AA	GA	AA	AA	AA	AA	AA	AA	AA	AA	GA	AA	GA	AA	AA	AA	AA	AA	AA	AA	AA	AA	AA	AA	AA	AA	AA	GA	AA	AA	AA	AA	AA	AA	AA	AA	AA
PZE-104135315	A/C	4	220090477	NA	NA	NA	NA	NA	NA	NA	AA	CC	CC	CA	CC	CA	CC	CC	CC	CC	CC	CC	AA	AA	AA	CC	CC	CC	CC	CC	CA	CC	CC	CA	CA	CC	CC	CC	CC	CA	CC	CC	CC	CC	CC	CC	CC	CC	CC
SYN8094	A/G	4	220655064	NA	NA	NA	NA	NA	NA	NA	AA	GG	GG	GA	GG	GG	GG	GG	GG	GG	GG	GG	AA	GA	AA	GG	GG	GG	GG	GG	GA	GG	GG	GG	GG	GG	GG	GG	GG	GA	GG	GG	GG	GG	GG	GG	GG	GG	GG
PZE-104135468	G/A	4	220655484	NA	NA	NA	NA	NA	NA	NA	GG	AA	AA	GA	AA	AA	AA	AA	AA	AA	AA	AA	GG	GA	GG	AA	AA	AA	AA	AA	GA	AA	AA	AA	AA	AA	AA	AA	AA	GA	AA	AA	AA	AA	AA	AA	AA	AA	AA
PZE-104135561	A/G	4	220906860	NA	NA	NA	NA	NA	NA	NA	AA	GG	GG	GA	GG	GG	GG	GG	GG	GG	GA	GA	AA	GA	AA	GG	GG	GG	GG	GG	GA	GG	GG	GG	GG	GG	GG	GG	GG	GA	GG	GG	GG	GG	GG	GG	GG	GG	GG
PZE-104135812	C/A	4	221300914	NA	NA	NA	NA	NA	NA	NA	CC	CC	CC	CC	CC	CC	CC	CC	CC	CC	CC	CC	CC	CC	CC	CC	CC	CC	CC	CC	CC	CC	CC	CC	CC	CC	CC	CC	CC	CC	CC	CC	CC	CC	CC	CC	CC	CC	CC
PZE-104135876	G/A	4	221465424	NA	NA	NA	NA	NA	NA	NA	GG	GG	GG	GG	GG	GG	GG	GG	GG	GG	GG	GG	GG	GG	GG	GG	GG	GG	GG	GG	GG	GG	GG	GG	GG	GG	GG	GG	GG	GG	GG	GG	GG	GG	GG	GG	GG	GG	GG
PZE-104136077	G/A	4	221714957	NA	NA	NA	NA	NA	NA	NA	AA	GG	GG	GA	GG	GA	GG	GG	GG	GG	GA	GA	GA	GA	GA	GG	GG	GG	GG	GG	GA	GG	GG	GA	GA	GG	GG	GG	GG	GA	GG	GG	GG	GG	GG	GG	GG	GG	GG
PZE-104136224	A/C	4	221899775	NA	NA	NA	NA	NA	NA	NA	AA	AA	AA	AA	AA	AA	AA	AA	AA	AA	CA	CA	CA	CA	CA	AA	AA	AA	AA	AA	AA	AA	AA	CA	CA	AA	AA	AA	AA	AA	AA	AA	AA	AA	AA	AA	AA	AA	AA
PZE-104136505	A/C	4	222688219	NA	NA	NA	NA	NA	NA	NA	AA	CC	CC	CA	CC	CA	CC	CC	CC	CC	CA	CA	AA	AA	AA	CC	CC	CC	CC	CC	CA	CC	CC	CA	CA	CC	CC	CC	CC	CA	CC	CC	CC	CC	CC	CC	CC	CC	CC
SYN25951	A/C	4	222798036	NA	NA	NA	NA	NA	NA	NA	AA	CC	CC	AA	CC	CC	CC	CC	CC	CC	CC	CC	AA	AA	AA	CC	CC	CC	CC	CC	AA	CC	CC	CC	CC	CC	CC	CC	CC	AA	CC	CC	CC	CC	CC	CC	CC	CC	CC
PZE-104136599	A/G	4	222809247	NA	NA	NA	NA	NA	NA	NA	AA	AA	AA	AA	AA	AA	AA	AA	AA	AA	AA	AA	GA	GG	GA	AA	AA	AA	AA	AA	AA	AA	AA	AA	AA	AA	AA	AA	AA	AA	AA	AA	AA	AA	AA	AA	AA	AA	AA
PZE-104136748	G/A	4	222954253	NA	NA	NA	NA	NA	NA	NA	GG	AA	AA	GA	AA	GA	AA	AA	AA	AA	GA	GA	GG	GG	GG	AA	AA	AA	AA	AA	GA	AA	AA	GA	GA	AA	AA	AA	AA	GA	AA	AA	AA	AA	AA	AA	AA	AA	AA
SYN37141	A/G	4	223107439	NA	NA	NA	NA	NA	NA	NA	GG	AA	AA	GA	AA	GA	AA	AA	AA	AA	AA	AA	GA	GA	GA	AA	AA	AA	AA	AA	GA	AA	AA	AA	AA	AA	AA	AA	AA	GA	AA	AA	AA	AA	AA	AA	AA	AA	AA
PZE-104137221	A/C	4	223826248	NA	NA	NA	NA	NA	NA	NA	AA	CC	CC	CA	CC	CA	CC	CC	CC	CC	CA	CA	AA	CA	AA	CC	CC	CC	CC	CC	CC	CC	CC	CC	CC	CC	CC	CC	CC	CA	CC	CC	CC	CC	CC	CC	CC	CC	CC
PZA-000399010	G/A	4	224036845	NA	NA	NA	NA	NA	NA	NA	AA	GG	GG	GA	GG	GG	GG	GG	GG	GG	GG	GG	GA	GA	GA	GG	GG	GG	GG	GG	GG	GG	GG	GG	GG	GG	GG	GG	GG	GA	GG	GG	GG	GG	GA	GG	GG	GG	GG
SYN18852	C/A	4	225732497	NA	NA	NA	NA	NA	NA	NA	CC	CC	CC	CC	CC	CC	CC	CC	CC	CC	CA	CA	CC	CC	CC	CC	CC	CC	CC	CC	CC	CC	CC	CA	CA	CC	CC	CC	CC	CC	CC	CC	CC	CC	CC	CC	CC	CC	CC
PZE-104140817	A/G	4	229178138	NA	NA	NA	NA	NA	NA	NA	GG	AA	AA	GA	AA	AA	AA	AA	AA	AA	GA	GA	GA	GA	GA	AA	AA	AA	AA	AA	AA	AA	AA	GA	GA	AA	AA	AA	AA	GA	AA	AA	AA	AA	GA	AA	GA	AA	AA
SYN27577	C/A	4	229180300	NA	NA	NA	NA	NA	NA	NA	AA	CC	CC	CA	CC	CC	CC	CC	CC	CC	CA	CA	CA	CA	CA	CC	CC	CC	CC	CC	CC	CC	CC	CA	CA	CC	CC	CC	CC	CA	CC	CC	CC	CC	CA	CC	CA	CC	CC
PZA00521.3	A/C	4	229180768	NA	NA	NA	NA	NA	NA	NA	CC	AA	AA	CA	AA	AA	AA	AA	AA	AA	CA	CA	CA	CA	CA	AA	AA	AA	AA	AA	AA	AA	AA	CA	CA	AA	AA	AA	AA	CA	AA	AA	AA	AA	CA	AA	CA	AA	AA
PZE-104140826	G/A	4	229181144	NA	NA	NA	NA	NA	NA	NA	AA	GG	GG	GA	GG	GG	GG	GG	GG	GG	GA	GA	GA	GA	GA	GG	GG	GG	GG	GG	GG	GG	GG	GA	GA	GG	GG	GG	GG	GA	GG	GG	GG	GG	GA	GG	GA	GG	GG
PZE-104140854	A/G	4	229256149	NA	NA	NA	NA	NA	NA	NA	GG	AA	AA	GA	AA	AA	AA	AA	AA	AA	GA	GA	GA	GA	GA	AA	AA	AA	AA	AA	AA	AA	AA	GA	GA	AA	AA	AA	AA	GA	AA	AA	AA	AA	GA	AA	GA	AA	AA
SYN27455	G/A	4	229410313	NA	NA	NA	NA	NA	NA	NA	AA	GG	GG	GA	GG	GG	GG	GG	GG	GG	GA	GA	GA	GA	GA	GG	GG	GG	GG	GG	GG	GG	GG	GA	GA	GG	GG	GG	GG	GA	GG	GG	GG	GG	GG	GG	GG	GG	GG
SYN29112	A/G	4	231412099	NA	NA	NA	NA	NA	NA	NA	AA	GG	GG	GA	GG	GG	GG	GG	GG	GG	GA	GA	AA	AA	AA	GG	GG	GG	GG	GG	GA	GG	GG	GA	GA	GG	GG	GG	GG	GA	GG	GG	GG	GG	GA	GG	GA	GG	GG
PZE-104142878	G/A	4	231421620	NA	NA	NA	NA	NA	NA	NA	AA	GG	GG	GG	GG	GG	GG	GG	GG	GG	GG	GG	NN	GG	GG	GG	GG	GG	GG	GG	GG	GG	GG	GG	GG	GG	GG	GG	GG	GG	GG	GG	GG	GG	GG	GG	GG	GG	GG
PUT-163a-60354034-2731	C/G	4	231481030	NA	NA	NA	NA	NA	NA	NA	CC	CC	CC	CC	CC	CC	CC	CC	CC	CC	GC	GC	CC	GC	CC	CC	CC	CC	CC	CC	CC	CC	CC	CC	CC	CC	CC	CC	CC	CC	CC	CC	CC	CC	CC	CC	CC	CC	CC
PZE-104143133	A/G	4	231731120	NA	NA	NA	NA	NA	NA	NA	AA	AA	AA	AA	AA	GA	AA	AA	AA	AA	AA	AA	GA	GA	GA	AA	AA	AA	AA	AA	AA	AA	AA	AA	AA	AA	AA	AA	AA	AA	AA	AA	AA	AA	GA	AA	AA	AA	AA
PZE-104143137	A/G	4	231732071	NA	NA	NA	NA	NA	NA	NA	AA	AA	AA	AA	AA	AA	AA	AA	AA	AA	GA	GA	AA	AA	AA	AA	AA	AA	AA	AA	AA	AA	AA	GA	GA	AA	AA	AA	AA	AA	AA	AA	AA	AA	AA	AA	AA	AA	AA
PZE-104145006	A/G	4	233811032	NA	NA	NA	NA	NA	NA	NA	AA	AA	AA	AA	AA	AA	AA	AA	AA	AA	AA	AA	AA	AA	AA	AA	AA	AA	AA	GA	AA	AA	AA	AA	GA	AA	AA	AA	AA	AA	AA	AA	AA	AA	AA	AA	AA	AA	AA
PZE-104146082	G/A	4	234427137	NA	NA	NA	NA	NA	NA	NA	GG	GG	GG	GG	GA	GA	GG	GG	GG	GG	GG	GG	GA	GA	GA	GG	GG	GG	GG	GA	GA	GG	GG	GG	GG	GG	GG	GG	GG	GG	GG	GG	GG	GG	GG	GG	GG	GG	GG
PUT-163a-149095258-897	G/A	4	235447529	NA	NA	NA	NA	NA	NA	NA	GG	GG	GG	GG	GG	GG	GG	GG	GG	GG	GG	GG	GG	GG	GG	GG	GG	GG	GG	GG	GG	GG	GG	GG	GG	GG	GG	GG	GG	GG	GG	GG	GG	GG	GG	GG	GG	GG	GG
PZE-104148799	C/A	4	235736173	NA	NA	NA	NA	NA	NA	NA	CC	CC	CC	CC	CC	CC	CC	CC	CC	CC	CC	CC	CC	CC	CC	CC	CC	CC	CC	CC	CC	CC	CC	CC	CC	CC	CC	CC	CC	CC	CC	CC	CC	CC	CC	CC	CC	CC	CC
SYN24017	A/G	4	236214229	NA	NA	NA	NA	NA	NA	NA	GG	AA	AA	GA	AA	AA	AA	AA	AA	AA	GA	GA	GA	GA	GA	AA	AA	AA	AA	AA	AA	AA	AA	AA	AA	AA	AA	AA	AA	GA	AA	GA	GA	AA	AA	AA	GA	AA	AA
PZE-104150421	A/G	4	236879938	NA	NA	NA	NA	NA	NA	NA	AA	AA	AA	AA	GA	GA	AA	AA	AA	AA	AA	AA	GA	GA	GA	AA	AA	AA	AA	AA	AA	AA	AA	AA	AA	AA	AA	AA	AA	AA	AA	AA	AA	AA	AA	AA	AA	AA	AA
SYN7941	A/G	4	237442689	NA	NA	NA	NA	NA	NA	NA	GG	AA	AA	GA	AA	AA	AA	AA	AA	AA	AA	AA	GA	GA	GA	AA	AA	AA	AA	GA	GA	AA	AA	AA	AA	AA	AA	AA	AA	GA	AA	AA	AA	AA	AA	AA	GA	AA	AA
PZE-104152506	G/A	4	237610924	NA	NA	NA	NA	NA	NA	NA	GG	AA	AA	GA	AA	AA	AA	AA	AA	AA	GA	GA	GG	GG	GG	AA	AA	AA	AA	GA	GA	AA	AA	AA	AA	AA	AA	AA	AA	GA	AA	GA	GA	AA	AA	AA	GA	AA	AA
PZE-104153769	G/A	4	238298929	NA	NA	NA	NA	NA	NA	NA	GG	GG	GG	GG	GG	GG	GG	GG	GG	GG	GG	GG	GA	GA	GA	GG	GG	GG	GG	GG	GG	GG	GG	GG	GG	GG	GG	GG	GG	GG	GG	GG	GG	GG	GG	GG	GG	GG	GG
SYN7819	G	4	238362957	NA	NA	NA	NA	NA	NA	NA	GG	GG	GG	GG	GG	GG	GG	GG	GG	GG	GG	GG	GG	GG	GG	GG	GG	GG	GG	GG	GG	GG	GG	GG	GG	GG	GG	GG	GG	GG	GG	GG	GG	GG	GG	GG	GG	GG	GG
PZE-104154015	A/G	4	238374755	NA	NA	NA	NA	NA	NA	NA	GG	AA	AA	GA	GA	GA	AA	AA	AA	AA	GA	GA	GA	GA	GA	AA	AA	AA	AA	GA	GA	AA	AA	AA	AA	AA	AA	AA	AA	GA	AA	AA	AA	GA	AA	AA	GA	AA	AA
SYN7818	A	4	238429636	NA	NA	NA	NA	NA	NA	NA	AA	AA	AA	AA	AA	AA	AA	AA	AA	AA	AA	AA	AA	AA	AA	AA	AA	AA	AA	AA	AA	AA	AA	AA	AA	AA	AA	AA	AA	AA	AA	AA	AA	AA	AA	AA	AA	AA	AA
PZE-104154610	C	4	238932203	NA	NA	NA	NA	NA	NA	NA	CC	CC	CC	CC	CC	CC	CC	CC	CC	CC	CC	CC	CC	CC	CC	CC	CC	CC	CC	CC	CC	CC	CC	CC	CC	CC	CC	CC	CC	CC	CC	CC	CC	CC	CC	CC	CC	CC	CC
PZE-104157101	A/G	4	240116608	NA	NA	NA	NA	NA	NA	NA	GG	AA	AA	AA	AA	AA	AA	AA	AA	AA	AA	AA	GG	GG	GG	AA	AA	AA	AA	AA	AA	AA	AA	AA	AA	AA	AA	AA	AA	AA	AA	AA	AA	AA	AA	AA	AA	AA	AA
PZE-104157368	T/A	4	240245730	NA	NA	NA	NA	NA	NA	NA	AA	TT	TT	TA	TT	TT	TT	TT	TT	TA	TA	TA	TA	TA	TA	TT	TT	TT	TT	TT	TT	TT	TT	TT	TT	TT	TT	TT	TT	TA	TT	TA	TA	TT	TA	TA	TA	TT	TT
SYN16139	A/G	4	240463135	NA	NA	NA	NA	NA	NA	NA	AA	AA	AA	AA	AA	AA	AA	AA	AA	AA	GA	GA	GA	GA	GA	AA	AA	AA	AA	GA	AA	AA	AA	AA	AA	AA	AA	AA	AA	AA	AA	AA	AA	GA	AA	AA	AA	AA	AA
SYN5718	A/C	5	752316	NA	NA	NA	NA	NA	NA	NA	AA	CC	CA	CC	CC	CC	CC	CC	CC	CC	CC	CC	AA	AA	AA	CC	CC	CC	CC	CC	CA	CC	CC	CC	CC	CC	CC	CC	CC	CA	CC	CC	CC	CC	CC	CC	CC	CC	CC
SYN12357	A/G	5	860310	NA	NA	NA	NA	NA	NA	NA	AA	AA	AA	AA	AA	AA	AA	AA	AA	AA	AA	AA	GA	GA	GA	AA	AA	AA	AA	AA	GA	AA	AA	AA	AA	AA	AA	AA	AA	AA	AA	AA	AA	AA	AA	AA	AA	AA	AA
SYN12354	A/G	5	864121	NA	NA	NA	NA	NA	NA	NA	AA	GG	GA	GG	GG	GG	GG	GG	GG	GG	GG	GG	AA	AA	AA	GG	GG	GG	GG	GG	GA	GG	GG	GG	GG	GG	GG	GG	GG	GA	GG	GG	GG	GG	GG	GG	GG	GG	GG
SYN20117	A/G	5	1249796	NA	NA	NA	NA	NA	NA	NA	AA	AA	AA	AA	AA	AA	AA	AA	AA	AA	AA	AA	GA	GA	GA	AA	AA	AA	AA	AA	AA	AA	AA	AA	AA	AA	AA	AA	AA	AA	AA	AA	AA	AA	AA	AA	AA	AA	AA
SYN21612	A/G	5	1534880	NA	NA	NA	NA	NA	NA	NA	AA	GG	GG	GG	GG	GG	GG	GG	GG	GG	GG	GG	AA	AA	AA	GG	GG	GG	GG	GG	GA	GG	GG	GG	GG	GG	GG	GG	GG	GA	GG	GG	GG	GG	GG	GA	GG	GG	GG
SYN33737	G/A	5	2251004	NA	NA	NA	NA	NA	NA	NA	GG	AA	GA	AA	AA	AA	AA	AA	AA	AA	AA	AA	GG	GG	GG	AA	AA	AA	AA	AA	AA	AA	AA	AA	AA	AA	AA	AA	AA	GA	AA	AA	AA	GA	AA	GA	GA	AA	AA
SYN22665	A/G	5	3065126	NA	NA	NA	NA	NA	NA	NA	GG	AA	GA	AA	AA	AA	AA	AA	AA	AA	AA	AA	GA	GA	GA	AA	AA	AA	AA	AA	GA	AA	AA	AA	AA	AA	AA	AA	AA	GA	AA	AA	AA	AA	AA	AA	AA	AA	AA
SYN22658	G/A	5	3067643	NA	NA	NA	NA	NA	NA	NA	AA	GG	GA	GG	GG	GG	GG	GG	GG	GG	GG	GG	GA	GA	GA	GG	GG	GG	GG	GG	GA	GG	GG	GG	GG	GG	GG	GG	GG	GG	GG	GG	GG	GG	GG	GG	GG	GG	GG
PZE-105006095	G/A	5	3095946	NA	NA	NA	NA	NA	NA	NA	GG	GG	GG	GG	GG	GG	GG	GG	GG	GG	GG	GG	GG	GG	GG	GG	GG	GG	GG	GG	GG	GG	GG	GG	GG	GG	GG	GG	GG	GG	GG	GG	GG	GG	GG	GG	GG	GG	GG
SYN22663	A/G	5	3102163	NA	NA	NA	NA	NA	NA	NA	AA	AA	AA	AA	AA	AA	AA	AA	AA	AA	AA	AA	AA	AA	AA	AA	AA	AA	AA	AA	AA	AA	AA	AA	AA	AA	AA	AA	AA	AA	AA	AA	AA	AA	AA	AA	AA	AA	AA
PZE-105006205	A/C	5	3142558	NA	NA	NA	NA	NA	NA	NA	AA	AA	AA	AA	AA	AA	AA	AA	AA	AA	AA	AA	CA	CA	CA	AA	AA	AA	AA	AA	AA	AA	AA	AA	AA	AA	AA	AA	AA	AA	AA	AA	AA	AA	AA	CA	AA	AA	AA
PZA01570.1	A/G	5	3538875	NA	NA	NA	NA	NA	NA	NA	AA	GG	AA	GA	GG	GG	GA	GA	GA	GA	GG	GG	AA	AA	AA	GG	GG	GA	GA	GG	GA	GG	GA	GG	GG	GG	GA	GG	GG	GG	GA	GG	GG	GA	GG	GA	GG	GA	GA
SYN524	G/A	5	4253688	NA	NA	NA	NA	NA	NA	NA	GG	GG	GG	GG	GG	GG	GG	GG	GG	GG	GG	GG	GG	GG	GG	GG	GG	GG	GG	GG	GG	GG	GG	GG	GG	GG	GG	GG	GG	GG	GG	GG	GG	GG	GG	GG	GG	GG	GG
SYN5363	A/G	5	4767249	NA	NA	NA	NA	NA	NA	NA	AA	AA	AA	AA	AA	AA	AA	AA	AA	AA	AA	AA	GA	GA	GA	AA	AA	AA	AA	AA	AA	AA	AA	AA	AA	AA	AA	AA	AA	AA	AA	AA	AA	GA	AA	AA	AA	AA	AA
PZE-105012420	A/C	5	5436026	NA	NA	NA	NA	NA	NA	NA	AA	CC	CC	CC	CC	CC	CC	CC	CC	CC	CC	CC	AA	AA	AA	CC	CC	CC	CC	CC	CC	CC	CC	CC	CC	CC	CC	CC	CC	CC	CC	CC	CC	CC	CC	CC	CC	CC	CC
SYN25466	A/G	5	5579366	NA	NA	NA	NA	NA	NA	NA	AA	AA	AA	AA	AA	AA	AA	AA	AA	AA	AA	AA	AA	AA	AA	AA	AA	AA	AA	AA	AA	AA	AA	AA	AA	AA	AA	AA	AA	AA	AA	AA	AA	AA	AA	AA	AA	AA	AA
SYN1050	G/A	5	5902928	NA	NA	NA	NA	NA	NA	NA	GG	GG	GG	GG	GG	GG	GG	GG	GG	GG	GG	GG	GA	GA	GA	GG	GG	GG	GG	GG	GG	GG	GG	GG	GG	GG	GG	GA	GA	GG	GG	GG	GG	GA	GG	GG	GG	GG	GG
PZE-105014611	G/A	5	6372146	NA	NA	NA	NA	NA	NA	NA	GG	GG	GG	GG	GG	GG	GG	GG	GG	GG	GG	GG	GG	GG	GG	GG	GG	GG	GG	GG	GG	GG	GG	GG	GG	GG	GG	GG	GG	GG	GG	GG	GG	GG	GG	GA	GG	GG	GG
SYN29224	G/A	5	7526936	NA	NA	NA	NA	NA	NA	NA	GG	GG	GG	GG	GG	GG	GG	GG	GG	GG	GG	GG	GA	GA	GA	GG	GG	GG	GG	GG	GG	GG	GG	GG	GG	GG	GG	GA	GA	GG	GG	GG	GG	GG	GG	GG	GG	GG	GG
PZA02029.19	A/G	5	7996427	NA	NA	NA	NA	NA	NA	NA	GG	AA	AA	AA	GA	AA	AA	AA	AA	AA	AA	AA	GA	GA	GA	AA	AA	AA	AA	AA	AA	AA	AA	AA	AA	AA	AA	AA	AA	AA	AA	AA	AA	AA	AA	AA	GA	AA	AA
PZE-105018841	G/A	5	8496429	NA	NA	NA	NA	NA	NA	NA	GG	GG	GG	GG	GA	GG	GG	GG	GG	GG	GG	GG	GA	GA	GA	GG	GG	GG	GG	GG	GG	GG	GG	GG	GG	GG	GG	GA	GA	GG	GG	GG	GG	GG	GG	GA	GG	GG	GG
PZE-105019544	A	5	9329199	NA	NA	NA	NA	NA	NA	NA	AA	AA	AA	AA	AA	AA	AA	AA	AA	AA	AA	AA	AA	AA	AA	AA	AA	AA	AA	AA	AA	AA	AA	AA	AA	AA	AA	AA	AA	AA	AA	AA	AA	AA	AA	AA	AA	AA	AA
SYN37537	C/A	5	9376974	NA	NA	NA	NA	NA	NA	NA	CC	CC	CC	CC	CA	CC	CC	CC	CC	CC	CC	CC	CA	CA	CA	CC	CC	CC	CC	CC	CC	CC	CC	CC	CC	CC	CC	CA	CA	CC	CC	CC	CC	CC	CC	CC	CC	CC	CC
PZE-105024195	G/A	5	11949754	NA	NA	NA	NA	NA	NA	NA	GG	GG	GG	GG	GG	GG	GG	GG	GG	GG	GG	GG	GG	GG	GG	GG	GG	GG	GG	GG	GG	GG	GG	GG	GG	GG	GG	GA	GA	GG	GG	GG	GG	GG	GG	GG	GG	GG	GG
PZE-105024349	G/A	5	12037987	NA	NA	NA	NA	NA	NA	NA	AA	GG	GG	GG	GA	GG	GG	GG	GG	GG	GG	GG	GA	GA	GA	GG	GG	GG	GG	GG	GG	GG	GG	GG	GG	GG	GG	GG	GG	GG	GA	GG	GG	GG	GG	GA	GG	GG	GG
PZE-105024985	A/G	5	12533783	NA	NA	NA	NA	NA	NA	NA	AA	GG	GG	GG	GG	GG	GG	GG	GG	GG	GG	GG	AA	AA	AA	GG	GG	GG	GG	GG	GG	GG	GG	GG	GG	GG	GG	GG	GG	GG	GG	GG	GG	GG	GG	GG	GG	GG	GG
PZE-105026200	A/G	5	13390979	NA	NA	NA	NA	NA	NA	NA	AA	GG	GG	GG	GA	GG	GG	GG	GG	GG	GG	GG	AA	AA	AA	GG	GG	GG	GG	GG	GG	GG	GG	GG	GG	GG	GG	GA	GA	GG	GA	GG	GG	GA	GG	GG	GG	GG	GG
SYN11235	A/G	5	14596408	NA	NA	NA	NA	NA	NA	NA	AA	AA	AA	AA	AA	AA	AA	AA	AA	AA	AA	AA	AA	AA	AA	AA	AA	AA	AA	AA	AA	AA	AA	AA	AA	AA	AA	AA	AA	AA	AA	AA	AA	AA	AA	AA	AA	AA	AA
PZE-105032165	G/A	5	17380699	NA	NA	NA	NA	NA	NA	NA	GG	GG	GG	GG	GG	GG	GG	GG	GG	GG	GG	GG	GG	GG	GG	GG	GG	GG	GG	GG	GG	GG	GG	GG	GG	GG	GG	GG	GG	GG	GG	GG	GG	GG	GG	GG	GG	GG	GG
PZE-105032498	A/C	5	17899738	NA	NA	NA	NA	NA	NA	NA	AA	AA	AA	AA	CA	AA	AA	AA	AA	AA	AA	AA	AA	AA	AA	AA	AA	AA	AA	AA	AA	AA	AA	AA	AA	AA	AA	CA	CA	AA	AA	AA	AA	AA	AA	AA	AA	AA	AA
SYN1601	A	5	18769095	NA	NA	NA	NA	NA	NA	NA	AA	AA	AA	AA	AA	AA	AA	AA	AA	AA	AA	AA	AA	AA	AA	AA	AA	AA	AA	AA	AA	AA	AA	AA	AA	AA	AA	AA	AA	AA	AA	AA	AA	AA	AA	AA	AA	AA	AA
SYN12483	G/A	5	20492699	NA	NA	NA	NA	NA	NA	NA	GG	GG	GG	GG	GG	GG	GG	GG	GG	GG	GG	GG	GG	GG	GG	GG	GG	GG	GG	GG	GG	GG	GG	GG	GG	GG	GG	GG	GG	GG	GG	GG	GG	GG	GG	GG	GG	GG	GG
SYN20306	G/A	5	20803111	NA	NA	NA	NA	NA	NA	NA	GG	GG	GG	GG	GG	GG	GG	GG	GG	GG	GG	GG	GA	GA	GA	GG	GG	GG	GG	GG	GG	GG	GG	GG	GG	GG	GG	GG	GG	GG	GG	GG	GG	GG	GG	GA	GG	GG	GG
SYN30418	A/C	5	20969656	NA	NA	NA	NA	NA	NA	NA	AA	CC	CC	CC	CC	CC	CC	CC	CC	CC	CC	CC	CA	AA	AA	CC	CC	CC	CC	CC	CC	CC	CC	CC	CC	CC	CC	CC	CC	CC	CC	CC	CC	CC	CC	CC	CC	CC	CC
SYN14218	A/G	5	21415995	NA	NA	NA	NA	NA	NA	NA	AA	AA	AA	AA	AA	AA	AA	AA	AA	AA	AA	AA	AA	AA	AA	AA	AA	AA	AA	AA	AA	AA	AA	AA	AA	AA	AA	AA	AA	AA	AA	AA	AA	AA	AA	AA	AA	AA	AA
SYN27691	A	5	23018639	NA	NA	NA	NA	NA	NA	NA	AA	AA	AA	AA	AA	AA	AA	AA	AA	AA	AA	AA	AA	AA	AA	AA	AA	AA	AA	AA	AA	AA	AA	AA	AA	AA	AA	AA	AA	AA	AA	AA	AA	AA	AA	AA	AA	AA	AA
SYN2222	G/A	5	23267156	NA	NA	NA	NA	NA	NA	NA	GG	GG	GG	GG	GA	GG	GG	GG	GG	GG	GG	GG	GG	GG	GG	GG	GG	GG	GG	GG	GG	GG	GG	GG	GG	GG	GG	GA	GA	GG	GG	GG	GG	GG	GG	GG	GG	GG	GG
PZE-105038994	G/A	5	23874889	NA	NA	NA	NA	NA	NA	NA	GG	GG	GG	GG	GA	GG	GG	GG	GG	GG	GG	GG	GG	GG	GG	GG	GG	GG	GG	GG	GG	GG	GG	GG	GG	GG	GG	GG	GG	GG	GG	GG	GG	GG	GG	GA	GG	GG	GG
PZE-105039536	A/G	5	24543218	NA	NA	NA	NA	NA	NA	NA	GG	AA	AA	AA	AA	AA	AA	AA	AA	AA	AA	AA	GA	GA	GA	AA	AA	AA	AA	AA	AA	AA	AA	AA	AA	AA	AA	AA	AA	AA	GA	AA	AA	AA	AA	AA	AA	AA	AA
PZE-105039798	A/C	5	24966639	NA	NA	NA	NA	NA	NA	NA	AA	AA	AA	AA	CA	AA	AA	AA	AA	AA	AA	AA	CA	CA	CA	AA	AA	AA	AA	AA	AA	AA	AA	AA	AA	AA	AA	CA	CA	AA	AA	AA	AA	AA	AA	AA	AA	AA	AA
PZE-105040002	G/A	5	25400551	NA	NA	NA	NA	NA	NA	NA	GG	GG	GG	GG	GG	GG	GG	GG	GG	GG	GG	GG	GA	GA	GA	GG	GG	GG	GG	GG	GG	GG	GG	GG	GG	GG	GG	GG	GG	GG	GG	GG	GG	GG	GG	GG	GG	GG	GG
PZE-105040185	G/A	5	25511592	NA	NA	NA	NA	NA	NA	NA	GG	AA	GA	GA	AA	AA	AA	GA	AA	AA	AA	AA	GG	GG	GG	AA	AA	GG	GG	AA	GG	AA	AA	AA	AA	GA	AA	AA	AA	GA	GG	AA	AA	GA	AA	GA	GA	AA	AA
PZE-105040767	A/G	5	26564832	NA	NA	NA	NA	NA	NA	NA	AA	AA	AA	AA	GA	AA	AA	AA	AA	AA	AA	AA	GA	GA	GA	AA	AA	AA	AA	AA	AA	AA	AA	AA	AA	AA	AA	GA	GA	AA	AA	AA	AA	AA	AA	AA	AA	AA	AA
PZE-105040897	G/A	5	26894474	NA	NA	NA	NA	NA	NA	NA	GG	GG	GG	GG	GG	GG	GG	GG	GG	GG	GG	GG	GG	GG	GG	GG	GG	GG	GG	GG	GG	GG	GG	GG	GG	GG	GG	GG	GG	GG	GG	GG	GG	GG	GG	GG	GG	GG	GG
SYN17124	G/A	5	27130966	NA	NA	NA	NA	NA	NA	NA	GG	AA	AA	AA	AA	AA	AA	AA	AA	AA	AA	AA	GG	GG	GG	AA	AA	GA	GA	AA	AA	AA	AA	AA	AA	AA	AA	AA	AA	AA	GA	AA	AA	AA	AA	GA	AA	AA	AA
PZE-105041298	A/C	5	27534597	NA	NA	NA	NA	NA	NA	NA	AA	AA	AA	AA	AA	AA	AA	AA	AA	AA	AA	AA	AA	AA	AA	AA	AA	AA	AA	AA	AA	AA	AA	AA	AA	AA	AA	AA	AA	AA	AA	AA	AA	AA	AA	CA	AA	AA	AA
PZE-105041346	A/G	5	27643340	NA	NA	NA	NA	NA	NA	NA	AA	AA	AA	AA	GA	AA	AA	AA	AA	AA	AA	AA	GA	GA	GA	AA	AA	AA	AA	AA	AA	AA	AA	AA	AA	AA	AA	AA	AA	AA	AA	AA	AA	AA	AA	AA	AA	AA	AA
SYN38535	G/A	5	28201445	NA	NA	NA	NA	NA	NA	NA	GG	AA	AA	AA	AA	AA	AA	AA	AA	AA	AA	AA	GG	GG	GG	AA	AA	AA	AA	AA	AA	AA	AA	AA	AA	AA	AA	AA	AA	AA	AA	AA	AA	AA	AA	AA	AA	AA	AA
PZE-105042410	A/C	5	29324719	NA	NA	NA	NA	NA	NA	NA	AA	AA	AA	AA	AA	AA	AA	AA	AA	AA	AA	AA	AA	AA	AA	AA	AA	AA	AA	AA	AA	AA	AA	AA	AA	AA	AA	AA	AA	AA	AA	AA	AA	AA	AA	AA	AA	AA	AA
PZE-105042539	G/A	5	29708107	NA	NA	NA	NA	NA	NA	NA	GG	GG	GG	GG	GG	GG	GG	GG	GG	GG	GG	GG	GG	GG	GG	GG	GG	GG	GG	GG	GG	GG	GG	GG	GG	GG	GG	GG	GG	GG	GG	GG	GG	GG	GG	GG	GG	GG	GG
PZE-105042690	A/G	5	29917308	NA	NA	NA	NA	NA	NA	NA	AA	AA	AA	AA	AA	AA	AA	AA	AA	AA	AA	AA	AA	AA	AA	AA	AA	AA	AA	AA	AA	AA	AA	AA	AA	AA	AA	AA	AA	AA	AA	AA	AA	AA	AA	AA	AA	AA	AA
PZE-105042735	A/C	5	29991303	NA	NA	NA	NA	NA	NA	NA	AA	AA	AA	AA	AA	AA	AA	AA	AA	AA	AA	AA	AA	AA	AA	AA	AA	AA	AA	AA	AA	AA	AA	AA	AA	AA	AA	CA	CA	AA	AA	AA	AA	AA	AA	AA	AA	AA	AA
PZE-105042765	G/A	5	30083232	NA	NA	NA	NA	NA	NA	NA	GG	GG	GG	GG	GG	GG	GG	GG	GG	GG	GG	GG	GG	GG	GG	GG	GG	GG	GG	GG	GG	GG	GG	GG	GG	GG	GG	GA	GA	GG	GG	GG	GG	GG	GG	GG	GG	GG	GG
PZE-105043361	C/A	5	30761710	NA	NA	NA	NA	NA	NA	NA	AA	CC	CC	CC	CC	CC	CC	CC	CC	CC	CC	CC	CA	CA	CA	CC	CC	CA	CA	CC	CC	CC	CC	CC	CC	CC	CC	CC	CC	CC	CA	CC	CC	CC	CC	CA	CC	CC	CC
PZE-105043494	G/A	5	30838566	NA	NA	NA	NA	NA	NA	NA	GG	GG	GG	GG	GG	GG	GG	GG	GG	GG	GG	GG	GG	GG	GG	GG	GG	GG	GG	GG	GG	GG	GG	GG	GG	GG	GG	GG	GG	GG	GG	GG	GG	GG	GG	GG	GG	GG	GG
PZE-105043520	A/G	5	30995260	NA	NA	NA	NA	NA	NA	NA	AA	GG	GG	GG	GG	GG	GG	GG	GG	GG	GG	GG	AA	AA	AA	GG	GG	GG	GG	GG	GG	GG	GG	GG	GG	GG	GG	GG	GG	GG	GG	GG	GG	GG	GG	GG	GG	GG	GG
SYN1681	G/A	5	31132857	NA	NA	NA	NA	NA	NA	NA	GG	GG	GG	GG	GG	GG	GG	GG	GG	GG	GG	GG	GG	GG	GG	GG	GG	GG	GG	GG	GG	GG	GG	GG	GG	GG	GG	GG	GG	GG	GG	GG	GG	GG	GG	GG	GG	GG	GG
PZE-105043990	G/A	5	31444326	NA	NA	NA	NA	NA	NA	NA	GG	GG	GG	GG	GG	GG	GG	GG	GG	GG	GG	GG	GG	GG	GG	GG	GG	GG	GG	GG	GG	GG	GG	GG	GG	GG	GG	GG	GG	GG	GG	GG	GG	GG	GG	GG	GG	GG	GG
PZE-105044182	G/A	5	31674348	NA	NA	NA	NA	NA	NA	NA	AA	GG	GG	GG	GA	GG	GG	GG	GG	GG	GG	GG	GA	GA	GA	GG	GG	GA	GA	GG	GG	GG	GG	GG	GG	GG	GG	GG	GG	GG	GA	GG	GG	GG	GG	GG	GG	GG	GG
PZE-105044284	G/A	5	31835325	NA	NA	NA	NA	NA	NA	NA	AA	GG	GG	GG	GG	GG	GG	GG	GG	GG	GG	GG	AA	NN	AA	GG	GG	GG	GA	GG	GG	GG	GG	GG	GG	GG	GG	GG	GG	GG	GA	GG	GG	GG	GG	GG	GG	GG	GG
PZE-105044555	A/C	5	32002482	NA	NA	NA	NA	NA	NA	NA	AA	AA	AA	AA	CA	AA	AA	AA	AA	AA	AA	AA	AA	AA	AA	AA	AA	AA	AA	AA	AA	AA	AA	AA	AA	AA	AA	AA	AA	AA	AA	AA	AA	AA	AA	CA	AA	AA	AA
PZE-105044894	G/A	5	32462081	NA	NA	NA	NA	NA	NA	NA	GG	AA	AA	AA	AA	AA	AA	AA	AA	AA	AA	AA	GG	GG	GG	AA	AA	GA	GA	AA	AA	AA	AA	AA	AA	AA	AA	AA	AA	AA	GA	AA	AA	AA	AA	GA	AA	AA	AA
SYN11795	G/A	5	32877849	NA	NA	NA	NA	NA	NA	NA	GG	GG	GG	GG	GA	GG	GG	GG	GG	GG	GG	GG	GG	GG	GG	GG	GG	GG	GG	GG	GG	GG	GG	GG	GG	GG	GG	GG	GG	GG	GG	GG	GG	GG	GG	GA	GG	GG	GG
PZE-105045328	A/G	5	33054322	NA	NA	NA	NA	NA	NA	NA	GG	AA	AA	AA	AA	AA	AA	AA	AA	AA	AA	AA	GA	GA	GA	AA	AA	GA	GA	AA	AA	AA	AA	AA	AA	AA	AA	AA	AA	AA	GA	AA	AA	AA	AA	GA	AA	AA	AA
PZE-105045591	A/G	5	33495844	NA	NA	NA	NA	NA	NA	NA	GG	AA	AA	AA	GA	AA	AA	GA	AA	AA	AA	AA	GA	GA	GA	AA	AA	GA	GA	AA	AA	AA	AA	AA	AA	AA	AA	GA	GA	AA	GA	AA	AA	AA	AA	GA	AA	AA	AA
PZE-105045828	C/A	5	33824283	NA	NA	NA	NA	NA	NA	NA	CC	CC	CC	CC	CC	CC	CC	CC	CC	CC	CC	CC	CC	CC	CC	CC	CC	CC	CC	CC	CC	CC	CC	CC	CC	CC	CC	CA	CA	CC	CC	CC	CC	CC	CC	CC	CC	CC	CC
PZE-105045950	A/G	5	33974426	NA	NA	NA	NA	NA	NA	NA	AA	AA	AA	AA	AA	AA	AA	AA	AA	AA	AA	AA	GA	GA	GA	AA	AA	AA	AA	AA	AA	AA	AA	AA	AA	AA	AA	AA	AA	AA	AA	AA	AA	AA	AA	GA	AA	AA	AA
PZE-105046069	G/A	5	34098396	NA	NA	NA	NA	NA	NA	NA	AA	GG	GG	GG	GA	GG	GG	GG	GG	GG	GG	GG	GA	GA	GA	GG	GG	GA	GA	GG	GG	GG	GG	GG	GG	GG	GG	GA	GA	GG	GA	GG	GG	GG	GG	GA	GG	GG	GG
PZE-105046105	A/C	5	34309649	NA	NA	NA	NA	NA	NA	NA	CC	AA	AA	AA	CA	AA	AA	AA	AA	AA	AA	AA	CA	CA	CA	AA	AA	AA	CA	AA	AA	AA	AA	AA	AA	AA	AA	AA	AA	AA	CA	AA	AA	AA	AA	CA	AA	AA	AA
PUT-163a-76291488-3952	G/C	5	34609754	NA	NA	NA	NA	NA	NA	NA	CC	GG	GG	GG	GC	GG	GG	GG	GG	GG	GG	GG	GC	GC	GC	GG	GG	GC	GC	GG	GG	GG	GG	GG	GG	GG	GG	GG	GG	GG	GC	GG	GG	GG	GG	GC	GG	GG	GG
PZE-105046397	G/A	5	34965426	NA	NA	NA	NA	NA	NA	NA	GG	GG	GG	GG	GG	GG	GG	GG	GG	GG	GG	GG	GA	GA	GA	GG	GG	GG	GG	GG	GG	GG	GG	GG	GG	GG	GG	GG	GG	GG	GG	GG	GG	GG	GG	GG	GG	GG	GG
PZE-105046830	G/A	5	35777300	NA	NA	NA	NA	NA	NA	NA	GG	AA	AA	AA	AA	AA	AA	AA	AA	AA	AA	AA	GG	GG	GG	AA	AA	GA	GA	AA	AA	AA	AA	AA	AA	AA	AA	AA	AA	AA	GA	AA	AA	AA	AA	AA	AA	AA	AA
PZE-105046942	G/A	5	36003787	NA	NA	NA	NA	NA	NA	NA	GG	GG	GG	GG	GG	GG	GG	GG	GG	GG	GG	GG	GG	GG	GG	GG	GG	GG	GG	GG	GG	GG	GG	GG	GG	GG	GG	GG	GG	GG	GG	GG	GG	GG	GG	GG	GG	GG	GG
PZE-105046961	A/G	5	36062348	NA	NA	NA	NA	NA	NA	NA	AA	AA	AA	AA	AA	AA	AA	AA	AA	AA	AA	AA	AA	AA	AA	AA	AA	AA	AA	AA	AA	AA	AA	AA	AA	AA	AA	AA	AA	AA	AA	AA	AA	AA	AA	AA	AA	AA	AA
PZE-105047718	G/A	5	37255465	NA	NA	NA	NA	NA	NA	NA	GG	AA	AA	AA	AA	AA	AA	AA	AA	AA	AA	AA	GG	GG	GG	AA	AA	GA	GA	AA	AA	AA	AA	AA	AA	AA	AA	AA	AA	AA	GA	AA	AA	AA	AA	AA	AA	AA	AA
PZE-105047805	G/A	5	37376573	NA	NA	NA	NA	NA	NA	NA	GG	AA	AA	AA	AA	AA	AA	AA	AA	AA	AA	AA	GG	GG	GG	AA	AA	GA	GA	AA	AA	AA	AA	AA	AA	AA	AA	GA	GA	AA	GA	AA	AA	AA	AA	AA	AA	AA	AA
PZE-105047885	A/G	5	37625836	NA	NA	NA	NA	NA	NA	NA	AA	GG	GG	GG	GG	GG	GG	GG	GG	GG	GG	GG	AA	AA	AA	GG	GG	GA	GG	GG	GG	GG	GG	GG	GG	GG	GG	GG	GG	GG	GA	GG	GG	GG	GG	GG	GG	GG	GG
SYN8628	G/A	5	37720633	NA	NA	NA	NA	NA	NA	NA	GG	AA	AA	AA	GA	AA	AA	AA	AA	AA	AA	AA	GG	GG	GG	AA	AA	GA	GA	AA	AA	AA	AA	AA	AA	AA	AA	GA	GA	AA	GA	AA	AA	AA	AA	AA	AA	AA	AA
PZE-105047974	G/A	5	37842784	NA	NA	NA	NA	NA	NA	NA	GG	AA	AA	AA	GA	AA	AA	AA	AA	AA	AA	AA	GG	GG	GG	AA	AA	GA	GA	AA	AA	AA	AA	AA	AA	AA	AA	GA	GA	AA	GA	AA	AA	AA	AA	GA	AA	AA	AA
PZE-105048128	A/G	5	38202878	NA	NA	NA	NA	NA	NA	NA	AA	AA	AA	AA	GA	AA	AA	AA	GA	AA	AA	AA	AA	AA	AA	AA	AA	AA	AA	AA	AA	AA	AA	AA	AA	AA	AA	AA	AA	AA	AA	AA	AA	AA	AA	AA	AA	AA	AA
PZE-105048245	G/A	5	38484380	NA	NA	NA	NA	NA	NA	NA	GG	AA	AA	AA	GA	AA	AA	AA	AA	AA	AA	AA	GG	GG	GG	AA	AA	GA	GA	AA	AA	AA	AA	AA	AA	AA	AA	GA	GA	AA	GA	AA	AA	AA	AA	GA	AA	AA	AA
PZE-105049283	A/G	5	40563942	NA	NA	NA	NA	NA	NA	NA	AA	AA	AA	AA	GG	AA	AA	AA	AA	AA	AA	AA	AA	AA	AA	AA	AA	AA	AA	AA	AA	AA	AA	AA	AA	AA	AA	AA	GG	AA	AA	AA	AA	AA	AA	AA	AA	AA	AA
SYN2061	A/G	5	44407289	NA	NA	NA	NA	NA	NA	NA	AA	AA	AA	AA	AA	AA	AA	AA	AA	AA	AA	AA	AA	AA	AA	AA	AA	AA	AA	AA	AA	AA	AA	AA	AA	AA	AA	AA	AA	AA	AA	AA	AA	AA	AA	GA	AA	AA	AA
PZE-105051607	A/G	5	45966789	NA	NA	NA	NA	NA	NA	NA	GG	AA	AA	AA	AA	AA	AA	AA	AA	AA	AA	AA	GA	GA	GA	AA	AA	GA	GA	AA	AA	AA	AA	AA	AA	AA	AA	AA	AA	AA	GA	AA	AA	AA	AA	GA	AA	AA	AA
PZE-105051677	A/G	5	46119247	NA	NA	NA	NA	NA	NA	NA	GG	AA	AA	AA	AA	AA	AA	AA	AA	AA	AA	AA	GA	GA	GA	AA	AA	GA	GA	AA	AA	AA	AA	AA	AA	AA	AA	AA	AA	AA	GA	AA	AA	AA	AA	GA	AA	AA	AA
PZE-105051985	G/A	5	46769520	NA	NA	NA	NA	NA	NA	NA	GG	GG	GG	GG	GG	GG	GG	GG	GG	GG	GG	GG	GA	GA	GA	GG	GG	GG	GG	GG	GG	GG	GG	GG	GG	GG	GG	GA	GA	GG	GG	GG	GG	GG	GG	GG	GG	GG	GG
PZE-105051986	A/C	5	46769625	NA	NA	NA	NA	NA	NA	NA	AA	AA	AA	AA	AA	AA	AA	AA	AA	AA	AA	AA	CA	CA	CA	AA	AA	AA	AA	AA	AA	AA	AA	AA	AA	AA	AA	CA	CA	AA	AA	AA	AA	AA	AA	AA	AA	AA	AA
PZE-105053100	G/A	5	48630116	NA	NA	NA	NA	NA	NA	NA	GG	AA	GA	AA	GA	AA	AA	AA	AA	AA	AA	AA	GG	GG	GG	AA	AA	GA	GA	AA	AA	AA	AA	AA	AA	AA	AA	GA	GA	AA	GA	AA	AA	AA	AA	GA	GA	AA	AA
PZE-105053122	G/A	5	48678478	NA	NA	NA	NA	NA	NA	NA	GG	AA	GA	AA	GA	AA	AA	AA	AA	AA	AA	AA	GG	GG	GG	AA	AA	GA	GA	AA	AA	AA	AA	AA	AA	AA	AA	GA	GA	AA	GA	AA	AA	AA	AA	AA	GA	AA	AA
PZE-105053157	A/G	5	48680198	NA	NA	NA	NA	NA	NA	NA	AA	GG	GG	GG	GA	GG	GG	GG	GG	GG	GG	GG	AA	AA	AA	GG	GG	GA	GA	GG	GG	GG	GG	GG	GG	GG	GG	GA	GA	GG	GA	GG	GG	GG	GG	GG	GA	GG	GG
PZE-105053870	A/G	5	49899184	NA	NA	NA	NA	NA	NA	NA	GG	AA	AA	AA	GA	AA	AA	AA	AA	AA	AA	AA	GA	GA	GA	AA	AA	GA	GA	AA	AA	AA	AA	AA	AA	AA	AA	AA	AA	AA	GA	AA	AA	AA	AA	GA	AA	AA	AA
PZE-105054212	G/A	5	50552508	NA	NA	NA	NA	NA	NA	NA	GG	GG	GG	GG	GG	GG	GG	GG	GG	GG	GG	GG	GG	GG	GG	GG	GG	GG	GG	GG	GG	GG	GG	GG	GG	GG	GG	GG	GG	GG	GG	GG	GG	GG	GG	GG	GG	GG	GG
SYN2296	A	5	50552665	NA	NA	NA	NA	NA	NA	NA	AA	AA	AA	AA	AA	AA	AA	AA	AA	AA	AA	AA	AA	AA	AA	AA	AA	AA	AA	AA	AA	AA	AA	AA	AA	AA	AA	AA	AA	AA	AA	AA	AA	AA	AA	AA	AA	AA	AA
PZE-105055354	A/C	5	53173773	NA	NA	NA	NA	NA	NA	NA	AA	CC	CA	CC	CC	CC	CC	CC	CC	CC	CC	CC	AA	AA	AA	CC	CC	CA	CA	CC	CC	CC	CC	CC	CC	CC	CC	CC	CC	CC	CA	CC	CC	CC	CC	CA	CA	CC	CC
PZE-105056116	G/A	5	53978258	NA	NA	NA	NA	NA	NA	NA	GG	GG	GG	GG	GG	GG	GG	GG	GG	GG	GG	GG	GG	GG	GG	GG	GG	GG	GG	GG	GG	GG	GG	GG	GG	GG	GG	GG	GG	GG	GG	GG	GG	GG	GG	GG	GG	GG	GG
PUT-163a-16920212-1045	G/A	5	56777557	NA	NA	NA	NA	NA	NA	NA	GG	GG	GG	GG	GG	GG	GG	GG	GG	GG	GG	GG	GG	GG	GG	GG	GG	GG	GG	GG	GG	GG	GG	GG	GG	GG	GG	GG	GG	GG	GG	GG	GG	GG	GG	GA	GG	GG	GG
PUT-163a-16920212-1046	A/C	5	56777741	NA	NA	NA	NA	NA	NA	NA	AA	AA	AA	AA	AA	AA	AA	AA	AA	AA	AA	AA	AA	AA	AA	AA	AA	AA	AA	AA	AA	AA	AA	AA	AA	AA	AA	AA	AA	AA	AA	AA	AA	AA	AA	AA	AA	AA	AA
SYN1421	A/G	5	58530207	NA	NA	NA	NA	NA	NA	NA	AA	AA	AA	AA	GA	AA	AA	AA	AA	AA	AA	AA	AA	AA	AA	AA	AA	AA	AA	AA	AA	AA	AA	AA	AA	AA	AA	AA	AA	AA	AA	AA	AA	AA	AA	AA	AA	AA	AA
ZM013514-0174	A/G	5	59720311	NA	NA	NA	NA	NA	NA	NA	AA	AA	AA	AA	AA	AA	AA	AA	AA	AA	AA	AA	GA	GA	GA	AA	AA	AA	AA	AA	AA	AA	AA	AA	AA	AA	AA	AA	AA	AA	AA	AA	AA	AA	AA	GA	AA	AA	AA
SYN6475	A/G	5	59995961	NA	NA	NA	NA	NA	NA	NA	AA	AA	AA	AA	GA	AA	AA	AA	AA	AA	AA	AA	AA	AA	AA	AA	AA	AA	AA	AA	AA	AA	AA	AA	AA	AA	AA	AA	AA	AA	AA	AA	AA	AA	AA	GA	AA	AA	AA
PZE-105061606	A/G	5	60539080	NA	NA	NA	NA	NA	NA	NA	AA	GG	GG	GG	GG	GG	GG	GG	GG	GG	GG	GG	AA	AA	AA	GG	GG	GA	GA	GG	GG	GG	GG	GG	GG	GG	GG	GA	GA	GG	GA	GG	GG	GG	GG	GA	GG	GG	GG
PZA02676.2	A/G	5	60774480	NA	NA	NA	NA	NA	NA	NA	GG	AA	AA	AA	AA	AA	AA	AA	AA	AA	AA	AA	GA	GA	GA	AA	AA	GA	GA	AA	AA	AA	AA	AA	AA	AA	AA	GA	GA	AA	GA	AA	AA	AA	AA	AA	AA	AA	AA
PZE-105061723	A/G	5	60782157	NA	NA	NA	NA	NA	NA	NA	AA	AA	AA	AA	AA	AA	AA	AA	AA	AA	AA	AA	AA	AA	AA	AA	AA	AA	AA	AA	AA	AA	AA	AA	AA	AA	AA	AA	AA	AA	AA	AA	AA	AA	AA	AA	AA	AA	AA
PZE-105061842	G/A	5	60927378	NA	NA	NA	NA	NA	NA	NA	GG	AA	GA	AA	AA	AA	AA	AA	AA	AA	AA	AA	GG	GG	GG	AA	AA	GA	GA	AA	AA	AA	AA	AA	AA	AA	AA	GA	GA	AA	GA	AA	AA	AA	AA	GA	GA	AA	AA
PZE-105062945	A/G	5	62201212	NA	NA	NA	NA	NA	NA	NA	AA	GG	GA	GG	GG	GG	GG	GG	GG	GG	GG	GG	GA	AA	AA	GG	GG	GA	GA	GG	GG	GG	GG	GG	GG	GG	GG	GA	GA	GG	GA	GG	GG	GG	GG	GA	GA	GG	GG
SYN26864	G/A	5	64106245	NA	NA	NA	NA	NA	NA	NA	GG	AA	GA	AA	AA	AA	AA	AA	AA	AA	AA	AA	GG	GG	GG	AA	AA	GA	GA	AA	AA	AA	AA	AA	AA	AA	AA	GA	GA	AA	GA	AA	AA	AA	AA	AA	GA	AA	AA
SYN26869	G	5	64116507	NA	NA	NA	NA	NA	NA	NA	GG	GG	GG	GG	GG	GG	GG	GG	GG	GG	GG	GG	GG	GG	GG	GG	GG	GG	GG	GG	GG	GG	GG	GG	GG	GG	GG	GG	GG	GG	GG	GG	GG	GG	GG	GG	GG	GG	GG
PZB00232.1	G/A	5	64118796	NA	NA	NA	NA	NA	NA	NA	GG	AA	AA	AA	AA	AA	AA	AA	AA	AA	AA	AA	GA	GG	GG	AA	AA	GA	AA	AA	AA	AA	AA	AA	AA	AA	AA	AA	AA	AA	AA	AA	AA	AA	AA	AA	AA	AA	AA
SYN26623	A/G	5	65223971	NA	NA	NA	NA	NA	NA	NA	AA	AA	AA	AA	AA	AA	AA	AA	AA	AA	AA	AA	GA	GA	GA	AA	AA	AA	AA	AA	AA	AA	AA	AA	AA	AA	AA	AA	AA	AA	AA	AA	AA	AA	AA	AA	AA	AA	AA
SYN32244	G/A	5	65418915	NA	NA	NA	NA	NA	NA	NA	GG	GG	GG	GG	GG	GG	GG	GG	GG	GG	GG	GG	GA	GA	GA	GG	GG	GG	GG	GG	GG	GG	GG	GG	GG	GG	GG	GG	GG	GG	GG	GG	GG	GG	GG	GG	GG	GG	GG
ZM013904-0312	A/G	5	65458684	NA	NA	NA	NA	NA	NA	NA	AA	GG	GG	GG	GG	GG	GG	GG	GG	GG	GG	GG	GA	AA	AA	GG	GG	GA	GA	GG	GG	GG	GG	GG	GG	GG	GG	GG	GG	GG	GA	GG	GG	GG	GG	GG	GG	GG	GG
SYN38029	G/A	5	68427392	NA	NA	NA	NA	NA	NA	NA	GG	AA	AA	AA	AA	AA	AA	AA	AA	AA	AA	AA	GG	GG	GG	AA	AA	GA	AA	AA	AA	AA	AA	AA	AA	AA	AA	AA	AA	AA	AA	AA	AA	AA	AA	AA	AA	AA	AA
PZE-105067537	G/A	5	70084376	NA	NA	NA	NA	NA	NA	NA	GG	AA	GA	AA	AA	AA	AA	AA	AA	AA	AA	AA	GG	GG	GG	AA	AA	GA	GA	AA	AA	AA	AA	AA	AA	AA	AA	GA	GA	AA	GA	AA	AA	AA	AA	GA	GA	AA	AA
PZE-105069467	A/G	5	73122891	NA	NA	NA	NA	NA	NA	NA	AA	AA	GA	AA	AA	AA	AA	AA	AA	AA	AA	AA	GA	GA	GA	AA	AA	AA	AA	AA	AA	AA	AA	AA	AA	AA	AA	GA	GA	AA	AA	AA	AA	AA	AA	GA	AA	AA	AA
PZE-105070577	C/A	5	74652001	NA	NA	NA	NA	NA	NA	NA	AA	CC	CC	CC	CC	CC	CC	CC	CC	CC	CC	CC	AA	CA	CA	CC	CC	CC	CC	CC	CC	CC	CC	CC	CC	CC	CC	CC	CA	CC	CC	CC	CC	CC	CC	CC	CC	CC	CC
PZE-105070840	A/G	5	74911446	NA	NA	NA	NA	NA	NA	NA	AA	AA	AA	AA	AA	AA	AA	AA	AA	AA	AA	AA	GG	GG	GA	AA	AA	AA	AA	AA	AA	AA	AA	AA	AA	AA	AA	GA	GA	AA	AA	AA	AA	AA	AA	AA	AA	AA	AA
PZE-105073970	A/G	5	80802797	NA	NA	NA	NA	NA	NA	NA	AA	AA	GA	AA	AA	AA	AA	AA	AA	AA	AA	AA	AA	AA	AA	AA	AA	AA	AA	AA	AA	AA	AA	AA	AA	AA	AA	GA	GA	AA	AA	AA	AA	AA	AA	AA	AA	AA	AA
PZE-105074181	A/G	5	80972008	NA	NA	NA	NA	NA	NA	NA	AA	GG	GG	GG	GG	GG	GG	GG	GG	GG	GG	GG	GA	GA	AA	GG	GG	GA	GA	GG	GG	GG	GG	GG	GG	GG	GG	GA	GA	GG	GA	GG	GG	GG	GG	GA	GG	GG	GG
PZE-105074387	A	5	81454989	NA	NA	NA	NA	NA	NA	NA	AA	AA	AA	AA	AA	AA	AA	AA	AA	AA	AA	AA	AA	AA	AA	AA	AA	AA	AA	AA	AA	AA	AA	AA	AA	AA	AA	AA	AA	AA	AA	AA	AA	AA	AA	AA	AA	AA	AA
PZE-105074655	G/A	5	82086780	NA	NA	NA	NA	NA	NA	NA	AA	GG	GG	GG	GG	GG	GG	GG	GG	GG	GG	GG	GA	GA	GA	GG	GG	GA	GA	GG	GG	GG	GG	GG	GG	GG	GG	GA	GA	GG	GA	GG	GG	GG	GG	GA	GG	GG	GG
PZE-105075220	A/G	5	82954843	NA	NA	NA	NA	NA	NA	NA	AA	GG	GA	GG	GG	GG	GG	GG	GG	GG	GG	GG	AA	AA	AA	GG	GG	GA	GA	GG	GG	GG	GG	GG	GG	GG	GG	GA	GA	GG	GA	GG	GG	GG	GG	GA	GG	GG	GG
PZE-105075207	A/G	5	82955415	NA	NA	NA	NA	NA	NA	NA	AA	AA	GA	AA	AA	AA	AA	AA	AA	AA	AA	AA	GG	GG	GA	AA	AA	AA	AA	AA	AA	AA	AA	AA	AA	AA	AA	GA	GA	AA	AA	AA	AA	AA	AA	AA	AA	AA	AA
PZE-105076094	A/G	5	84103739	NA	NA	NA	NA	NA	NA	NA	AA	GG	GA	GG	GG	GG	GG	GG	GG	GG	GG	GG	AA	AA	AA	GG	GG	GA	GA	GG	GG	GG	GG	GG	GG	GG	GG	GA	GA	GG	GA	GG	GG	GG	GG	GG	GG	GG	GG
PZE-105077073	G/A	5	86032935	NA	NA	NA	NA	NA	NA	NA	GG	GG	GG	GG	GG	GG	GG	GG	GG	GG	GG	GG	GG	GG	GG	GG	GG	GG	GG	GG	GG	GG	GG	GG	GG	GG	GG	GG	GG	GG	GG	GG	GG	GG	GG	GG	GG	GG	GG
PZE-105077111	A/G	5	86144486	NA	NA	NA	NA	NA	NA	NA	AA	AA	GA	AA	AA	AA	AA	AA	AA	AA	AA	AA	GG	GG	GA	AA	AA	AA	AA	AA	AA	AA	AA	AA	AA	AA	AA	GA	GA	AA	AA	AA	AA	AA	AA	AA	AA	AA	AA
PZE-105077135	A/G	5	86221850	NA	NA	NA	NA	NA	NA	NA	AA	AA	AA	AA	AA	AA	AA	AA	AA	AA	AA	AA	AA	AA	AA	AA	AA	AA	AA	AA	AA	AA	AA	AA	AA	AA	AA	AA	AA	AA	AA	AA	AA	AA	AA	AA	AA	AA	AA
PZE-105077385	T/A	5	86862759	NA	NA	NA	NA	NA	NA	NA	TT	TT	TT	TT	TT	TT	TT	TT	TT	TT	TT	TT	TA	TA	TA	TT	TT	TT	TT	TT	TT	TT	TT	TT	TT	TT	TT	TA	TA	TT	TT	TT	TT	TT	TT	TA	TT	TT	TT
SYN38020	G/A	5	87413819	NA	NA	NA	NA	NA	NA	NA	GG	GG	GG	GG	GG	GG	GG	GG	GG	GG	GG	GG	GG	GG	GG	GG	GG	GG	GG	GG	GG	GG	GG	GG	GG	GG	GG	GG	GG	GG	GG	GG	GG	GG	GG	GA	GG	GG	GG
PZE-105078059	C/A	5	88046716	NA	NA	NA	NA	NA	NA	NA	CC	CC	CC	CC	CC	CC	CC	CC	CC	CC	CC	CC	CA	CA	CA	CC	CC	CC	CC	CC	CC	CC	CC	CC	CC	CC	CC	CC	CC	CC	CC	CC	CC	CC	CC	CA	CC	CC	CC
PZE-105078090	A/G	5	88188922	NA	NA	NA	NA	NA	NA	NA	AA	AA	AA	AA	AA	AA	AA	AA	AA	AA	AA	AA	GA	GA	GA	AA	AA	AA	AA	AA	AA	AA	AA	AA	AA	AA	AA	AA	AA	AA	AA	AA	AA	AA	AA	GA	AA	AA	AA
PZE-105078089	A/C	5	88189047	NA	NA	NA	NA	NA	NA	NA	AA	AA	AA	AA	AA	AA	AA	AA	AA	AA	AA	AA	CA	CA	CA	AA	AA	AA	AA	AA	AA	AA	AA	AA	AA	AA	AA	AA	AA	AA	AA	AA	AA	AA	AA	CA	AA	AA	AA
PZE-105079533	G	5	90843221	NA	NA	NA	NA	NA	NA	NA	GG	GG	GG	GG	GG	GG	GG	GG	GG	GG	GG	GG	GG	GG	GG	GG	GG	GG	GG	GG	GG	GG	GG	GG	GG	GG	GG	GG	GG	GG	GG	GG	GG	GG	GG	GG	GG	GG	GG
PZE-105079919	G	5	91813429	NA	NA	NA	NA	NA	NA	NA	GG	GG	GG	GG	GG	GG	GG	GG	GG	GG	GG	GG	GG	GG	GG	GG	GG	GG	GG	GG	GG	GG	GG	GG	GG	GG	GG	GG	GG	GG	GG	GG	GG	GG	GG	GG	GG	GG	GG
PZA03284.3	G/A	5	92369229	NA	NA	NA	NA	NA	NA	NA	GG	GG	GG	GG	GG	GG	GG	GG	GG	GG	GG	GG	GA	GA	GA	GG	GG	GG	GG	GG	GG	GG	GG	GG	GG	GG	GG	GG	GG	GG	GG	GG	GG	GG	GG	GG	GG	GG	GG
PZE-105080632	A/G	5	93238148	NA	NA	NA	NA	NA	NA	NA	AA	AA	AA	AA	AA	AA	AA	AA	AA	AA	AA	AA	GA	GA	GA	AA	AA	AA	AA	AA	AA	AA	AA	AA	AA	AA	AA	AA	AA	AA	AA	AA	AA	AA	AA	AA	AA	AA	AA
PZE-105081098	A/G	5	94067396	NA	NA	NA	NA	NA	NA	NA	GG	AA	GA	AA	GA	AA	GA	GA	GA	GA	GA	GA	GA	GA	GA	GA	GA	GA	GA	AA	AA	GA	GA	GA	GA	GA	GA	GA	GA	AA	GA	GA	GA	AA	GA	GA	GA	GA	GA
PZE-105082022	C/G	5	96531245	NA	NA	NA	NA	NA	NA	NA	CC	CC	CC	CC	CC	CC	CC	CC	CC	CC	CC	CC	GC	GC	GC	CC	CC	CC	CC	CC	CC	CC	CC	CC	CC	CC	CC	CC	CC	CC	CC	CC	CC	CC	CC	CC	CC	CC	CC
PZE-105082252	A/G	5	97197585	NA	NA	NA	NA	NA	NA	NA	GG	AA	GA	AA	AA	AA	AA	AA	AA	AA	AA	AA	GA	GA	GA	AA	AA	GA	GA	AA	AA	AA	AA	AA	AA	AA	AA	GA	GA	AA	GA	AA	AA	AA	AA	GA	AA	AA	AA
PZE-105082311	G/A	5	97383405	NA	NA	NA	NA	NA	NA	NA	AA	GG	GA	GG	GG	GG	GG	GG	GG	GG	GG	GG	GA	GA	GA	GG	GG	GA	GA	GG	GG	GG	GG	GG	GG	GG	GG	GA	GA	GG	GA	GG	GG	GG	GG	GA	GG	GG	GG
PZA-000881001	C/A	5	98651459	NA	NA	NA	NA	NA	NA	NA	CC	CC	CC	CC	CC	CC	CC	CC	CC	CC	CC	CC	CA	CA	CA	CC	CC	CC	CC	CC	CC	CC	CC	CC	CC	CC	CC	CC	CC	CC	CC	CC	CC	CC	CC	CC	CC	CC	CC
PZE-105084254	G/A	5	101736934	NA	NA	NA	NA	NA	NA	NA	GG	GG	GG	GG	GG	GG	GG	GG	GG	GG	GG	GG	GG	GG	GG	GG	GG	GG	GG	GG	GG	GG	GG	GG	GG	GG	GG	GG	GG	GG	GG	GG	GG	GG	GG	GG	GG	GG	GG
PZE-105084712	G/A	5	103398968	NA	NA	NA	NA	NA	NA	NA	GG	GG	GG	GG	GG	GG	GG	GG	GG	GG	GG	GG	GG	GG	GG	GG	GG	GG	GG	GG	GG	GG	GG	GG	GG	GG	GG	GG	GG	GG	GG	GG	GG	GG	GG	GG	GG	GG	GG
PZE-105088594	A	5	119482522	NA	NA	NA	NA	NA	NA	NA	AA	AA	AA	AA	AA	AA	AA	AA	AA	AA	AA	AA	AA	AA	AA	AA	AA	AA	AA	AA	AA	AA	AA	AA	AA	AA	AA	AA	AA	AA	AA	AA	AA	AA	AA	AA	AA	AA	AA
PZE-105090152	C/A	5	126027267	NA	NA	NA	NA	NA	NA	NA	CC	AA	CA	AA	AA	AA	AA	AA	AA	AA	AA	AA	CA	CA	CC	AA	AA	CA	CA	AA	AA	AA	AA	AA	AA	AA	AA	AA	AA	AA	CA	AA	AA	AA	AA	CA	AA	AA	AA
PZE-105091442	A/T	5	129223404	NA	NA	NA	NA	NA	NA	NA	TT	AA	TA	AA	AA	AA	AA	AA	AA	AA	AA	AA	TA	TA	TA	AA	AA	TA	TA	AA	AA	AA	AA	AA	AA	AA	AA	TA	TA	AA	TA	AA	AA	AA	AA	AA	AA	AA	AA
PZE-105091972	A/G	5	130823409	NA	NA	NA	NA	NA	NA	NA	AA	GG	GA	GG	GG	GG	GG	GG	GG	GG	GG	GG	AA	AA	AA	GG	GG	GA	GA	GG	GG	GG	GG	GG	GG	GG	GG	GA	GA	GG	GA	GG	GG	GG	GG	GA	GG	GG	GG
PZE-105092539	G/A	5	132315070	NA	NA	NA	NA	NA	NA	NA	GG	AA	GA	GA	GA	GA	GA	GA	GA	GA	GA	GA	GA	GA	GG	GA	GA	GA	GA	GA	GA	GA	GA	GA	GA	GA	GA	GA	GA	GA	GA	GA	GA	GA	GA	GA	GA	GA	GA
PZE-105093385	G/A	5	135189300	NA	NA	NA	NA	NA	NA	NA	GG	AA	GA	AA	AA	AA	AA	AA	AA	AA	AA	AA	GG	GG	GG	AA	AA	GA	GA	AA	AA	AA	AA	AA	AA	AA	AA	AA	GA	AA	GA	AA	AA	AA	AA	GA	AA	AA	AA
PZE-105093414	G/A	5	135233554	NA	NA	NA	NA	NA	NA	NA	GG	AA	GA	AA	AA	AA	AA	AA	AA	AA	AA	AA	GG	GG	GG	AA	AA	GA	GA	AA	AA	AA	AA	AA	AA	AA	AA	AA	AA	AA	GA	AA	AA	AA	AA	GA	AA	AA	AA
PZE-105093430	G/A	5	135278708	NA	NA	NA	NA	NA	NA	NA	GG	AA	GA	AA	AA	AA	AA	AA	AA	AA	AA	AA	GG	GG	GG	AA	AA	GA	GA	AA	AA	AA	AA	AA	AA	AA	AA	AA	AA	AA	GA	AA	AA	AA	AA	GA	AA	AA	AA
PZE-105093464	A/G	5	135302345	NA	NA	NA	NA	NA	NA	NA	AA	GG	GG	GG	GG	GG	GG	GG	GG	GG	GG	GG	AA	AA	AA	GG	GG	GG	GG	GG	GG	GG	GG	GG	GG	GG	GG	GG	GG	GG	AA	GG	GG	GG	GG	GG	GG	GG	GG
PZE-105093615	A/C	5	135642208	NA	NA	NA	NA	NA	NA	NA	AA	AA	AA	AA	AA	AA	AA	AA	AA	AA	AA	AA	CA	CA	CA	AA	AA	AA	AA	AA	AA	AA	AA	AA	AA	AA	AA	AA	AA	AA	AA	AA	AA	AA	AA	AA	AA	AA	AA
SYN32229	A/G	5	135840044	NA	NA	NA	NA	NA	NA	NA	AA	AA	AA	AA	AA	AA	AA	AA	AA	AA	AA	AA	GA	GA	AA	AA	AA	AA	AA	AA	AA	AA	AA	AA	AA	AA	AA	GA	GA	AA	AA	AA	AA	AA	AA	AA	AA	AA	AA
PZE-105093691	G/A	5	135880897	NA	NA	NA	NA	NA	NA	NA	GG	AA	GA	AA	AA	AA	AA	AA	AA	AA	AA	AA	GG	GG	GG	AA	AA	GA	GA	AA	AA	AA	AA	AA	AA	AA	AA	GA	GA	AA	GA	AA	AA	AA	AA	AA	AA	AA	AA
PZE-105094260	G	5	137854009	NA	NA	NA	NA	NA	NA	NA	GG	GG	GG	GG	GG	GG	GG	GG	GG	GG	GG	GG	GG	GG	GG	GG	GG	GG	GG	GG	GG	GG	GG	GG	GG	GG	GG	GG	GG	GG	GG	GG	GG	GG	GG	GG	GG	GG	GG
PZE-105095118	G/A	5	139763001	NA	NA	NA	NA	NA	NA	NA	GG	AA	GA	AA	AA	AA	AA	AA	AA	AA	AA	AA	GG	GG	GG	AA	AA	GA	GA	AA	AA	AA	AA	AA	AA	AA	AA	GA	AA	AA	GA	AA	AA	AA	AA	AA	AA	AA	AA
PZE-105096701	C/A	5	142423964	NA	NA	NA	NA	NA	NA	NA	CC	AA	AA	AA	AA	AA	AA	AA	AA	AA	AA	AA	CC	CC	CC	AA	AA	CA	CA	AA	AA	AA	AA	AA	AA	AA	AA	AA	AA	AA	CA	AA	AA	AA	AA	CA	AA	AA	AA
PZE-105098019	A/G	5	144574260	NA	NA	NA	NA	NA	NA	NA	AA	GG	GG	GG	GG	GG	GG	GG	GG	GG	GG	GG	AA	AA	AA	GG	GG	GG	GG	GG	GG	GG	GG	GG	GG	GG	GG	GG	GG	GG	GG	GG	GG	GG	GG	GG	GG	GG	GG
PZE-105098158	A/C	5	144809937	NA	NA	NA	NA	NA	NA	NA	AA	AA	AA	AA	AA	AA	AA	AA	AA	AA	AA	AA	AA	AA	AA	AA	AA	AA	AA	AA	AA	AA	AA	AA	AA	AA	AA	AA	AA	AA	AA	AA	AA	AA	AA	AA	AA	AA	AA
PZE-105098349	A/G	5	145215521	NA	NA	NA	NA	NA	NA	NA	AA	AA	GA	AA	AA	AA	AA	AA	AA	AA	AA	AA	GA	GA	GA	AA	AA	AA	AA	AA	AA	AA	AA	AA	AA	AA	AA	GA	AA	AA	AA	AA	AA	AA	AA	GA	AA	AA	AA
PZE-105099416	A/G	5	147480032	NA	NA	NA	NA	NA	NA	NA	AA	GG	GG	GG	GG	GG	GG	GG	GG	GG	GG	GG	AA	AA	AA	GG	GG	GA	GA	GG	GG	GG	GG	GG	GG	GG	GG	GG	GG	GG	GA	GG	GG	GG	GG	GA	GG	GG	GG
PZE-105100244	A/G	5	150074309	NA	NA	NA	NA	NA	NA	NA	AA	AA	AA	AA	AA	AA	AA	AA	AA	AA	AA	AA	GA	GA	GA	AA	AA	AA	AA	AA	AA	AA	AA	AA	AA	AA	AA	AA	AA	AA	AA	AA	AA	AA	AA	GA	AA	AA	AA
PZE-105100269	G/A	5	150089295	NA	NA	NA	NA	NA	NA	NA	GG	GG	GG	GG	GG	GG	GG	GG	GG	GG	GG	GG	GA	GA	GA	GG	GG	GG	GG	GG	GG	GG	GG	GG	GG	GG	GG	GG	GG	GG	GG	GG	GG	GG	GG	GA	GG	GG	GG
PZE-105101338	A/G	5	151989775	NA	NA	NA	NA	NA	NA	NA	GG	AA	AA	AA	AA	AA	AA	AA	AA	AA	AA	AA	GA	GA	GA	AA	AA	GA	GA	AA	AA	AA	AA	AA	AA	AA	AA	AA	AA	AA	GA	AA	AA	AA	AA	AA	AA	AA	AA
PZE-105101729	A/G	5	152749874	NA	NA	NA	NA	NA	NA	NA	AA	AA	AA	AA	AA	AA	AA	AA	AA	AA	AA	AA	AA	AA	AA	AA	AA	AA	AA	AA	AA	AA	AA	AA	AA	AA	AA	AA	AA	AA	AA	AA	AA	AA	AA	GG	AA	AA	AA
PZE-105101867	G/A	5	152849905	NA	NA	NA	NA	NA	NA	NA	GG	AA	GA	AA	AA	AA	AA	AA	AA	AA	AA	AA	GG	GG	GG	AA	AA	GA	GA	AA	AA	AA	AA	AA	AA	AA	AA	AA	AA	AA	GA	AA	AA	AA	AA	GA	AA	AA	AA
PZE-105101893	C/A	5	152878762	NA	NA	NA	NA	NA	NA	NA	CC	CC	CA	CC	CC	CC	CC	CC	CC	CC	CC	CC	CA	CA	CA	CC	CC	CC	CC	CC	CC	CC	CC	CC	CC	CC	CC	CC	CC	CC	CC	CC	CC	CC	CC	CC	CC	CC	CC
PZE-105101905	A/G	5	152919972	NA	NA	NA	NA	NA	NA	NA	AA	AA	GA	AA	AA	AA	AA	AA	AA	AA	AA	AA	GA	GA	GA	AA	AA	AA	AA	AA	AA	AA	AA	AA	AA	AA	AA	AA	AA	AA	AA	AA	AA	AA	AA	AA	AA	AA	AA
PZE-105102176	G/A	5	153894265	NA	NA	NA	NA	NA	NA	NA	GG	GG	GG	GG	GG	GG	GG	GG	GG	GG	GG	GG	GA	GA	GA	GG	GG	GG	GG	GG	GG	GG	GG	GG	GG	GG	GG	GG	GG	GG	GG	GG	GG	GG	GG	GG	GG	GG	GG
PZE-105102182	A/G	5	153945654	NA	NA	NA	NA	NA	NA	NA	AA	GG	GA	GG	GG	GG	GG	GG	GG	GG	GG	GG	AA	AA	AA	GG	GG	GA	GG	GG	GG	GG	GG	GG	GG	GG	GG	GG	GG	GG	GG	GG	GG	GG	GG	GG	GG	GG	GG
PZE-105102393	C/A	5	154318857	NA	NA	NA	NA	NA	NA	NA	CC	CC	CC	CC	CC	CC	CC	CC	CC	CC	CC	CC	CC	CC	CC	CC	CC	CC	CC	CC	CC	CC	CC	CC	CC	CC	CC	CC	CC	CC	CC	CC	CC	CC	CC	CC	CC	CC	CC
PZE-105102442	C/A	5	154482401	NA	NA	NA	NA	NA	NA	NA	CC	CC	CC	CC	CC	CC	CC	CC	CC	CC	CC	CC	CC	CC	CC	CC	CC	CC	CC	CC	CC	CC	CC	CC	CC	CC	CC	CC	CC	CC	CC	CC	CC	CC	CC	CC	CC	CC	CC
PZE-105102499	G/A	5	154808874	NA	NA	NA	NA	NA	NA	NA	GG	GG	GG	GG	GG	GG	GG	GG	GG	GG	GG	GG	GA	GA	GA	GG	GG	GG	GG	GG	GG	GG	GG	GG	GG	GG	GG	GG	GG	GG	GG	GG	GG	GG	GG	GA	GG	GG	GG
PZE-105102631	G/A	5	155032566	NA	NA	NA	NA	NA	NA	NA	AA	GG	GA	GG	GG	GG	GG	GG	GG	GG	GG	GG	GA	GA	GA	GG	GG	GA	GA	GG	GG	GG	GG	GG	GG	GG	GG	GG	GG	GG	GA	GG	GG	GG	GG	GA	GG	GG	GG
SYN13761	A/C	5	155419978	NA	NA	NA	NA	NA	NA	NA	AA	AA	CA	AA	AA	AA	AA	AA	AA	AA	AA	AA	CA	CA	CA	AA	AA	AA	AA	AA	AA	AA	AA	AA	AA	AA	AA	AA	AA	AA	AA	AA	AA	AA	AA	AA	AA	AA	AA
PUT-163a-30705690-1902	A/C	5	155822745	NA	NA	NA	NA	NA	NA	NA	AA	AA	AA	AA	AA	AA	AA	AA	AA	AA	AA	AA	AA	AA	AA	AA	AA	AA	AA	AA	AA	AA	AA	AA	AA	AA	AA	AA	AA	AA	AA	AA	AA	AA	AA	AA	AA	AA	AA
PZE-105103729	A/G	5	157114237	NA	NA	NA	NA	NA	NA	NA	GG	AA	AA	AA	AA	AA	AA	AA	AA	AA	AA	AA	GA	GA	GA	AA	AA	GA	GA	AA	AA	AA	AA	AA	AA	AA	AA	AA	AA	AA	GA	AA	AA	AA	AA	AA	AA	AA	AA
SYN38374	A/C	5	157496959	NA	NA	NA	NA	NA	NA	NA	AA	AA	AA	AA	AA	AA	AA	AA	AA	AA	AA	AA	AA	AA	AA	AA	AA	AA	AA	AA	AA	AA	AA	AA	AA	AA	AA	AA	AA	AA	AA	AA	AA	AA	AA	CA	AA	AA	AA
PZE-105103973	A/G	5	157514706	NA	NA	NA	NA	NA	NA	NA	AA	AA	AA	AA	AA	AA	AA	AA	AA	AA	AA	AA	AA	AA	AA	AA	AA	AA	AA	AA	AA	AA	AA	AA	AA	AA	AA	AA	AA	AA	AA	AA	AA	AA	AA	GA	AA	AA	AA
PZE-105104307	A/C	5	158606371	NA	NA	NA	NA	NA	NA	NA	AA	AA	CA	AA	AA	AA	AA	AA	AA	AA	AA	AA	CA	CA	CA	AA	AA	AA	AA	AA	AA	AA	AA	AA	AA	AA	AA	AA	AA	AA	AA	AA	AA	AA	CA	AA	AA	AA	AA
PZE-105104698	G/A	5	159109882	NA	NA	NA	NA	NA	NA	NA	AA	GG	GA	GG	GG	GG	GG	GG	GG	GG	GG	GG	GA	GA	GA	GG	GG	GA	GA	GG	GG	GG	GG	GG	GG	GG	GG	GG	GG	GG	GA	GG	GG	GG	GG	GA	GG	GG	GG
PZE-105105086	G/A	5	159538551	NA	NA	NA	NA	NA	NA	NA	AA	GG	GG	GG	GG	GG	GG	GG	GG	GG	GG	GG	GA	GA	GA	GG	GG	GA	GA	GG	GG	GG	GG	GG	GG	GG	GG	GG	GG	GG	GA	GG	GG	GG	GG	GG	GG	GG	GG
PZE-105105740	C/A	5	160711196	NA	NA	NA	NA	NA	NA	NA	CC	CC	CA	CC	CC	CC	CC	CC	CC	CC	CC	CC	CC	CC	CC	CC	CC	CC	CC	CC	CC	CC	CC	CC	CC	CC	CC	CC	CC	CC	CC	CC	CC	CC	CC	CC	CC	CC	CC
PZE-105107181	A/G	5	163742027	NA	NA	NA	NA	NA	NA	NA	AA	GG	GA	GG	GG	GG	GG	GG	GG	GG	GG	GG	AA	AA	AA	GG	GG	GA	GA	GG	GG	GG	GG	GG	GG	GG	GG	GG	GG	GG	GA	GG	GG	GG	GG	GG	GG	GG	GG
PZE-105107675	A/G	5	164352248	NA	NA	NA	NA	NA	NA	NA	GG	AA	AA	AA	AA	AA	AA	AA	AA	AA	AA	AA	GA	GA	GA	AA	AA	GA	GA	AA	AA	AA	AA	AA	AA	AA	AA	AA	AA	AA	GA	AA	AA	AA	AA	AA	AA	AA	AA
PZE-105109096	G/A	5	166332322	NA	NA	NA	NA	NA	NA	NA	GG	GG	GG	GG	GG	GG	GG	GG	GG	GG	GG	GG	GA	GA	GA	GG	GG	GG	GG	GG	GG	GG	GG	GG	GG	GG	GG	GG	GG	GG	GG	GG	GG	GA	GG	GG	GG	GG	GG
PZE-105109134	G/A	5	166411388	NA	NA	NA	NA	NA	NA	NA	AA	GG	GG	GG	GG	GG	GG	GG	GG	GG	GG	GG	GA	GA	GA	GG	GG	GA	GA	GG	GG	GG	GG	GG	GG	GG	GG	GG	GG	GG	GA	GG	GG	GA	GG	GG	GG	GG	GG
PZE-105110168	G/A	5	167276024	NA	NA	NA	NA	NA	NA	NA	GG	GG	GG	GG	GG	GG	GG	GG	GG	GG	GG	GG	GA	GA	GA	GG	GG	GG	GG	GG	GG	GG	GG	GG	GG	GG	GG	GG	GG	GG	GG	GG	GG	GA	GG	GG	GG	GG	GG
SYN35495	A/G	5	167431961	NA	NA	NA	NA	NA	NA	NA	AA	AA	GA	AA	AA	AA	AA	AA	AA	AA	AA	AA	GA	GA	GA	AA	AA	AA	AA	AA	AA	AA	AA	AA	AA	AA	AA	AA	AA	AA	AA	AA	AA	AA	AA	GA	AA	AA	AA
SYN32107	A/G	5	168253408	NA	NA	NA	NA	NA	NA	NA	AA	AA	GA	AA	AA	AA	AA	AA	AA	AA	AA	AA	GA	GA	GA	AA	AA	AA	AA	AA	AA	AA	AA	AA	AA	AA	AA	AA	AA	AA	AA	AA	AA	AA	AA	AA	AA	AA	AA
PZE-105111323	G/A	5	168260189	NA	NA	NA	NA	NA	NA	NA	AA	GG	GG	GG	GG	GG	GG	GG	GG	GG	GG	GG	GA	GA	GA	GG	GG	GA	GA	GG	GG	GG	GG	GG	GG	GG	GG	GG	GG	GG	GG	GG	GG	GG	GG	GA	GG	GG	GG
PZE-105111462	A/G	5	168450026	NA	NA	NA	NA	NA	NA	NA	GG	AA	GA	AA	AA	AA	AA	AA	AA	AA	AA	AA	GA	GA	GA	AA	AA	GA	GA	AA	AA	AA	AA	AA	AA	AA	AA	AA	AA	AA	AA	AA	AA	AA	AA	GA	AA	AA	AA
SYN34468	G/A	5	168890197	NA	NA	NA	NA	NA	NA	NA	GG	GG	GG	GG	GG	GG	GG	GG	GG	GG	GG	GG	GG	GG	GG	GG	GG	GG	GG	GG	GG	GG	GG	GG	GG	GG	GG	GG	GG	GG	GG	GG	GG	GG	GG	GG	GG	GG	GG
PZE-105113962	G/A	5	170823799	NA	NA	NA	NA	NA	NA	NA	AA	GG	GG	GG	GG	GG	GG	GG	GG	GG	GG	GG	GA	GA	GA	GG	GG	GA	GA	GG	GG	GG	GG	GG	GG	GG	GG	GG	GG	GG	GG	GG	GG	GG	GG	GA	GG	GG	GG
PZE-105113974	A/G	5	170824561	NA	NA	NA	NA	NA	NA	NA	GG	AA	AA	AA	AA	AA	AA	AA	AA	AA	AA	AA	GA	GA	GA	AA	AA	GA	GA	AA	AA	AA	AA	AA	AA	AA	AA	AA	AA	AA	AA	AA	AA	AA	AA	AA	AA	AA	AA
PZE-105113978	G/A	5	170824643	NA	NA	NA	NA	NA	NA	NA	AA	GG	GG	GG	GG	GG	GG	GG	GG	GG	GG	GG	GA	GA	GA	GG	GG	GA	GA	GG	GG	GG	GG	GG	GG	GG	GG	GG	GG	GG	GG	GG	GG	GA	GG	GG	GG	GG	GG
PZE-105114709	A/C	5	171362823	NA	NA	NA	NA	NA	NA	NA	AA	CC	CC	CC	CC	CC	CC	CC	CC	CC	CC	CC	AA	AA	AA	CC	CC	CA	CA	CC	CC	CC	CC	CC	CC	CC	CC	CC	CC	CC	CC	CC	CC	CA	CC	AA	CC	CC	CC
PZE-105115759	A/G	5	172742954	NA	NA	NA	NA	NA	NA	NA	AA	AA	GA	AA	AA	AA	AA	AA	AA	AA	AA	AA	AA	AA	AA	AA	AA	AA	AA	AA	AA	AA	AA	AA	AA	AA	AA	AA	AA	AA	AA	AA	AA	AA	AA	GA	AA	AA	AA
PZA00987.1	A/G	5	172937146	NA	NA	NA	NA	NA	NA	NA	AA	AA	AA	AA	AA	AA	AA	AA	AA	AA	AA	AA	AA	AA	AA	AA	AA	AA	AA	AA	AA	AA	AA	AA	AA	AA	AA	AA	AA	AA	AA	AA	AA	AA	AA	AA	AA	AA	AA
PZE-105116229	A/G	5	173165284	NA	NA	NA	NA	NA	NA	NA	AA	AA	GA	AA	AA	AA	AA	AA	AA	AA	AA	AA	AA	AA	AA	AA	AA	AA	AA	AA	AA	AA	AA	AA	AA	AA	AA	AA	AA	AA	AA	AA	AA	AA	AA	AA	AA	AA	AA
SYN11021	G/A	5	174292707	NA	NA	NA	NA	NA	NA	NA	GG	GG	GG	GG	GG	GG	GG	GG	GG	GG	GG	GG	GA	GA	GA	GG	GG	GG	GG	GG	GG	GG	GG	GG	GG	GG	GG	GG	GG	GG	GG	GG	GG	GG	GG	GG	GG	GG	GG
SYN11039	A/G	5	174317955	NA	NA	NA	NA	NA	NA	NA	AA	GG	GA	GG	GG	GG	GG	GG	GG	GG	GG	GG	AA	AA	AA	GG	GG	GA	GA	GG	GG	GG	GG	GG	GG	GG	GG	GG	GG	GG	GG	GG	GG	GA	GG	GG	GG	GG	GG
SYN7361	G/A	5	176115887	NA	NA	NA	NA	NA	NA	NA	GG	GG	GG	GG	GG	GG	GG	GG	GG	GG	GG	GG	GG	GG	GG	GG	GG	GG	GG	GG	GG	GG	GG	GG	GG	GG	GG	GG	GG	GG	GG	GG	GG	GG	GG	GG	GG	GG	GG
SYN7363	A/G	5	176120273	NA	NA	NA	NA	NA	NA	NA	AA	AA	AA	AA	AA	AA	AA	AA	AA	AA	AA	AA	AA	AA	AA	AA	AA	AA	AA	AA	AA	AA	AA	AA	AA	AA	AA	AA	AA	AA	AA	AA	AA	AA	AA	AA	AA	AA	AA
SYN7372	G	5	176124133	NA	NA	NA	NA	NA	NA	NA	GG	GG	GG	GG	GG	GG	GG	GG	GG	GG	GG	GG	GG	GG	GG	GG	GG	GG	GG	GG	GG	GG	GG	GG	GG	GG	GG	GG	GG	GG	GG	GG	GG	GG	GG	GG	GG	GG	GG
SYN7364	A/C	5	176215669	NA	NA	NA	NA	NA	NA	NA	AA	AA	AA	AA	AA	AA	AA	AA	AA	AA	AA	AA	AA	AA	AA	AA	AA	AA	AA	AA	AA	AA	AA	AA	AA	AA	AA	AA	AA	AA	AA	AA	AA	AA	AA	AA	AA	AA	AA
PZE-105119998	G/A	5	176590820	NA	NA	NA	NA	NA	NA	NA	AA	GG	GG	GG	GG	GG	GG	GG	GG	GG	GG	GG	GA	GA	GA	GG	GG	GA	GA	GG	GG	GG	GG	GG	GG	GG	GG	GG	GG	GG	GG	GG	GG	GG	GG	GG	GG	GG	GG
SYN31361	A/C	5	178238731	NA	NA	NA	NA	NA	NA	NA	CC	AA	CA	AA	AA	AA	AA	AA	AA	AA	AA	AA	CA	CA	CA	AA	AA	CA	CA	AA	AA	AA	AA	AA	AA	AA	AA	AA	AA	AA	AA	AA	AA	CA	AA	AA	AA	AA	AA
SYN38466	A/C	5	179148613	NA	NA	NA	NA	NA	NA	NA	CC	AA	AA	AA	AA	AA	AA	AA	AA	AA	AA	AA	CA	CA	CA	AA	AA	CA	CA	AA	AA	AA	AA	AA	AA	AA	AA	AA	AA	AA	AA	AA	AA	AA	AA	AA	AA	AA	AA
PZA01304.1	G/A	5	179195391	NA	NA	NA	NA	NA	NA	NA	AA	GG	GG	GG	GG	GG	GG	GG	GG	GG	GG	GG	GA	GA	GA	GG	GG	GA	GA	GG	GG	GG	GG	GG	GG	GG	GG	GG	GG	GG	GG	GG	GG	GG	GG	GG	GG	GG	GG
PZE-105122055	A/C	5	179197383	NA	NA	NA	NA	NA	NA	NA	CC	AA	CA	AA	AA	AA	AA	AA	AA	AA	AA	AA	CA	CA	CA	AA	AA	CA	CA	AA	AA	AA	AA	AA	AA	AA	AA	AA	AA	AA	AA	AA	AA	AA	AA	AA	AA	AA	AA
PZE-105122012	A/C	5	179270149	NA	NA	NA	NA	NA	NA	NA	AA	CC	CC	CC	CC	CC	CC	CC	CC	CC	CC	CC	AA	AA	AA	CC	CC	CA	CA	CC	CC	CC	CC	CC	CC	CC	CC	CC	CC	CC	CC	CC	CC	CA	CC	CC	CC	CC	CC
SYN1153	A/C	5	179855626	NA	NA	NA	NA	NA	NA	NA	AA	CC	CC	CC	CC	CC	CC	CC	CC	CC	CC	CC	AA	AA	AA	CC	CC	CA	CA	CC	CC	CC	CC	CC	CC	CC	CC	CC	CC	CC	CC	CC	CC	CA	CC	CC	CC	CC	CC
PZE-105123635	C/A	5	180410228	NA	NA	NA	NA	NA	NA	NA	CC	CC	CA	CC	CC	CC	CC	CC	CC	CC	CC	CC	CA	CA	CA	CC	CC	CC	CC	CC	CC	CC	CC	CC	CC	CC	CC	CC	CC	CC	CC	CC	CC	CC	CC	CC	CC	CC	CC
PZE-105123692	A/G	5	180438569	NA	NA	NA	NA	NA	NA	NA	GG	AA	AA	AA	AA	AA	AA	AA	AA	AA	AA	AA	GA	GA	GA	AA	AA	GA	GA	AA	AA	AA	AA	AA	AA	AA	AA	AA	AA	AA	AA	AA	AA	AA	AA	AA	AA	AA	AA
PZE-105123697	G/A	5	180440398	NA	NA	NA	NA	NA	NA	NA	AA	GG	GG	GG	GG	GG	GG	GG	GG	GG	GG	GG	GA	GA	GA	GG	GG	GA	GA	GG	GG	GG	GG	GG	GG	GG	GG	GG	GG	GG	GG	GG	GG	GG	GG	GG	GG	GG	GG
SYN5396	A/G	5	180737118	NA	NA	NA	NA	NA	NA	NA	AA	AA	GA	AA	AA	AA	AA	AA	AA	AA	AA	AA	GA	GA	GA	AA	AA	AA	AA	AA	AA	AA	AA	AA	AA	AA	AA	AA	AA	AA	AA	AA	AA	AA	AA	AA	AA	AA	AA
SYN20663	G/A	5	181889176	NA	NA	NA	NA	NA	NA	NA	GG	GG	GG	GG	GG	GG	GG	GG	GG	GG	GG	GG	GA	GA	GA	GG	GG	GG	GG	GG	GG	GG	GG	GG	GG	GG	GG	GG	GG	GG	GG	GG	GG	GG	GG	GG	GG	GG	GG
PZE-105125004	G	5	182124296	NA	NA	NA	NA	NA	NA	NA	GG	GG	GG	GG	GG	GG	GG	GG	GG	GG	GG	GG	GG	GG	GG	GG	GG	GG	GG	GG	GG	GG	GG	GG	GG	GG	GG	GG	GG	GG	GG	GG	GG	GG	GG	GG	GG	GG	GG
PZE-105125373	A/C	5	182540145	NA	NA	NA	NA	NA	NA	NA	AA	AA	CA	AA	AA	AA	AA	AA	AA	AA	AA	AA	CA	CA	CA	AA	AA	AA	AA	AA	AA	AA	AA	AA	AA	AA	AA	AA	AA	AA	AA	AA	AA	CA	AA	AA	AA	AA	AA
PZE-105127617	A/G	5	184493114	NA	NA	NA	NA	NA	NA	NA	AA	GG	GG	GG	GG	GG	GG	GG	GG	GG	GG	GG	AA	AA	AA	GG	GG	GG	GG	GG	GG	GG	GG	GG	GG	GG	GG	GG	GG	GG	GG	GG	GG	GG	GG	GG	GG	GG	GG
PZA02629.16	G/A	5	184494302	NA	NA	NA	NA	NA	NA	NA	GG	AA	AA	AA	AA	AA	AA	AA	AA	AA	AA	AA	GG	GG	GG	AA	AA	GA	GA	AA	AA	AA	AA	AA	AA	AA	AA	AA	AA	AA	AA	AA	AA	GA	AA	AA	AA	AA	AA
PZE-105127960	A/C	5	185448519	NA	NA	NA	NA	NA	NA	NA	AA	AA	AA	AA	AA	AA	AA	AA	AA	AA	AA	AA	CA	CA	CA	AA	AA	AA	AA	AA	AA	AA	AA	AA	AA	AA	AA	AA	AA	AA	AA	AA	AA	AA	AA	AA	AA	AA	AA
PZE-105128217	G/A	5	185570018	NA	NA	NA	NA	NA	NA	NA	GG	GG	GG	GG	GG	GG	GG	GG	GG	GG	GG	GG	GA	GA	GA	GG	GG	GG	GG	GG	GG	GG	GG	GG	GG	GG	GG	GG	GG	GG	GG	GG	GG	GA	GG	GG	GG	GG	GG
PZE-105128434	G/A	5	185645899	NA	NA	NA	NA	NA	NA	NA	GG	GG	GG	GG	GG	GG	GG	GG	GG	GG	GG	GG	GG	GG	GG	GG	GG	GG	GG	GG	GG	GG	GG	GG	GG	GG	GG	GG	GG	GG	GG	GG	GG	GG	GG	GG	GG	GG	GG
PZE-105128581	A/G	5	185657478	NA	NA	NA	NA	NA	NA	NA	AA	AA	GA	AA	AA	AA	AA	AA	AA	AA	AA	AA	GA	GA	GA	AA	AA	AA	AA	AA	AA	AA	AA	AA	AA	AA	AA	AA	AA	AA	AA	AA	AA	GA	AA	AA	AA	AA	AA
PZE-105128589	A/G	5	185666322	NA	NA	NA	NA	NA	NA	NA	AA	AA	GA	AA	AA	AA	AA	AA	AA	AA	AA	AA	GA	GA	GA	AA	AA	AA	AA	AA	AA	AA	AA	AA	AA	AA	AA	AA	AA	AA	AA	AA	AA	GA	AA	AA	AA	AA	AA
PZE-105129248	A/G	5	186507410	NA	NA	NA	NA	NA	NA	NA	AA	AA	AA	AA	AA	AA	AA	AA	AA	AA	AA	AA	AA	AA	AA	AA	AA	AA	AA	AA	AA	AA	AA	AA	AA	AA	AA	AA	AA	AA	AA	AA	AA	AA	AA	AA	AA	AA	AA
PZA02919.1	A/G	5	186726432	NA	NA	NA	NA	NA	NA	NA	AA	AA	GA	AA	AA	AA	AA	AA	AA	AA	AA	AA	GA	GA	GA	AA	AA	AA	AA	AA	AA	AA	AA	AA	AA	AA	AA	AA	AA	AA	AA	AA	AA	AA	AA	AA	AA	AA	AA
PZE-105130181	A/G	5	186942908	NA	NA	NA	NA	NA	NA	NA	AA	AA	AA	AA	AA	AA	AA	AA	AA	AA	AA	AA	GA	GA	GA	AA	AA	AA	AA	AA	AA	AA	AA	AA	AA	AA	AA	AA	AA	AA	AA	AA	AA	AA	AA	AA	AA	AA	AA
SYN16488	A/G	5	188463119	NA	NA	NA	NA	NA	NA	NA	AA	AA	GA	AA	AA	AA	AA	AA	AA	AA	AA	AA	AA	AA	AA	AA	AA	AA	AA	GA	GA	AA	AA	AA	AA	AA	AA	AA	AA	AA	AA	AA	AA	AA	AA	GA	AA	AA	AA
PZE-105132778	G/A	5	189199760	NA	NA	NA	NA	NA	NA	NA	GG	AA	AA	AA	AA	AA	AA	AA	AA	AA	AA	AA	GG	GG	GG	AA	AA	GA	GA	AA	AA	AA	AA	AA	AA	AA	AA	AA	AA	AA	AA	AA	AA	GA	AA	AA	AA	AA	AA
PZE-105132845	A	5	189297601	NA	NA	NA	NA	NA	NA	NA	AA	AA	AA	AA	AA	AA	AA	AA	AA	AA	AA	AA	AA	AA	AA	AA	AA	AA	AA	AA	AA	AA	AA	AA	AA	AA	AA	AA	AA	AA	AA	AA	AA	AA	AA	AA	AA	AA	AA
PZE-105133858	G/A	5	190198831	NA	NA	NA	NA	NA	NA	NA	GG	GG	GG	GG	GG	GG	GG	GG	GG	GG	GG	GG	GG	GG	GG	GG	GG	GG	GG	GG	GG	GG	GG	GG	GG	GG	GG	GG	GG	GG	GG	GG	GG	GG	GG	GG	GG	GG	GG
SYN14522	G/A	5	190482173	NA	NA	NA	NA	NA	NA	NA	GG	GG	GG	GG	GG	GG	GG	GG	GG	GG	GG	GG	GG	GG	GG	GG	GG	GG	GG	GG	GG	GG	GG	GG	GG	GG	GG	GG	GG	GG	GG	GG	GG	GG	GG	GG	GG	GG	GG
PZE-105134476	A/G	5	190606643	NA	NA	NA	NA	NA	NA	NA	AA	AA	AA	AA	AA	AA	AA	AA	AA	AA	AA	AA	AA	AA	AA	AA	AA	AA	AA	AA	AA	AA	AA	AA	AA	AA	AA	AA	AA	AA	AA	AA	AA	AA	AA	AA	AA	AA	AA
PZE-105136417	G/A	5	191770094	NA	NA	NA	NA	NA	NA	NA	GG	GG	GG	GG	GG	GG	GG	GG	GG	GG	GG	GG	GG	GG	GG	GG	GG	GG	GG	GG	GG	GG	GG	GG	GG	GG	GG	GG	GG	GG	GG	GG	GG	GG	GG	GG	GG	GG	GG
PZE-105137112	C/A	5	192161103	NA	NA	NA	NA	NA	NA	NA	CC	CC	CC	CC	CC	CC	CC	CC	CC	CC	CC	CC	CC	CC	CC	CC	CC	CC	CC	CC	CC	CC	CC	CC	CC	CC	CC	CA	CC	CC	CC	CC	CC	CC	CC	CC	CC	CC	CC
PZE-105137926	A/G	5	192864891	NA	NA	NA	NA	NA	NA	NA	AA	GG	GG	GG	GG	GG	GG	GG	GG	GG	GG	GG	AA	AA	AA	GG	GG	GA	GA	GG	GA	GG	GG	GG	GG	GG	GG	GG	GG	GG	GG	GG	GG	GG	GG	GG	GG	GG	GG
PZE-105138182	G/A	5	193310292	NA	NA	NA	NA	NA	NA	NA	GG	AA	AA	AA	AA	AA	AA	AA	AA	AA	AA	AA	GG	GG	GG	AA	AA	GA	GA	AA	GA	AA	AA	AA	AA	AA	AA	AA	AA	AA	AA	AA	AA	GA	AA	AA	AA	AA	AA
PZE-105138426	A/G	5	193558217	NA	NA	NA	NA	NA	NA	NA	GG	AA	AA	AA	AA	AA	AA	AA	AA	AA	AA	AA	GA	GA	GA	AA	AA	GA	GA	AA	AA	AA	AA	AA	AA	AA	AA	AA	AA	AA	AA	AA	AA	AA	AA	AA	AA	AA	AA
SYN29254	G/A	5	194109325	NA	NA	NA	NA	NA	NA	NA	GG	GG	GG	GG	GG	GG	GG	GA	GG	GG	GG	GG	GG	GG	GG	GG	GG	GG	GG	GG	AA	GG	GG	GG	GG	GG	GG	GG	GG	AA	GG	GG	AA	AA	GG	GG	GG	GG	GG
SYN32728	G/A	5	194707930	NA	NA	NA	NA	NA	NA	NA	AA	GG	GG	GG	GG	GG	GG	GG	GG	GG	GG	GG	GA	GA	GA	GG	GG	GA	GA	GG	GG	GG	GG	GG	GG	GG	GG	GG	GG	GG	GG	GG	GG	GA	GG	GG	GG	GG	GG
SYN32729	A/G	5	194710184	NA	NA	NA	NA	NA	NA	NA	AA	GG	GG	GG	GG	GG	GG	GG	GG	GG	GG	GG	AA	AA	AA	GG	GG	GA	GA	GG	GG	GG	GG	GG	GG	GG	GG	GG	GG	GG	GG	GG	GG	GG	GG	GG	GG	GG	GG
PZE-105141007	G/A	5	195664709	NA	NA	NA	NA	NA	NA	NA	GG	GG	GG	GG	GG	GG	GG	GG	GG	GG	GG	GG	GG	GG	GG	GG	GG	GG	GG	GG	GG	GG	GG	GG	GG	GG	GG	GG	GG	GG	GG	GG	GG	GG	GG	GG	GG	GG	GG
PZE-105141173	A/G	5	195687817	NA	NA	NA	NA	NA	NA	NA	AA	AA	AA	AA	AA	AA	AA	AA	AA	AA	AA	AA	AA	AA	AA	AA	AA	AA	AA	AA	GA	AA	AA	AA	AA	AA	AA	AA	AA	AA	AA	AA	AA	AA	AA	AA	AA	AA	AA
PZE-105141465	G/A	5	196106672	NA	NA	NA	NA	NA	NA	NA	GG	GG	GG	GG	GG	GG	GG	GG	GG	GG	GG	GG	GA	GA	GA	GG	GG	GG	GG	GG	GG	GG	GG	GG	GG	GG	GG	GG	GG	GG	GG	GG	GG	GG	GG	GG	GG	GG	GG
PZE-105142633	A/G	5	196801925	NA	NA	NA	NA	NA	NA	NA	AA	AA	AA	AA	AA	AA	AA	AA	AA	AA	AA	AA	AA	AA	AA	AA	AA	AA	AA	AA	AA	AA	AA	AA	AA	AA	AA	AA	AA	AA	AA	AA	AA	AA	AA	AA	AA	AA	AA
PZE-105142709	A/G	5	196987610	NA	NA	NA	NA	NA	NA	NA	AA	GG	GG	GG	GG	GG	GG	GG	GG	GG	GG	GG	AA	AA	AA	GG	GG	GA	GA	GG	GG	GG	GG	GG	GG	GG	GG	GG	GG	GG	GG	GG	GG	GG	GG	GG	GG	GG	GG
PZE-105143481	C/A	5	197788438	NA	NA	NA	NA	NA	NA	NA	AA	CC	CC	CC	CC	CC	CC	CC	CC	CC	CC	CC	CA	CA	CA	CC	CC	CA	CA	CC	CA	CC	CC	CC	CC	CC	CC	CC	CC	CC	CC	CC	CC	CC	CC	CC	CC	CC	CC
PZE-105143752	G/A	5	197849696	NA	NA	NA	NA	NA	NA	NA	GG	GG	GG	GG	GG	GG	GG	GG	GG	GG	GG	GG	GG	GG	GG	GG	GG	GG	GG	GG	GG	GG	GG	GG	GG	GG	GG	GG	GG	GG	GG	GG	GG	GA	GG	GG	GG	GG	GG
PZE-105144035	A/C	5	197977371	NA	NA	NA	NA	NA	NA	NA	CC	AA	AA	AA	AA	AA	AA	AA	AA	AA	AA	AA	CA	NN	CA	AA	AA	CA	CA	AA	CA	AA	AA	AA	AA	AA	AA	AA	AA	AA	AA	AA	AA	AA	AA	AA	AA	AA	AA
PZE-105145239	G/A	5	198878652	NA	NA	NA	NA	NA	NA	NA	AA	GG	GG	GG	GG	GG	GG	GG	GG	GG	GG	GG	AA	NN	AA	GG	GG	GA	GA	GG	GG	GG	GG	GG	GG	GG	GG	GG	GG	GG	GG	GG	GG	GG	GG	GG	GG	GG	GG
PZE-105147325	G	5	200113947	NA	NA	NA	NA	NA	NA	NA	GG	GG	GG	GG	GG	GG	GG	GG	GG	GG	GG	GG	GG	GG	GG	GG	GG	GG	GG	GG	GG	GG	GG	GG	GG	GG	GG	GG	GG	GG	GG	GG	GG	GG	GG	GG	GG	GG	GG
PZE-105147361	A/G	5	200115761	NA	NA	NA	NA	NA	NA	NA	AA	AA	AA	AA	AA	AA	AA	AA	AA	AA	AA	AA	AA	AA	AA	AA	AA	AA	AA	AA	GA	AA	AA	AA	AA	AA	AA	AA	AA	AA	AA	AA	AA	AA	AA	AA	AA	AA	AA
PZE-105147561	A/C	5	200291823	NA	NA	NA	NA	NA	NA	NA	AA	CC	CC	CC	CC	CC	CC	CC	CC	CC	CC	CC	AA	AA	AA	CC	CC	CA	CA	CC	CA	CC	CC	CC	CC	CC	CC	CC	CC	CC	CC	CC	CC	CA	CC	CC	CC	CC	CC
PZE-105147766	G/A	5	200370065	NA	NA	NA	NA	NA	NA	NA	AA	GG	GG	GG	GG	GG	GG	GG	GG	GG	GG	GG	GA	GA	GA	GG	GG	GA	GA	GG	GA	GG	GG	GG	GG	GG	GG	GG	GG	GG	GG	GG	GG	GA	GG	GG	GG	GG	GG
PZE-105147471	G/A	5	200435300	NA	NA	NA	NA	NA	NA	NA	GG	GG	GG	GG	GG	GG	GG	GG	GG	GG	GG	GG	GA	GA	GA	GG	GG	GG	GG	GG	GA	GG	GG	GG	GG	GG	GG	GG	GG	GG	GG	GG	GG	GA	GG	GG	GG	GG	GG
PZE-105149244	C/A	5	201068390	NA	NA	NA	NA	NA	NA	NA	CC	CC	CC	CC	CC	CC	CC	CC	CC	CC	CC	CC	CC	CC	CC	CC	CC	CC	CC	CC	CC	CC	CC	CC	CC	CC	CC	CC	CC	CC	CC	CC	CC	CC	CC	CC	CC	CC	CC
PZE-105150391	C/A	5	201872128	NA	NA	NA	NA	NA	NA	NA	CC	AA	AA	AA	AA	AA	AA	AA	AA	AA	AA	AA	CC	CC	CC	AA	AA	CA	CA	AA	CA	AA	AA	AA	AA	AA	AA	AA	AA	AA	AA	AA	AA	AA	AA	AA	AA	AA	AA
SYN29328	C/A	5	202813488	NA	NA	NA	NA	NA	NA	NA	CC	CC	CC	CC	CC	CC	CC	CC	CC	CC	CC	CC	CA	CA	CA	CC	CC	CC	CC	CC	CA	CC	CC	CC	CC	CC	CC	CC	CC	CC	CC	CC	CC	CA	CC	CC	CC	CC	CC
SYN29330	A/C	5	202823534	NA	NA	NA	NA	NA	NA	NA	AA	AA	AA	AA	AA	AA	AA	AA	AA	AA	AA	AA	CA	CA	CA	AA	AA	AA	AA	AA	CA	AA	AA	AA	AA	AA	AA	AA	AA	AA	AA	AA	AA	CA	AA	AA	AA	AA	AA
PZE-105152401	G/A	5	203398234	NA	NA	NA	NA	NA	NA	NA	GG	AA	AA	AA	AA	AA	AA	AA	AA	AA	AA	AA	GG	GG	GG	AA	AA	AA	AA	AA	AA	AA	AA	AA	AA	AA	AA	AA	AA	AA	AA	AA	AA	AA	AA	AA	AA	AA	AA
PZE-105152305	A/G	5	203405146	NA	NA	NA	NA	NA	NA	NA	GG	AA	AA	AA	AA	AA	AA	AA	AA	AA	AA	AA	GG	GG	GG	AA	AA	AA	AA	AA	AA	AA	AA	AA	AA	AA	AA	AA	AA	AA	AA	AA	AA	AA	AA	AA	AA	AA	AA
SYN14995	G/A	5	203820889	NA	NA	NA	NA	NA	NA	NA	GG	GG	GG	GG	GG	GG	GG	GG	GG	GG	GG	GG	GG	GG	GG	GG	GG	GG	GG	GG	GA	GG	GG	GG	GG	GG	GG	GG	GG	GG	GG	GG	GG	GG	GG	GG	GG	GG	GG
SYN21719	C/A	5	204008438	NA	NA	NA	NA	NA	NA	NA	CC	AA	AA	AA	AA	AA	AA	AA	AA	AA	AA	AA	CC	CC	CC	AA	AA	CA	CA	AA	CA	AA	AA	AA	AA	AA	AA	AA	AA	AA	AA	AA	AA	AA	AA	AA	AA	AA	AA
PZE-105154006	G/A	5	204384160	NA	NA	NA	NA	NA	NA	NA	GG	AA	AA	AA	AA	AA	AA	AA	AA	AA	AA	AA	GG	GG	GG	AA	AA	AA	AA	AA	AA	AA	AA	AA	AA	AA	AA	AA	AA	AA	AA	AA	AA	AA	AA	AA	AA	AA	AA
PZE-105154164	A	5	204549411	NA	NA	NA	NA	NA	NA	NA	AA	AA	AA	AA	AA	AA	AA	AA	AA	AA	AA	AA	AA	AA	AA	AA	AA	AA	AA	AA	AA	AA	AA	AA	AA	AA	AA	AA	AA	AA	AA	AA	AA	AA	AA	AA	AA	AA	AA
PUT-163a-91056577-4755	T/A	5	204628597	NA	NA	NA	NA	NA	NA	NA	TT	TT	TT	TT	TT	TT	TT	TT	TT	TT	TT	TT	TT	TT	TT	TT	TT	TT	TT	TT	TT	TT	TT	TT	TT	TT	TT	TT	TT	TT	TT	TT	TT	TT	TT	TT	TT	TT	TT
SYN7969	A/G	5	204822582	NA	NA	NA	NA	NA	NA	NA	GG	AA	AA	AA	AA	AA	AA	AA	AA	AA	AA	AA	GA	GA	GA	AA	AA	AA	AA	AA	AA	AA	AA	AA	AA	AA	AA	AA	AA	AA	AA	AA	AA	AA	AA	AA	AA	AA	AA
PZE-105156713	G/A	5	205552836	NA	NA	NA	NA	NA	NA	NA	GG	GG	GG	GG	GG	GG	GG	GG	GG	GG	GG	GG	GA	GA	GA	GG	GG	GG	GA	GG	GG	GG	GG	GG	GG	GG	GG	GG	GG	GG	GG	GG	GG	GG	GG	GG	GG	GG	GG
PZE-105157980	G/A	5	206034309	NA	NA	NA	NA	NA	NA	NA	GG	AA	AA	AA	AA	AA	AA	AA	AA	AA	AA	AA	GG	GG	GG	AA	AA	GA	GA	GA	GA	AA	AA	AA	AA	AA	AA	AA	AA	AA	AA	AA	AA	AA	AA	AA	AA	AA	AA
PZE-105158980	A/G	5	206617605	NA	NA	NA	NA	NA	NA	NA	AA	AA	AA	AA	AA	AA	AA	AA	AA	AA	AA	AA	AA	AA	AA	AA	AA	GA	GA	AA	AA	AA	AA	AA	AA	AA	AA	AA	AA	AA	AA	AA	AA	AA	AA	AA	AA	AA	AA
PZE-105160752	G/A	5	207511788	NA	NA	NA	NA	NA	NA	NA	GG	GG	GG	GG	GG	GG	GG	GG	GG	GG	GG	GG	GG	GG	GG	GG	GG	GG	GG	GG	GG	GG	GG	GG	GG	GG	GG	GG	GG	GG	GG	GG	GG	GG	GG	GG	GG	GG	GG
ZM004201-0285	G/A	5	207722006	NA	NA	NA	NA	NA	NA	NA	GG	GG	GG	GG	GG	GG	GG	GG	GG	GG	GG	GG	GG	GG	GG	GG	GG	GG	GG	GG	GG	GG	GG	GG	GG	GG	GG	GG	GG	GG	GG	GG	GG	GG	GG	GG	GG	GG	GG
PZE-105161216	G/A	5	207893084	NA	NA	NA	NA	NA	NA	NA	GG	GG	GG	GG	GG	GG	GG	GG	GG	GG	GG	GG	GA	GA	GA	GG	GG	GA	GA	GG	GG	GG	GG	GG	GG	GG	GG	GG	GG	GG	GG	GG	GG	GG	GG	GG	GG	GG	GG
PZE-105163425	A/G	5	208263077	NA	NA	NA	NA	NA	NA	NA	AA	GG	GG	GG	GG	GG	GG	GG	GG	GG	GG	GG	AA	AA	AA	GG	GG	GG	GG	GG	GG	GG	GG	GG	GG	GG	GG	GG	GG	GG	GG	GG	GG	GG	GG	GG	GG	GG	GG
PZE-105163488	A/C	5	208305427	NA	NA	NA	NA	NA	NA	NA	CC	AA	AA	AA	AA	AA	AA	AA	AA	AA	AA	AA	AA	AA	AA	AA	AA	AA	AA	AA	AA	AA	AA	AA	AA	AA	AA	AA	AA	AA	AA	AA	AA	AA	AA	AA	AA	AA	AA
PZE-105163590	G/A	5	208431333	NA	NA	NA	NA	NA	NA	NA	AA	GG	GG	GG	GG	GG	GG	GG	GG	GG	GG	GG	GA	GA	GA	GG	GG	GG	GG	GA	GA	GG	GG	GG	GG	GG	GG	GG	GG	GG	GG	GG	GG	GG	GG	GG	GG	GG	GG
PZE-105165053	A/C	5	208935009	NA	NA	NA	NA	NA	NA	NA	AA	AA	AA	AA	AA	AA	AA	AA	AA	AA	AA	AA	CA	CA	CA	AA	AA	AA	AA	CA	CA	AA	AA	AA	AA	AA	AA	AA	AA	AA	AA	AA	AA	AA	AA	AA	AA	AA	AA
PZE-105165862	G/A	5	209681128	NA	NA	NA	NA	NA	NA	NA	GG	GG	GG	GG	GG	GG	GG	GG	GG	GG	GG	GG	GG	GG	GG	GG	GG	GG	GG	GG	GG	GG	GG	GG	GG	GG	GG	GG	GG	GG	GG	GG	GG	GG	GG	GG	GG	GG	GG
PZE-105166634	A/G	5	210022600	NA	NA	NA	NA	NA	NA	NA	AA	GG	GA	AA	GA	GA	AA	AA	AA	AA	GG	GG	AA	AA	AA	GA	AA	AA	AA	AA	AA	GA	GA	GA	GA	AA	GA	AA	AA	GA	GA	AA	AA	GA	AA	GA	GA	AA	AA
PZE-105166637	A/G	5	210022668	NA	NA	NA	NA	NA	NA	NA	AA	GG	GA	AA	GA	GA	AA	AA	AA	AA	GG	GG	AA	AA	AA	GA	AA	AA	AA	AA	AA	GA	GA	GA	GA	AA	GA	AA	AA	GA	GA	AA	AA	GA	AA	GA	GA	AA	AA
PZE-105167452	G/A	5	210517682	NA	NA	NA	NA	NA	NA	NA	GG	AA	AA	AA	AA	AA	AA	AA	AA	AA	AA	AA	GG	GG	GG	AA	AA	GA	GA	GA	GA	AA	AA	AA	AA	AA	AA	AA	AA	AA	AA	AA	AA	GA	AA	AA	AA	GA	AA
SYN9389	G/A	5	211173150	NA	NA	NA	NA	NA	NA	NA	GG	GG	GG	GG	GG	GG	GG	GG	GG	GG	GG	GG	GA	GA	GA	GG	GG	GA	GA	GA	GA	GG	GG	GG	GG	GG	GG	GG	GG	GG	GG	GG	GG	GG	GG	GG	GG	GG	GG
ZM013489-0395	A/C	5	212097827	NA	NA	NA	NA	NA	NA	NA	AA	AA	AA	AA	AA	AA	AA	AA	AA	AA	AA	AA	CA	CA	CA	AA	AA	CA	CA	CA	CA	AA	AA	AA	AA	AA	AA	AA	AA	AA	AA	AA	AA	AA	AA	AA	AA	AA	AA
PZE-105171774	A/G	5	212171641	NA	NA	NA	NA	NA	NA	NA	AA	AA	AA	AA	AA	AA	AA	AA	AA	AA	AA	AA	AA	AA	AA	AA	AA	AA	AA	GA	GA	AA	AA	AA	AA	AA	AA	AA	AA	AA	AA	AA	AA	AA	AA	AA	AA	AA	AA
SYN22387	C/A	5	212244335	NA	NA	NA	NA	NA	NA	NA	CC	CC	CC	CC	CC	CC	CC	CC	CC	CC	CC	CC	CC	CC	CC	CC	CC	CC	CC	CA	CA	CC	CC	CC	CC	CC	CC	CC	CC	CC	CC	CC	CC	CC	CC	CC	CC	CC	CC
SYN36222	A/G	5	212376858	NA	NA	NA	NA	NA	NA	NA	AA	AA	AA	AA	AA	GA	AA	AA	AA	AA	GA	AA	AA	AA	AA	AA	AA	AA	AA	AA	AA	AA	AA	AA	AA	AA	AA	AA	AA	AA	AA	AA	AA	AA	AA	AA	AA	AA	AA
SYN35254	G	5	212755839	NA	NA	NA	NA	NA	NA	NA	GG	GG	GG	GG	GG	GG	GG	GG	GG	GG	GG	GG	GG	GG	GG	GG	GG	GG	GG	GG	GG	GG	GG	GG	GG	GG	GG	GG	GG	GG	GG	GG	GG	GG	GG	GG	GG	GG	GG
SYN14676	G/A	5	213945463	NA	NA	NA	NA	NA	NA	NA	AA	GG	GG	GG	GG	GG	GG	GG	GG	GG	GG	GG	GA	GA	GA	GG	GG	GG	GG	GG	GG	GG	GG	GG	GG	GG	GG	GG	GG	GG	GG	GG	GG	GG	GG	GG	GA	GA	GG
SYN14680	A/G	5	214059839	NA	NA	NA	NA	NA	NA	NA	GG	AA	AA	AA	AA	AA	AA	AA	AA	AA	AA	AA	GA	GA	GA	AA	AA	AA	AA	AA	AA	AA	AA	AA	AA	AA	AA	AA	AA	AA	AA	AA	AA	AA	AA	AA	GA	GA	AA
SYN33425	G/A	5	214376946	NA	NA	NA	NA	NA	NA	NA	GG	GG	GG	GG	GG	GG	GG	GG	GG	GG	GG	GG	GG	GG	GG	GG	GG	GG	GG	GG	GG	GG	GG	GG	GG	GG	GG	GG	GG	GG	GG	GG	GG	GG	GG	GG	GG	GG	GG
PZE-105177818	G/A	5	214412948	NA	NA	NA	NA	NA	NA	NA	AA	GG	GG	GG	GG	GA	GG	GG	GG	GG	GA	GA	GA	GA	GA	GG	GG	GG	GG	GG	GG	GG	GG	GG	GG	GG	GG	GG	GG	GG	GG	GG	GG	GG	GG	GG	GA	GA	GG
PZE-105179864	A/G	5	215342366	NA	NA	NA	NA	NA	NA	NA	AA	GG	GG	GG	GG	GG	GG	GG	GG	GG	GG	GG	AA	AA	AA	GG	GG	GG	GG	GG	GG	GG	GG	GG	GG	GG	GG	GG	GG	GG	GG	GG	GG	GG	GG	GG	GA	GG	GG
SYN22421	C/A	5	215345856	NA	NA	NA	NA	NA	NA	NA	CC	AA	AA	AA	AA	AA	AA	AA	AA	AA	AA	AA	CC	CC	CC	AA	AA	AA	AA	AA	AA	AA	AA	AA	AA	AA	AA	AA	AA	AA	AA	AA	AA	CA	AA	AA	AA	AA	AA
PZE-105180266	G/A	5	215503271	NA	NA	NA	NA	NA	NA	NA	GG	AA	AA	AA	AA	AA	AA	AA	AA	AA	AA	AA	GG	GG	GG	AA	AA	AA	AA	GA	GA	AA	AA	AA	AA	AA	AA	AA	AA	AA	AA	AA	AA	AA	AA	AA	GA	AA	AA
SYN33342	G/A	5	215505332	NA	NA	NA	NA	NA	NA	NA	GG	AA	AA	AA	AA	AA	AA	AA	AA	AA	AA	AA	GG	GG	GG	AA	AA	AA	AA	GA	GA	AA	AA	AA	AA	AA	AA	AA	AA	AA	AA	AA	AA	AA	AA	AA	GA	AA	AA
PZE-105182386	A/G	5	217050801	NA	NA	NA	NA	NA	NA	NA	AA	AA	AA	AA	AA	AA	AA	AA	AA	AA	AA	AA	AA	AA	AA	AA	AA	AA	AA	AA	AA	AA	AA	AA	AA	AA	AA	AA	AA	AA	AA	AA	AA	AA	AA	AA	AA	AA	AA
PZE-105182641	G/A	5	217608498	NA	NA	NA	NA	NA	NA	NA	GG	GG	GG	GG	GA	GG	GG	GG	GG	GG	GG	GG	GG	GG	GG	GG	GG	GG	GG	GG	GG	GG	GG	GG	GG	GG	GG	GG	GG	GG	GG	GG	GG	GG	GG	GG	GG	GG	GG
PZE-105182647	G/A	5	217612664	NA	NA	NA	NA	NA	NA	NA	GG	GG	GG	GG	GG	GG	GG	GG	GG	GG	GG	GG	GG	GG	GG	GG	GG	GG	GG	GG	GG	GG	GG	GG	GG	GG	GG	GG	GG	GG	GG	GG	GG	GG	GG	GG	GG	GG	GG
PZE-105182657	G	5	217627514	NA	NA	NA	NA	NA	NA	NA	GG	GG	GG	GG	GG	GG	GG	GG	GG	GG	GG	GG	GG	GG	GG	GG	GG	GG	GG	GG	GG	GG	GG	GG	GG	GG	GG	GG	GG	GG	GG	GG	GG	GG	GG	GG	GG	GG	GG
PZE-106000325	C/A	6	702334	NA	NA	NA	NA	NA	NA	NA	CC	CC	CC	CC	CC	CC	CC	CC	CA	CA	CC	CC	CA	CA	CA	CA	CA	CC	CC	CC	CC	CC	CC	CC	CC	CC	CC	CC	CC	CC	CC	CC	CC	CC	CC	CC	CC	CC	CC
PZE-106000372	C/A	6	770250	NA	NA	NA	NA	NA	NA	NA	CC	CC	CC	CC	CC	CC	CC	CC	CA	CA	CC	CC	CA	CA	CA	CA	CA	CC	CC	CC	CC	CC	CC	CC	CC	CC	CC	CC	CC	CC	CC	CC	CC	CC	CC	CC	CC	CC	CC
PZE-106000911	A/G	6	1711874	NA	NA	NA	NA	NA	NA	NA	AA	AA	AA	AA	AA	AA	AA	AA	GA	GA	AA	AA	GA	GA	GA	GA	GA	AA	AA	AA	AA	AA	AA	AA	AA	AA	AA	AA	AA	AA	AA	AA	AA	AA	AA	AA	AA	AA	AA
PZE-106001206	A/G	6	2242075	NA	NA	NA	NA	NA	NA	NA	AA	GG	GG	GG	GG	GG	GG	GG	GA	GA	GG	GG	AA	AA	AA	GG	GG	GG	GG	GA	GA	GG	GG	GG	GG	GG	GG	GG	GG	GA	GG	GG	GG	GG	GG	GG	GA	GG	GG
PZA00606.3	C/A	6	2395840	NA	NA	NA	NA	NA	NA	NA	CC	CC	CA	CC	CC	CC	CC	CC	CC	CC	CC	CC	CA	CA	CA	CA	CA	CC	CC	CC	CC	CC	CC	CC	CC	CC	CC	CC	CC	CC	CC	CC	CC	CC	CC	CC	CA	CC	CC
PUT-163a-94473612-4863	A/C	6	6268078	NA	NA	NA	NA	NA	NA	NA	AA	AA	CA	AA	CA	CA	AA	AA	CA	CA	AA	AA	AA	AA	AA	AA	AA	AA	AA	AA	AA	AA	AA	AA	AA	AA	AA	AA	AA	AA	AA	AA	AA	AA	AA	AA	CA	AA	AA
PZE-106005121	A/G	6	6527815	NA	NA	NA	NA	NA	NA	NA	GG	AA	GA	AA	GA	GA	AA	AA	AA	AA	AA	AA	GA	GA	GA	AA	AA	AA	AA	GA	GA	AA	AA	AA	AA	AA	AA	AA	AA	AA	AA	AA	AA	AA	AA	AA	GA	AA	AA
SYN11458	A/G	6	9494055	NA	NA	NA	NA	NA	NA	NA	AA	AA	AA	AA	GA	GA	AA	AA	AA	AA	AA	AA	AA	AA	AA	AA	AA	AA	AA	AA	AA	AA	AA	AA	AA	AA	AA	AA	AA	AA	AA	AA	AA	AA	AA	GA	AA	AA	AA
PZE-106020499	G/A	6	16167793	NA	NA	NA	NA	NA	NA	NA	GG	AA	GA	AA	AA	AA	AA	AA	GA	GA	AA	AA	GG	GG	GG	AA	AA	AA	AA	GA	GA	AA	AA	AA	AA	AA	AA	AA	AA	AA	AA	AA	AA	AA	AA	GA	GA	AA	AA
PZE-106020716	G/A	6	16802079	NA	NA	NA	NA	NA	NA	NA	AA	GG	GA	GG	GG	GG	GG	GG	GG	GG	GG	GG	GA	GA	GA	GG	GG	GG	GG	GA	GA	GG	GG	GG	GG	GG	GG	GG	GG	GG	GG	GG	GG	GG	GG	GG	GA	GG	GG
PZE-106007309	C/A	6	21184140	NA	NA	NA	NA	NA	NA	NA	CC	AA	CA	AA	AA	AA	AA	AA	CA	CA	AA	AA	CC	CC	CC	AA	AA	AA	AA	CA	CA	AA	AA	AA	AA	AA	AA	AA	AA	AA	AA	AA	AA	AA	AA	CA	CA	AA	AA
PZE-106007551	G/A	6	21943197	NA	NA	NA	NA	NA	NA	NA	AA	GG	GA	GG	GG	GG	GG	GG	GG	GG	GG	GG	GA	NN	GA	GG	GG	GG	GG	GA	GA	GG	GG	GG	GG	GG	GG	GG	GG	GG	GG	GG	GG	GG	GG	GG	GA	GG	GG
PZE-106007874	C/A	6	22911180	NA	NA	NA	NA	NA	NA	NA	AA	CC	CA	CC	CC	CC	CC	CC	CC	CC	CC	CC	CA	CA	CA	CC	CC	CC	CC	CA	CA	CC	CC	CC	CC	CC	CC	CC	CC	CC	CC	CC	CC	CC	CC	CC	CA	CC	CC
SYN21966	A/G	6	22916719	NA	NA	NA	NA	NA	NA	NA	GG	AA	GA	AA	GA	GA	AA	AA	GA	GA	AA	AA	GA	GA	GA	AA	AA	AA	AA	GA	GA	AA	AA	AA	AA	AA	AA	AA	AA	AA	AA	AA	AA	AA	AA	AA	GA	AA	AA
PZE-106008147	G/A	6	23525874	NA	NA	NA	NA	NA	NA	NA	AA	GG	GA	GG	GA	GA	GG	GG	GA	GA	GG	GG	GA	GA	GA	GG	GG	GG	GG	GA	GA	GG	GG	GG	GG	GG	GG	GG	GG	GG	GG	GG	GG	GG	GG	GG	GA	GG	GG
SYN2862	A/G	6	23724786	NA	NA	NA	NA	NA	NA	NA	GG	AA	GA	AA	GA	GA	AA	AA	GA	GA	AA	AA	GA	GA	GA	AA	AA	AA	AA	GA	GA	AA	AA	AA	AA	AA	AA	AA	AA	AA	AA	AA	AA	AA	AA	AA	GA	AA	AA
PZE-106008406	G/A	6	24282498	NA	NA	NA	NA	NA	NA	NA	GG	AA	GA	AA	GA	GA	AA	AA	GA	GA	AA	AA	GG	GG	GG	AA	AA	AA	AA	GA	GA	AA	AA	AA	AA	AA	AA	AA	AA	AA	AA	AA	AA	AA	AA	AA	GA	AA	AA
PZE-106008904	G/A	6	25545479	NA	NA	NA	NA	NA	NA	NA	AA	GG	GA	GG	GA	GA	GG	GG	GG	GG	GG	GG	GA	GA	GA	GG	GG	GG	GG	GA	GA	GG	GG	GG	GG	GG	GG	GG	GG	GG	GG	GG	GG	GG	GG	GG	GA	GG	GG
PZE-106008914	C/G	6	25581860	NA	NA	NA	NA	NA	NA	NA	CC	GG	CC	GG	CC	CC	GG	GG	GG	GG	GG	GG	CC	CC	CC	GG	GG	GG	GG	CC	CC	GG	GG	GG	GG	GC	GG	GG	GG	CC	CC	GG	GG	CC	GG	GG	CC	GG	CC
PZE-106009018	A	6	25742463	NA	NA	NA	NA	NA	NA	NA	AA	AA	AA	AA	AA	AA	AA	AA	AA	AA	AA	AA	AA	AA	AA	AA	AA	AA	AA	AA	AA	AA	AA	AA	AA	AA	AA	AA	AA	AA	AA	AA	AA	AA	AA	AA	AA	AA	AA
PZE-106009020	A/G	6	25742569	NA	NA	NA	NA	NA	NA	NA	AA	AA	AA	AA	AA	AA	AA	AA	AA	AA	AA	AA	GA	GA	GA	AA	AA	AA	AA	AA	AA	AA	AA	AA	AA	AA	AA	AA	AA	AA	AA	AA	AA	AA	AA	AA	AA	AA	AA
PZE-106009283	A/G	6	26668014	NA	NA	NA	NA	NA	NA	NA	AA	AA	AA	AA	AA	AA	AA	AA	AA	AA	AA	AA	AA	AA	AA	AA	AA	AA	AA	AA	AA	AA	AA	AA	AA	AA	AA	AA	AA	AA	AA	AA	AA	AA	AA	AA	AA	AA	AA
SYN36832	G/A	6	28225073	NA	NA	NA	NA	NA	NA	NA	GG	GG	GG	GG	GA	GA	GG	GG	GA	GA	GG	GG	GG	GG	GG	GG	GG	GG	GG	GA	GA	GG	GG	GG	GG	GG	GG	GG	GG	GG	GG	GG	GG	GG	GG	GG	GG	GG	GG
PZE-106011053	A/G	6	29800854	NA	NA	NA	NA	NA	NA	NA	AA	AA	AA	AA	GA	GA	AA	AA	GA	GA	AA	AA	GA	GA	GA	AA	AA	AA	AA	GA	GA	AA	AA	AA	AA	AA	AA	AA	AA	AA	AA	AA	AA	AA	AA	AA	AA	AA	AA
PZE-106011504	G/A	6	30523505	NA	NA	NA	NA	NA	NA	NA	GG	GG	GG	GG	GA	GA	GG	GG	GA	GA	GG	GG	GG	GG	GG	GG	GG	GG	GG	GA	GG	GG	GG	GG	GG	GG	GG	GG	GG	GG	GG	GG	GG	GG	GG	GG	GG	GG	GG
PZE-106012790	G/C	6	32467067	NA	NA	NA	NA	NA	NA	NA	GG	GG	GG	GG	GC	GC	GG	GG	GC	GC	GG	GG	GC	GC	GC	GG	GG	GG	GG	GC	GC	GG	GG	GG	GG	GG	GG	GG	GG	GG	GG	GG	GG	GG	GG	GG	GG	GG	GG
PZE-106012837	C/A	6	32842201	NA	NA	NA	NA	NA	NA	NA	CC	CC	CC	CC	CA	CA	CC	CC	CC	CC	CC	CC	CC	CC	CC	CC	CC	CC	CC	CA	CA	CC	CC	CC	CC	CC	CC	CC	CC	CC	CC	CC	CC	CC	CC	CC	CC	CC	CC
PZE-106013540	A/G	6	34603600	NA	NA	NA	NA	NA	NA	NA	AA	AA	AA	AA	GA	GA	AA	AA	AA	AA	AA	AA	AA	AA	AA	AA	AA	AA	AA	GA	GA	AA	AA	AA	AA	AA	AA	AA	AA	AA	AA	AA	AA	AA	AA	AA	AA	AA	AA
PUT-163a-18163247-1246	G/A	6	35091263	NA	NA	NA	NA	NA	NA	NA	GG	GG	GG	GG	GA	GA	GG	GG	GA	GA	GG	GG	GG	GG	GG	GG	GG	GG	GG	GA	GA	GG	GG	GG	GG	GG	GG	GG	GG	GG	GG	GG	GG	GG	GG	GG	GG	GG	GG
PZE-106015862	C/A	6	37901146	NA	NA	NA	NA	NA	NA	NA	AA	CC	CA	CC	CA	CA	CC	CC	CC	CC	CC	CC	CA	CA	CA	CC	CC	CC	CC	CA	CA	CC	CC	CC	CC	CC	CC	CC	CC	CC	CC	CC	CC	CC	CC	CC	CA	CC	CC
PZE-106016519	G/A	6	39079563	NA	NA	NA	NA	NA	NA	NA	GG	GG	GG	GG	GG	GG	GG	GG	GG	GG	GG	GG	AA	AA	AA	GG	GG	GG	GG	GG	GG	GG	GG	GG	GG	GG	GG	GG	GG	GG	GG	GG	GG	GG	GG	GG	GG	GG	GG
SYN30854	A/G	6	39664115	NA	NA	NA	NA	NA	NA	NA	GG	AA	GA	AA	GA	GA	AA	AA	AA	AA	AA	AA	GA	GA	GA	AA	AA	AA	AA	GA	GA	AA	AA	AA	AA	AA	AA	AA	AA	AA	AA	AA	AA	AA	AA	AA	GA	AA	AA
PZE-106016936	A/G	6	39889813	NA	NA	NA	NA	NA	NA	NA	AA	AA	AA	AA	AA	AA	AA	AA	GA	GA	AA	AA	AA	AA	AA	AA	AA	AA	AA	AA	AA	AA	AA	AA	AA	AA	AA	AA	AA	AA	AA	AA	AA	AA	AA	AA	AA	AA	AA
PZE-106016962	A/C	6	39892230	NA	NA	NA	NA	NA	NA	NA	AA	CC	CC	CC	CC	CC	CC	CC	CC	CC	CC	CC	AA	AA	AA	CC	CC	CC	CC	CC	CC	CC	CC	CC	CC	CC	CC	CC	CC	CC	CC	CC	CC	CA	CC	CC	CC	CC	CC
PZE-106017226	A/G	6	40611777	NA	NA	NA	NA	NA	NA	NA	AA	AA	AA	AA	AA	AA	AA	AA	GA	GA	AA	AA	AA	AA	AA	AA	AA	AA	AA	AA	AA	AA	AA	AA	AA	AA	AA	AA	AA	AA	AA	AA	AA	AA	AA	AA	AA	AA	AA
PZE-106017695	C/A	6	41892418	NA	NA	NA	NA	NA	NA	NA	CC	CC	CC	CC	CA	CA	CC	CC	CC	CC	CC	CC	CC	CC	CC	CC	CC	CC	CC	CA	CA	CC	CC	CC	CC	CC	CC	CC	CC	CC	CC	CC	CC	CC	CC	CC	CC	CC	CC
PZE-106017960	G/A	6	42599956	NA	NA	NA	NA	NA	NA	NA	GG	AA	GA	AA	AA	AA	AA	AA	GA	GA	AA	AA	GG	GG	GG	AA	AA	AA	AA	AA	AA	AA	AA	AA	AA	AA	AA	AA	AA	AA	AA	AA	AA	AA	AA	AA	GA	AA	AA
PZE-106018222	A/G	6	43482169	NA	NA	NA	NA	NA	NA	NA	AA	GG	GA	GG	GG	GG	GG	GG	GA	GA	GG	GG	AA	AA	AA	GG	GG	GG	GG	GG	GG	GG	GG	GG	GG	GG	GG	GG	GG	GG	GG	GG	GG	GG	GG	GG	GA	GG	GG
PZE-106018356	G/A	6	43974498	NA	NA	NA	NA	NA	NA	NA	AA	GG	GA	GG	GG	GG	GG	GG	GA	GA	GG	GG	GA	GA	GA	GG	GG	GG	GG	GG	GG	GG	GG	GG	GG	GG	GG	GG	GG	GG	GG	GG	GG	GG	GG	GG	GG	GG	GG
PZE-106018359	G/A	6	43975532	NA	NA	NA	NA	NA	NA	NA	AA	GG	GA	GG	GG	GG	GG	GG	GA	GA	GG	GG	GA	GA	GA	GG	GG	GG	GG	GG	GG	GG	GG	GG	GG	GG	GG	GG	GG	GG	GG	GG	GG	GG	GG	GG	GA	GG	GG
PZA00462.2	G/A	6	44008563	NA	NA	NA	NA	NA	NA	NA	AA	GG	GA	GG	GG	GG	GG	GG	GA	GA	GG	GG	GA	GA	GA	GG	GG	GG	GG	GG	GG	GG	GG	GG	GG	GG	GG	GG	GG	GG	GG	GG	GG	GG	GG	GG	GA	GG	GG
PUT-163a-74244759-3691	G/A	6	44009333	NA	NA	NA	NA	NA	NA	NA	AA	GG	GA	GG	GG	GG	GG	GG	GA	GA	GG	GG	GA	GA	GA	GG	GG	GG	GG	GG	GG	GG	GG	GG	GG	GG	GG	GG	GG	GG	GG	GG	GG	GG	GG	GG	GA	GG	GG
PZE-106018476	G/A	6	44338761	NA	NA	NA	NA	NA	NA	NA	AA	GG	GA	GG	GG	GG	GG	GG	GA	GA	GG	GG	GA	GA	GA	GG	GG	GG	GG	GG	GG	GG	GG	GG	GG	GG	GG	GG	GG	GG	GG	GG	GG	GG	GG	GG	GA	GG	GG
PZE-106018579	C/A	6	44598240	NA	NA	NA	NA	NA	NA	NA	CC	CC	CC	CC	CC	CC	CC	CC	CA	CA	CC	CC	CC	CC	CC	CC	CC	CC	CC	CC	CC	CC	CC	CC	CC	CC	CC	CC	CC	CC	CC	CC	CC	CC	CC	CC	CC	CC	CC
PZE-106018933	T/A	6	45628482	NA	NA	NA	NA	NA	NA	NA	TT	TT	TT	TT	TA	TA	TT	TT	TT	TT	TT	TT	TA	TA	TA	TT	TT	TT	TT	TA	TA	TT	TT	TT	TT	TT	TT	TT	TT	TT	TT	TT	TT	TT	TT	TT	TT	TT	TT
PZE-106018957	A/G	6	45710133	NA	NA	NA	NA	NA	NA	NA	AA	AA	AA	AA	GA	GA	AA	AA	GA	GA	AA	AA	GA	GA	GA	AA	AA	AA	AA	GA	GA	AA	AA	AA	AA	AA	AA	AA	AA	AA	AA	AA	AA	AA	AA	AA	AA	AA	AA
PZE-106019066	G/A	6	45925588	NA	NA	NA	NA	NA	NA	NA	GG	GG	GG	GG	GA	GA	GG	GG	GG	GG	GG	GG	GA	GA	GA	GG	GG	GG	GG	GA	GA	GG	GG	GG	GG	GG	GG	GG	GG	GG	GG	GG	GG	GG	GG	GG	GG	GG	GG
PZE-106019045	G/A	6	45927781	NA	NA	NA	NA	NA	NA	NA	GG	GG	GG	GG	GG	GG	GG	GG	GG	GG	GG	GG	GG	GG	GG	GG	GG	GG	GG	GG	GG	GG	GG	GG	GG	GG	GG	GG	GG	GG	GG	GG	GG	GG	GG	GG	GG	GG	GG
PZE-106022186	G/A	6	52887498	NA	NA	NA	NA	NA	NA	NA	GG	GG	GG	GG	GG	GG	GG	GG	GA	GA	GG	GG	GG	GG	GG	GG	GG	GG	GG	GG	GG	GG	GG	GG	GG	GG	GG	GG	GG	GG	GG	GG	GG	GG	GG	GG	GG	GG	GG
SYN26885	A/C	6	55601619	NA	NA	NA	NA	NA	NA	NA	AA	AA	AA	AA	AA	AA	AA	AA	CA	CA	AA	AA	AA	AA	AA	AA	AA	AA	AA	AA	AA	AA	AA	AA	AA	AA	AA	AA	AA	AA	AA	AA	AA	AA	AA	AA	AA	AA	AA
PZA03120.3	A	6	57538539	NA	NA	NA	NA	NA	NA	NA	AA	AA	AA	AA	AA	AA	AA	AA	AA	AA	AA	AA	AA	AA	AA	AA	AA	AA	AA	AA	AA	AA	AA	AA	AA	AA	AA	AA	AA	AA	AA	AA	AA	AA	AA	AA	AA	AA	AA
PZE-106025052	G/A	6	59880325	NA	NA	NA	NA	NA	NA	NA	GG	GG	GG	GG	GG	GG	GG	GG	GG	GG	GG	GG	GG	GG	GG	GG	GG	GG	GG	GG	GG	GG	GG	GG	GG	GG	GG	GG	GG	GG	GG	GG	GG	GG	GG	GG	GG	GG	GG
PZE-106025164	A/G	6	60149277	NA	NA	NA	NA	NA	NA	NA	AA	GG	AA	AA	GG	GA	AA	GA	GA	GA	GA	GG	GA	GA	GA	GA	GA	GA	GA	GA	GA	GG	GG	AA	AA	GA	GA	GA	GA	GA	GA	AA	GA	GA	AA	GA	GA	GA	GA
PZE-106025166	G/A	6	60149543	NA	NA	NA	NA	NA	NA	NA	GG	AA	GG	GG	AA	GA	GG	GA	GA	GA	GA	AA	GA	GA	GA	GA	GA	GA	GA	GA	GA	AA	AA	GG	GG	GA	GA	GA	GA	GA	GA	GG	GA	GA	GG	GA	GA	GA	GA
PZE-106025263	A/G	6	60193725	NA	NA	NA	NA	NA	NA	NA	AA	GG	AA	AA	GG	GA	AA	GA	GA	GA	GA	GG	GA	GA	GA	GA	GA	GA	GA	GA	GA	GG	GG	AA	AA	GA	GA	GA	GA	GA	GA	AA	GA	GA	AA	GA	GA	GA	GA
SYN22001	A/C	6	60973831	NA	NA	NA	NA	NA	NA	NA	AA	AA	AA	AA	CA	CA	AA	AA	AA	AA	AA	AA	AA	AA	AA	AA	AA	AA	AA	CA	CA	AA	AA	AA	AA	AA	AA	AA	AA	AA	AA	AA	AA	AA	AA	AA	AA	AA	AA
PZE-106025525	G/A	6	60979613	NA	NA	NA	NA	NA	NA	NA	GG	GG	GG	GG	GA	GA	GG	GG	GG	GG	GG	GG	GG	GG	GG	GG	GG	GG	GG	GA	GA	GG	GG	GG	GG	GG	GG	GG	GG	GG	GG	GG	GG	GG	GG	GG	GG	GG	GG
PZE-106028114	G/A	6	66897824	NA	NA	NA	NA	NA	NA	NA	AA	GG	GA	GG	GA	GA	GG	GG	GA	GA	GG	GG	GA	GA	GA	GG	GG	GG	GG	GA	GA	GG	GG	GG	GG	GG	GG	GG	GG	GG	GG	GG	GG	GG	GG	GG	GA	GG	GG
PZE-106029942	G/A	6	70802055	NA	NA	NA	NA	NA	NA	NA	AA	GG	GA	GG	GA	GA	GG	GG	GG	GG	GG	GG	GA	GA	GA	GG	GG	GG	GG	GA	GA	GG	GG	GG	GG	GG	GG	GG	GG	GG	GG	GG	GG	GG	GG	GG	GA	GG	GG
PZE-106030130	A/G	6	70972718	NA	NA	NA	NA	NA	NA	NA	GG	AA	GA	AA	GA	GA	AA	AA	GA	GA	AA	AA	GA	GA	GA	AA	AA	AA	AA	GA	GA	AA	AA	AA	AA	AA	AA	AA	AA	AA	AA	AA	AA	AA	AA	AA	GA	AA	AA
PZE-106030562	A/G	6	71921246	NA	NA	NA	NA	NA	NA	NA	AA	GG	GA	GG	GG	GG	GG	GG	GA	GA	GG	GG	AA	AA	AA	GG	GG	GG	GG	GG	GG	GG	GG	GG	GG	GG	GG	GG	GG	GG	GG	GG	GG	GG	GG	GG	GG	GG	GG
PZE-106031200	G/C	6	72871610	NA	NA	NA	NA	NA	NA	NA	GG	GG	GG	GG	GC	GC	GG	GG	GC	GC	GG	GG	GC	GC	GC	GG	GG	GG	GG	GC	GC	GG	GG	GG	GG	GG	GG	GG	GG	GG	GG	GG	GG	GG	GG	GG	GG	GG	GG
PZE-106031257	A/G	6	72994260	NA	NA	NA	NA	NA	NA	NA	AA	AA	AA	AA	GA	GA	AA	AA	GA	GA	AA	AA	GA	GA	GA	AA	AA	AA	AA	GA	GA	AA	AA	AA	AA	AA	AA	AA	AA	AA	AA	AA	AA	AA	AA	AA	AA	AA	AA
PZE-106031939	A/G	6	74601427	NA	NA	NA	NA	NA	NA	NA	AA	AA	AA	AA	AA	AA	AA	AA	AA	AA	AA	AA	GA	GA	GA	AA	AA	AA	AA	AA	AA	AA	AA	AA	AA	AA	AA	AA	AA	AA	AA	AA	AA	AA	AA	AA	AA	AA	AA
PZE-106032478	A	6	75399241	NA	NA	NA	NA	NA	NA	NA	AA	AA	AA	AA	AA	AA	AA	AA	AA	AA	AA	AA	AA	AA	AA	AA	AA	AA	AA	AA	AA	AA	AA	AA	AA	AA	AA	AA	AA	AA	AA	AA	AA	AA	AA	AA	AA	AA	AA
PZE-106032930	G	6	76236749	NA	NA	NA	NA	NA	NA	NA	GG	GG	GG	GG	GG	GG	GG	GG	GG	GG	GG	GG	GG	GG	GG	GG	GG	GG	GG	GG	GG	GG	GG	GG	GG	GG	GG	GG	GG	GG	GG	GG	GG	GG	GG	GG	GG	GG	GG
PZE-106032980	G/A	6	76416681	NA	NA	NA	NA	NA	NA	NA	GG	GG	GG	GG	GA	GA	GG	GG	GA	GA	GG	GG	GG	GG	GG	GG	GG	GG	GG	GA	GA	GG	GG	GG	GG	GG	GG	GG	GG	GG	GG	GG	GG	GG	GG	GG	GG	GG	GG
PZE-106033097	A/G	6	76682386	NA	NA	NA	NA	NA	NA	NA	GG	AA	GA	AA	AA	AA	AA	AA	GA	GA	AA	AA	GA	GA	GA	AA	AA	AA	AA	AA	AA	GA	AA	AA	AA	AA	AA	AA	AA	AA	AA	AA	AA	AA	AA	AA	AA	AA	AA
PZE-106033596	G/A	6	78554130	NA	NA	NA	NA	NA	NA	NA	GG	GG	GG	GG	GG	GG	GG	GG	GA	GA	GG	GG	GA	GA	GA	GG	GG	GG	GG	GG	GG	GG	GG	GG	GG	GG	GG	GG	GG	GG	GG	GG	GG	GG	GG	GG	GG	GG	GG
PZE-106033910	A/C	6	79257235	NA	NA	NA	NA	NA	NA	NA	CC	AA	CA	AA	AA	AA	AA	AA	AA	AA	AA	AA	CA	CA	CA	AA	AA	AA	AA	AA	AA	CA	AA	AA	AA	AA	AA	AA	AA	AA	AA	AA	CA	AA	AA	AA	AA	AA	AA
PZE-106033950	G/A	6	79459377	NA	NA	NA	NA	NA	NA	NA	AA	GG	GA	GG	GG	GG	GG	GG	GG	GG	GG	GG	GA	GA	GA	GG	GG	GG	GG	GG	GG	GA	GG	GG	GG	GG	GG	GG	GG	GG	GG	GG	GA	GG	GG	GG	GG	GG	GG
PZE-106033960	G/A	6	79469637	NA	NA	NA	NA	NA	NA	NA	AA	GG	GA	GG	GG	GG	GG	GG	GA	GA	GG	GG	GA	GA	GA	GG	GG	GG	GG	GG	GG	GA	GG	GG	GG	GG	GG	GG	GG	GG	GG	GG	GA	GG	GG	GG	GG	GG	GG
PZE-106033961	A/G	6	79469769	NA	NA	NA	NA	NA	NA	NA	GG	AA	GA	AA	AA	AA	AA	AA	AA	AA	AA	AA	GA	GA	GA	AA	AA	AA	AA	AA	AA	GA	AA	AA	AA	AA	AA	AA	AA	AA	AA	AA	GA	AA	AA	AA	AA	AA	AA
PZE-106033965	G/A	6	79469926	NA	NA	NA	NA	NA	NA	NA	AA	GG	GA	GG	GG	GG	GG	GG	GA	GA	GG	GG	GA	GA	GA	GG	GG	GG	GG	GG	GG	GA	GG	GG	GG	GG	GG	GG	GG	GG	GG	GG	GA	GG	GG	GG	GG	GG	GG
PZE-106034024	A/G	6	79551128	NA	NA	NA	NA	NA	NA	NA	GG	AA	GA	AA	GA	GA	AA	AA	AA	AA	AA	AA	GA	GA	GA	AA	AA	AA	AA	GA	GA	GA	AA	AA	AA	AA	AA	AA	AA	AA	AA	AA	AA	AA	AA	AA	AA	AA	AA
PZE-106034370	A/G	6	80636379	NA	NA	NA	NA	NA	NA	NA	AA	AA	AA	AA	AA	AA	AA	AA	AA	AA	AA	AA	AA	AA	AA	AA	AA	AA	AA	AA	AA	AA	AA	AA	AA	AA	AA	AA	AA	AA	AA	AA	AA	AA	AA	AA	AA	AA	AA
PZE-106034372	A/C	6	80637333	NA	NA	NA	NA	NA	NA	NA	AA	AA	AA	AA	AA	AA	AA	AA	AA	AA	AA	AA	AA	AA	AA	AA	AA	AA	AA	AA	AA	AA	AA	AA	AA	AA	AA	AA	AA	AA	AA	AA	AA	AA	AA	AA	AA	AA	AA
PZE-106034393	C/A	6	80643656	NA	NA	NA	NA	NA	NA	NA	CC	CC	CC	CC	CC	CC	CC	CC	CC	CC	CC	CC	CC	CC	CC	CC	CC	CC	CC	CC	CC	CC	CC	CC	CC	CC	CC	CC	CC	CC	CC	CC	CC	CC	CC	CC	CC	CC	CC
PZE-106035034	G/A	6	81971017	NA	NA	NA	NA	NA	NA	NA	GG	AA	GA	AA	GA	GA	AA	AA	GA	GA	AA	AA	GG	GG	GG	AA	AA	AA	AA	GA	GA	AA	AA	AA	AA	AA	AA	AA	AA	AA	AA	AA	GA	AA	AA	AA	AA	AA	AA
PZE-106035361	G/A	6	82618202	NA	NA	NA	NA	NA	NA	NA	GG	AA	GA	AA	GA	GA	AA	AA	AA	AA	AA	AA	GG	GG	GG	AA	AA	AA	AA	GA	AA	GA	AA	AA	AA	AA	AA	AA	AA	AA	AA	AA	AA	AA	AA	AA	AA	AA	AA
PZA03069.4	G/A	6	82967363	NA	NA	NA	NA	NA	NA	NA	AA	GG	GA	GG	GG	GG	GG	GG	GA	GA	GG	GG	GA	GA	GA	GG	GG	GG	GG	GG	GG	GG	GG	GG	GG	GG	GG	GG	GG	GG	GG	GG	GG	GG	GG	GG	GG	GG	GG
PZA03069.8	G/A	6	82967445	NA	NA	NA	NA	NA	NA	NA	GG	AA	GA	AA	GA	GA	AA	AA	GA	GA	AA	AA	GG	GG	GG	AA	AA	AA	AA	GA	GA	AA	AA	AA	AA	AA	AA	AA	AA	AA	AA	AA	AA	AA	AA	AA	AA	AA	AA
PZE-106036132	C/A	6	83778276	NA	NA	NA	NA	NA	NA	NA	CC	CC	CC	CC	CC	CC	CC	CC	CC	CC	CC	CC	CA	CA	CA	CC	CC	CC	CC	CC	CC	CC	CC	CC	CC	CC	CC	CC	CC	CC	CC	CC	CA	CC	CC	CC	CC	CC	CC
PZE-106036880	A/G	6	84675424	NA	NA	NA	NA	NA	NA	NA	AA	GG	GA	GG	GA	GA	GG	GG	GG	GG	GG	GG	AA	AA	AA	GG	GG	GG	GG	GA	GG	GG	GG	GG	GG	GG	GG	GG	GG	GG	GG	GG	GA	GA	GG	GG	GG	GG	GG
PZE-106037198	G/A	6	85202405	NA	NA	NA	NA	NA	NA	NA	GG	AA	GA	AA	AA	AA	AA	AA	AA	AA	AA	AA	GG	GG	GG	AA	AA	AA	AA	AA	AA	AA	AA	AA	AA	AA	AA	AA	AA	AA	AA	AA	AA	AA	AA	AA	AA	AA	AA
PZE-106037747	A/C	6	85888021	NA	NA	NA	NA	NA	NA	NA	CC	AA	AA	AA	AA	AA	AA	AA	AA	AA	AA	AA	CC	CC	CC	AA	AA	AA	AA	AA	AA	AA	AA	AA	AA	AA	AA	AA	AA	AA	AA	AA	AA	AA	AA	AA	AA	AA	AA
PZE-106038001	A/T	6	86257528	NA	NA	NA	NA	NA	NA	NA	AA	AA	AA	AA	TA	TA	AA	AA	TA	TA	AA	AA	AA	AA	AA	AA	AA	AA	AA	AA	AA	AA	AA	AA	AA	AA	AA	AA	AA	AA	AA	AA	AA	AA	AA	AA	AA	AA	AA
PZE-106038186	A/G	6	86335656	NA	NA	NA	NA	NA	NA	NA	GG	AA	GA	AA	GA	GA	AA	AA	GA	GA	AA	AA	GA	GA	GA	AA	AA	AA	AA	AA	AA	AA	AA	AA	AA	AA	AA	AA	AA	AA	AA	AA	AA	AA	AA	AA	AA	AA	AA
PZE-106038162	G/A	6	86337361	NA	NA	NA	NA	NA	NA	NA	GG	GG	GG	GG	AA	AA	GG	GG	GG	GG	GG	GG	GA	GA	GA	GG	GG	GG	GA	GG	GG	GG	GG	GG	GG	GG	GG	GG	GG	GG	GG	GG	GG	GG	GG	GG	GG	GG	GG
PZE-106038518	G/A	6	86566972	NA	NA	NA	NA	NA	NA	NA	AA	GG	GA	GG	GG	GG	GG	GG	GA	GA	GG	GG	GA	GA	GA	GG	GG	GG	GG	GA	GA	GG	GG	GG	GG	GG	GG	GG	GG	GG	GG	GG	GG	GG	GG	GG	GG	GG	GG
PZE-106038725	G/A	6	86755707	NA	NA	NA	NA	NA	NA	NA	AA	GG	GA	GG	GA	GA	GG	GG	GG	GG	GG	GG	GA	GA	GA	GG	GG	GG	GG	GG	GG	GG	GG	GG	GG	GG	GG	GG	GG	GG	GG	GG	GG	GG	GG	GG	GG	GG	GG
SYN35532	C/A	6	87411106	NA	NA	NA	NA	NA	NA	NA	CC	CC	CC	CC	CC	CC	CC	CC	CC	CC	CC	CC	CA	CA	CA	CC	CC	CC	CC	CA	CA	CC	CC	CC	CC	CC	CC	CC	CC	CC	CC	CC	CC	CC	CC	CC	CC	CC	CC
PZE-106039805	G/A	6	88593813	NA	NA	NA	NA	NA	NA	NA	AA	GG	GA	GG	GG	GG	GG	GG	GA	GA	GG	GG	GA	GA	GA	GG	GG	GG	GG	GA	GA	GG	GG	GG	GG	GG	GG	GG	GG	GG	GG	GG	GG	GG	GG	GG	GG	GG	GG
PZE-106039882	A/G	6	88671354	NA	NA	NA	NA	NA	NA	NA	AA	AA	AA	AA	GA	GA	AA	AA	AA	AA	AA	AA	GA	GA	GA	AA	AA	AA	AA	AA	AA	AA	AA	AA	AA	AA	AA	AA	AA	AA	AA	AA	AA	AA	AA	AA	AA	AA	AA
PZE-106041140	A/G	6	89686818	NA	NA	NA	NA	NA	NA	NA	GG	AA	GA	AA	AA	AA	AA	AA	GA	GA	AA	AA	GA	GA	GA	AA	AA	AA	AA	GA	GA	AA	AA	AA	AA	AA	AA	AA	AA	AA	AA	AA	AA	AA	AA	AA	AA	AA	AA
PZE-106041751	C/A	6	91150330	NA	NA	NA	NA	NA	NA	NA	CC	AA	CA	AA	CA	CA	AA	AA	CA	CA	AA	AA	CC	CC	CC	AA	AA	AA	AA	CA	CA	AA	AA	AA	AA	AA	AA	AA	AA	AA	AA	AA	AA	AA	AA	AA	AA	AA	AA
PZE-106041753	G/A	6	91151309	NA	NA	NA	NA	NA	NA	NA	GG	AA	AA	AA	AA	AA	AA	AA	AA	AA	AA	AA	GG	GG	GG	AA	AA	AA	AA	AA	GA	AA	AA	AA	AA	AA	AA	AA	AA	AA	AA	AA	AA	AA	AA	AA	AA	AA	AA
PZE-106041850	G/A	6	91301581	NA	NA	NA	NA	NA	NA	NA	AA	GG	GA	GG	GA	GA	GG	GG	GG	GG	GG	GG	GA	GA	GA	GG	GG	GG	GG	GA	GA	GG	GG	GG	GG	GG	GG	GG	GG	GG	GG	GG	GG	GG	GG	GG	GG	GG	GG
PZE-106042346	G/A	6	91851679	NA	NA	NA	NA	NA	NA	NA	GG	GG	GG	GG	GA	GA	GG	GG	GG	GG	GG	GG	GA	GA	GA	GG	GG	GG	GG	GG	GG	GG	GG	GG	GG	GG	GG	GG	GG	GG	GG	GG	GG	GG	GG	GG	GG	GG	GG
SYN11803	A/G	6	92613037	NA	NA	NA	NA	NA	NA	NA	GG	AA	AA	AA	AA	AA	AA	AA	AA	AA	AA	AA	GG	GG	GG	AA	AA	AA	AA	GA	GA	AA	AA	AA	AA	AA	AA	AA	AA	AA	AA	AA	AA	AA	AA	AA	AA	AA	AA
PZE-106043310	C/A	6	93212433	NA	NA	NA	NA	NA	NA	NA	CC	CC	CC	CC	CA	CA	CC	CC	CC	CC	CC	CC	CC	CC	CC	CC	CC	CC	CC	CC	CC	CC	CC	CC	CC	CC	CC	CC	CC	CC	CC	CC	CC	CC	CC	CC	CC	CC	CC
SYN2958	A/G	6	93328165	NA	NA	NA	NA	NA	NA	NA	AA	GG	GG	GG	GA	GA	GG	GG	GG	GG	GG	GG	AA	AA	AA	GG	GG	GG	GG	GG	GG	GG	GG	GG	GG	GG	GG	GG	GG	GG	GG	GG	GG	GG	GG	GG	GG	GG	GG
PZE-106048944	G/A	6	97914067	NA	NA	NA	NA	NA	NA	NA	AA	GG	GG	GG	GA	GA	GG	GG	GA	GA	GG	GG	GA	GA	GA	GG	GG	GG	GG	GG	GG	GG	GG	GG	GG	GG	GG	GG	GG	GA	GG	GG	GG	GG	GG	GG	GG	GG	GG
SYN3641	A/G	6	99767943	NA	NA	NA	NA	NA	NA	NA	AA	GG	GG	GG	GA	GA	GG	GG	GA	GA	GG	GG	AA	AA	AA	GG	GG	GG	GG	GG	GG	GG	GG	GG	GG	GG	GG	GG	GG	GA	GG	GG	GG	GG	GG	GG	GG	GG	GG
PZE-106049962	A/G	6	99771109	NA	NA	NA	NA	NA	NA	NA	AA	GG	GG	GG	GA	GA	GG	GG	GA	GA	GG	GG	AA	AA	AA	GG	GG	GG	GG	GG	GG	GG	GG	GG	GG	GG	GG	GG	GG	GA	GG	GG	GG	GG	GG	GG	GG	GG	GG
PZE-106049961	G/A	6	99771219	NA	NA	NA	NA	NA	NA	NA	GG	AA	AA	AA	GA	GA	AA	AA	AA	AA	AA	AA	GG	GG	GG	AA	AA	AA	AA	AA	AA	AA	AA	AA	AA	AA	AA	AA	AA	GA	AA	AA	AA	AA	AA	AA	AA	AA	AA
PZE-106050053	G/A	6	99885193	NA	NA	NA	NA	NA	NA	NA	AA	GG	GG	GG	GA	GA	GG	GG	GG	GG	GG	GG	GA	GA	GA	GG	GG	GG	GG	GG	GG	GG	GG	GG	GG	GG	GG	GG	GG	GG	GG	GG	GG	GG	GG	GG	GG	GG	GG
PZE-106050102	G/A	6	99951067	NA	NA	NA	NA	NA	NA	NA	GG	GG	GG	GG	GG	GG	GG	GG	GG	GG	GG	GG	GG	GG	GG	GG	GG	GG	GG	GG	GG	GG	GG	GG	GG	GG	GG	GG	GG	GA	GG	GG	GG	GG	GG	GG	GG	GG	GG
PZE-106050123	G/A	6	99952156	NA	NA	NA	NA	NA	NA	NA	GG	GG	GG	GG	GG	GG	GG	GG	GG	GG	GG	GG	GG	GG	GG	GG	GG	GG	GG	GG	GG	GG	GG	GG	GG	GG	GG	GG	GG	GA	GG	GG	GG	GG	GG	GG	GG	GG	GG
PZE-106051230	A/C	6	102084337	NA	NA	NA	NA	NA	NA	NA	AA	AA	CA	CA	CA	CA	CA	CA	CA	CA	CA	CA	CA	CA	CA	CA	CA	CA	CA	CA	CA	CA	CA	CA	CA	CA	CA	CA	CA	CA	CA	CA	CA	CA	CA	CA	CA	CA	CA
PZE-106052536	A/G	6	103140008	NA	NA	NA	NA	NA	NA	NA	AA	GG	GG	GG	GA	GA	GG	GG	GA	GA	GG	GG	AA	AA	AA	GG	GG	GG	GG	GG	GG	GG	GG	GG	GG	GG	GG	GG	GG	GG	GG	GG	GG	GG	GG	GG	GG	GG	GG
PZE-106052709	A/G	6	103221834	NA	NA	NA	NA	NA	NA	NA	AA	AA	AA	AA	AA	AA	AA	AA	GA	GA	AA	AA	AA	AA	AA	AA	AA	AA	AA	GA	AA	AA	AA	AA	AA	AA	AA	AA	AA	AA	AA	AA	AA	AA	AA	AA	AA	AA	AA
SYN4597	C/A	6	103857861	NA	NA	NA	NA	NA	NA	NA	AA	CC	CC	CC	CC	CA	CC	CC	CC	CC	CC	CC	AA	AA	AA	CC	CC	CC	CC	CC	CC	CC	CC	CC	CC	CC	CC	CC	CC	CC	CC	CC	CC	CC	CC	CC	CC	CC	CC
PZE-106053643	A/C	6	104106198	NA	NA	NA	NA	NA	NA	NA	AA	CC	CC	CC	CC	CC	CC	CC	CC	CC	CC	CC	AA	AA	AA	CC	CC	CC	CC	CC	CC	CC	CC	CC	CC	CC	CC	CC	CC	CC	CC	CC	CC	CC	CC	CC	CC	CC	CC
SYN27069	A/G	6	104211157	NA	NA	NA	NA	NA	NA	NA	AA	GG	GG	GG	GA	GA	GG	GG	GG	GG	GG	GG	AA	AA	AA	GG	GG	GG	GG	GA	GG	GG	GG	GG	GG	GG	GG	GG	GG	GG	GG	GG	GG	GG	GG	GG	GG	GG	GG
SYN12088	A/G	6	104505418	NA	NA	NA	NA	NA	NA	NA	AA	GG	GG	GG	GA	GA	GG	GG	GA	GA	GG	GG	AA	AA	AA	GG	GG	GG	GG	GA	GG	GG	GG	GG	GG	GG	GG	GG	GG	GG	GG	GG	GG	GG	GG	GG	GG	GG	GG
PZE-106055082	A/G	6	105500541	NA	NA	NA	NA	NA	NA	NA	AA	AA	AA	AA	AA	AA	AA	AA	GA	GA	AA	AA	GA	GA	GA	AA	AA	AA	AA	GA	AA	AA	AA	AA	AA	AA	AA	AA	AA	GA	AA	AA	AA	AA	AA	AA	AA	AA	AA
PZE-106055781	G/A	6	106069077	NA	NA	NA	NA	NA	NA	NA	GG	GG	GG	GG	GA	GA	GG	GG	GA	GA	GG	GG	GA	GA	GA	GG	GG	GG	GG	GA	GG	GG	GG	GG	GG	GG	GG	GG	GG	GA	GG	GG	GG	GG	GG	GG	GG	GG	GG
PZE-106056051	G/A	6	106343142	NA	NA	NA	NA	NA	NA	NA	GG	AA	AA	AA	AA	GG	AA	AA	GG	GA	AA	AA	GG	GG	GG	AA	AA	AA	AA	AA	AA	AA	AA	AA	AA	AA	AA	AA	AA	GA	AA	AA	AA	GA	AA	AA	AA	AA	AA
PZE-106058286	G/A	6	107178735	NA	NA	NA	NA	NA	NA	NA	GG	GA	GA	GA	GG	GA	GA	GA	GA	GA	GA	GA	GG	GG	GG	GA	GA	GG	GG	GA	GA	GA	GA	GA	GA	GA	GA	GG	GA	GA	GG	GA	GA	GA	GA	GA	GA	GA	GA
PZE-106058910	G/A	6	107809678	NA	NA	NA	NA	NA	NA	NA	GG	AA	AA	AA	GA	GA	AA	AA	AA	AA	AA	AA	GG	GG	GG	AA	AA	AA	AA	GA	AA	AA	AA	AA	AA	AA	AA	AA	AA	AA	AA	AA	AA	AA	AA	AA	AA	AA	AA
PZE-106059005	A/G	6	107885930	NA	NA	NA	NA	NA	NA	NA	AA	AA	AA	AA	AA	AA	AA	AA	AA	AA	AA	AA	AA	AA	AA	AA	AA	AA	AA	AA	AA	AA	AA	AA	AA	AA	AA	AA	AA	GA	AA	AA	AA	AA	AA	AA	AA	AA	AA
PZE-106059328	G/A	6	108203832	NA	NA	NA	NA	NA	NA	NA	GG	AA	AA	AA	AA	AA	AA	AA	GA	GA	AA	AA	GG	GG	GG	AA	AA	AA	AA	AA	AA	AA	AA	AA	AA	AA	AA	AA	AA	AA	AA	AA	AA	AA	AA	AA	AA	AA	AA
PZE-106057733	A/G	6	111665043	NA	NA	NA	NA	NA	NA	NA	AA	AA	AA	AA	AA	AA	AA	AA	GA	GA	AA	AA	AA	AA	AA	AA	AA	AA	AA	GA	AA	AA	AA	AA	AA	AA	AA	AA	AA	GA	AA	AA	AA	AA	AA	GA	AA	AA	AA
PZE-106057740	A/G	6	111665783	NA	NA	NA	NA	NA	NA	NA	AA	AA	AA	AA	AA	AA	AA	AA	GA	GA	AA	AA	AA	AA	AA	AA	AA	AA	AA	GA	AA	AA	AA	AA	AA	AA	AA	AA	AA	GA	AA	AA	AA	AA	AA	AA	AA	AA	AA
PZE-106061440	A/G	6	112215613	NA	NA	NA	NA	NA	NA	NA	AA	GG	GG	GG	GG	GG	GG	GG	GG	GG	GG	GG	AA	AA	AA	GG	GG	GG	GG	GA	GG	GG	GG	GG	GG	GG	GG	GG	GG	GA	GG	GG	GG	GG	GG	GG	GG	GG	GG
PZE-106061456	A/G	6	112248590	NA	NA	NA	NA	NA	NA	NA	AA	AA	AA	AA	AA	AA	AA	AA	GA	AA	AA	AA	AA	AA	AA	AA	AA	AA	AA	GA	AA	AA	AA	AA	AA	AA	AA	AA	AA	GA	AA	AA	AA	AA	AA	AA	AA	AA	AA
PZE-106061713	A/G	6	112514282	NA	NA	NA	NA	NA	NA	NA	GG	AA	AA	AA	GA	GA	AA	AA	GA	AA	AA	AA	GA	GA	GA	AA	AA	AA	AA	GA	AA	AA	AA	AA	AA	GA	GA	AA	AA	GA	AA	AA	AA	AA	AA	AA	AA	GA	AA
PZE-106062474	A/C	6	113268603	NA	NA	NA	NA	NA	NA	NA	CC	AA	AA	AA	AA	AA	AA	AA	CA	AA	AA	AA	CA	CA	CA	AA	AA	AA	AA	CA	AA	AA	AA	AA	AA	AA	AA	AA	AA	CA	AA	AA	AA	AA	AA	AA	AA	AA	AA
PZA00182.4	A/G	6	113558165	NA	NA	NA	NA	NA	NA	NA	AA	AA	AA	AA	AA	AA	AA	AA	GA	AA	AA	AA	GA	GA	GA	AA	AA	AA	AA	GA	AA	AA	AA	AA	AA	AA	AA	AA	AA	AA	AA	AA	AA	AA	AA	AA	AA	AA	AA
PZE-106062631	G/A	6	113591167	NA	NA	NA	NA	NA	NA	NA	AA	GG	GG	GG	GA	GA	GG	GG	GA	GG	GG	GG	GA	GA	GA	GG	GG	GG	GG	GG	GG	GG	GG	GG	GG	GG	GG	GG	GG	GA	GG	GG	GG	GG	GG	GG	GG	GG	GG
PZE-106062788	A/G	6	113875193	NA	NA	NA	NA	NA	NA	NA	GG	AA	AA	AA	GA	GA	AA	AA	GA	AA	AA	AA	GA	GA	GA	AA	AA	AA	AA	AA	AA	AA	AA	AA	AA	AA	AA	AA	AA	AA	AA	AA	AA	AA	AA	AA	AA	AA	AA
PZE-106062790	C/A	6	113881489	NA	NA	NA	NA	NA	NA	NA	AA	CC	CC	CC	CA	CA	CC	CC	CA	CC	CC	CC	CA	CA	CA	CC	CC	CC	CC	CC	CC	CC	CC	CC	CC	CC	CC	CC	CC	CC	CC	CC	CC	CC	CC	CC	CC	CC	CC
PZE-106062990	A/G	6	114178400	NA	NA	NA	NA	NA	NA	NA	AA	GG	GG	GG	GA	GA	GG	GG	GA	GG	GG	GG	AA	AA	AA	GG	GG	GG	GG	GA	GG	GG	GG	GG	GG	GG	GG	GG	GG	GG	GG	GG	GG	GG	GG	GG	GG	GG	GG
PZE-106062991	A/G	6	114178476	NA	NA	NA	NA	NA	NA	NA	AA	GG	GG	GG	GA	GA	GG	GG	GA	GG	GG	GG	AA	AA	AA	GG	GG	GG	GG	GA	GG	GG	GG	GG	GG	GG	GG	GG	GG	GA	GG	GG	GG	GG	GG	GG	GG	GG	GG
PZE-106063007	G/A	6	114181162	NA	NA	NA	NA	NA	NA	NA	GG	AA	AA	AA	GA	GA	AA	AA	GA	AA	AA	AA	GG	GG	GG	AA	AA	AA	AA	GA	AA	AA	AA	AA	AA	AA	AA	AA	AA	GA	AA	AA	AA	AA	AA	AA	AA	AA	AA
PZE-106063009	A/G	6	114185516	NA	NA	NA	NA	NA	NA	NA	AA	GG	GG	GG	GA	GA	GG	GG	GA	GG	GG	GG	AA	AA	AA	GG	GG	GG	GG	GA	GG	GG	GG	GG	GG	GG	GG	GG	GG	GA	GG	GG	GG	GG	GG	GG	GG	GG	GG
SYN29805	G/A	6	114738979	NA	NA	NA	NA	NA	NA	NA	GG	AA	AA	AA	GA	GA	AA	AA	GA	AA	AA	AA	GG	GG	GG	AA	AA	AA	AA	GA	AA	AA	AA	AA	AA	AA	AA	AA	AA	AA	AA	AA	AA	AA	AA	AA	AA	AA	AA
PZE-106063378	A/C	6	114925888	NA	NA	NA	NA	NA	NA	NA	CC	AA	AA	AA	AA	AA	AA	AA	CA	AA	AA	AA	CA	CA	CA	AA	AA	AA	AA	AA	AA	AA	AA	AA	AA	AA	AA	AA	AA	AA	AA	AA	AA	AA	AA	AA	AA	AA	AA
SYN35141	A/G	6	115294816	NA	NA	NA	NA	NA	NA	NA	AA	GG	GG	GG	GG	GG	GG	GG	GG	GG	GG	GG	AA	AA	AA	GG	GG	GG	GG	GG	GG	GG	GG	GG	GG	GG	GG	GG	GG	GG	GG	GG	GG	GG	GG	GG	GG	GG	GG
PZE-106064201	G/A	6	115754148	NA	NA	NA	NA	NA	NA	NA	AA	GG	GG	GG	GA	GA	GG	GG	GG	GG	GG	GG	GA	GA	GA	GG	GG	GG	GG	GA	GG	GG	GG	GG	GG	GG	GG	GG	GG	GA	GG	GG	GG	GG	GG	GG	GG	GG	GG
SYN7240	C/A	6	115901011	NA	NA	NA	NA	NA	NA	NA	CC	AA	AA	AA	AA	CC	AA	AA	AA	AA	AA	AA	CC	CC	CC	AA	AA	CC	CC	AA	AA	AA	AA	AA	AA	AA	AA	AA	AA	CC	CC	AA	AA	AA	AA	AA	CC	AA	AA
PZE-106064537	A/G	6	116330505	NA	NA	NA	NA	NA	NA	NA	AA	AA	AA	AA	AA	AA	AA	AA	AA	AA	AA	AA	AA	AA	AA	AA	AA	AA	AA	AA	AA	AA	AA	AA	AA	AA	AA	AA	AA	GA	AA	AA	AA	AA	AA	AA	AA	AA	AA
PZE-106064561	A/C	6	116334089	NA	NA	NA	NA	NA	NA	NA	CC	AA	AA	AA	CA	CA	AA	AA	AA	AA	AA	AA	CA	CA	CA	AA	AA	AA	AA	CA	AA	AA	AA	AA	AA	AA	AA	AA	AA	AA	AA	AA	AA	AA	AA	AA	AA	AA	AA
PZE-106064587	A/C	6	116343446	NA	NA	NA	NA	NA	NA	NA	AA	AA	AA	AA	AA	AA	AA	AA	CA	AA	AA	AA	AA	AA	AA	AA	AA	AA	AA	AA	AA	AA	AA	AA	AA	AA	AA	AA	AA	CA	AA	AA	AA	AA	AA	CA	AA	AA	AA
PZE-106064885	G/A	6	116895858	NA	NA	NA	NA	NA	NA	NA	GG	GG	GG	GG	GG	GG	GG	GG	GG	GG	GG	GG	GA	GA	GA	GG	GG	GG	GG	GG	GG	GG	GG	GG	GG	GG	GG	GG	GG	GA	GG	GG	GG	GG	GG	GG	GG	GG	GG
PZE-106065229	G/A	6	117528844	NA	NA	NA	NA	NA	NA	NA	GG	GG	GG	GG	GG	GG	GG	GG	GG	GG	GG	GG	GG	GG	GG	GG	GG	GG	GG	GA	GG	GG	GG	GG	GG	GG	GG	GG	GG	GA	GG	GG	GG	GG	GG	GG	GG	GG	GG
PZE-106065305	G/A	6	117586086	NA	NA	NA	NA	NA	NA	NA	GG	GG	GG	GG	GG	GG	GG	GG	GG	GG	GG	GG	GG	GG	GG	GG	GG	GG	GG	AA	GG	GG	GG	GG	GG	GG	GG	GG	GG	GG	GG	GG	GG	GG	GG	GG	GG	GG	GG
SYN23913	A/G	6	117797720	NA	NA	NA	NA	NA	NA	NA	AA	AA	AA	AA	AA	AA	AA	AA	AA	AA	AA	AA	GA	GA	GA	AA	AA	AA	AA	GA	AA	AA	AA	AA	AA	AA	AA	AA	AA	AA	AA	AA	AA	AA	AA	GA	AA	AA	AA
SYN23915	A/G	6	117798996	NA	NA	NA	NA	NA	NA	NA	AA	AA	AA	AA	AA	AA	AA	AA	AA	AA	AA	AA	AA	AA	AA	AA	AA	AA	AA	AA	AA	AA	AA	AA	AA	AA	AA	AA	AA	AA	AA	AA	AA	AA	AA	AA	AA	AA	AA
SYN23917	C/A	6	117799272	NA	NA	NA	NA	NA	NA	NA	CC	CC	CC	CC	CC	CC	CC	CC	CC	CC	CC	CC	CA	CA	CA	CC	CC	CC	CC	CA	CC	CC	CC	CC	CC	CC	CC	CC	CC	CC	CC	CC	CC	CC	CC	CC	CC	CC	CC
PZE-106066077	C/G	6	118150479	NA	NA	NA	NA	NA	NA	NA	CC	CC	CC	CC	CC	CC	CC	CC	GC	CC	CC	CC	GC	GC	GC	CC	CC	CC	CC	GC	CC	CC	CC	CC	CC	CC	CC	CC	CC	GC	CC	CC	CC	GC	CC	CC	CC	CC	CC
PZE-106067678	A/G	6	120640847	NA	NA	NA	NA	NA	NA	NA	AA	AA	AA	AA	AA	AA	AA	AA	GA	AA	AA	AA	GA	GA	GA	AA	AA	AA	AA	AA	AA	AA	AA	AA	AA	AA	AA	AA	AA	AA	AA	AA	AA	GA	AA	AA	AA	AA	AA
PZE-106068277	C/A	6	121214384	NA	NA	NA	NA	NA	NA	NA	CC	CC	CC	CC	CC	CC	CC	CC	CC	CC	CC	CC	AA	AA	AA	CC	CC	CC	CC	AA	CC	CC	CC	CC	CC	CC	CC	CC	CC	AA	CC	CC	CC	AA	CC	CC	CC	CC	CC
PZE-106068309	G/A	6	121237996	NA	NA	NA	NA	NA	NA	NA	GG	GG	GG	GG	GG	GG	GG	GG	GA	GG	GG	GG	GA	GA	GA	GG	GG	GG	GG	GA	GG	GG	GG	GG	GG	GG	GG	GG	GG	GA	GG	GG	GG	GA	GG	GG	GG	GG	GG
PZE-106068886	A/C	6	122248366	NA	NA	NA	NA	NA	NA	NA	AA	AA	AA	AA	AA	AA	AA	AA	AA	AA	AA	AA	CA	CA	CA	AA	AA	AA	AA	AA	AA	AA	AA	AA	AA	AA	AA	AA	AA	AA	AA	AA	AA	CA	AA	AA	AA	AA	AA
SYN23360	A/G	6	122404594	NA	NA	NA	NA	NA	NA	NA	GG	AA	AA	AA	GA	GA	AA	AA	AA	AA	AA	AA	GA	GA	GA	AA	AA	AA	AA	AA	AA	AA	AA	AA	AA	AA	AA	AA	AA	GA	AA	AA	AA	GA	AA	AA	AA	AA	AA
PZE-106069732	A/C	6	123387220	NA	NA	NA	NA	NA	NA	NA	CC	AA	AA	AA	CA	CA	AA	AA	AA	AA	AA	AA	CA	CA	CA	AA	AA	AA	AA	CA	AA	AA	AA	AA	AA	AA	AA	AA	AA	CA	AA	AA	AA	AA	AA	AA	AA	AA	AA
SYN38352	A/G	6	123606365	NA	NA	NA	NA	NA	NA	NA	GG	AA	AA	AA	GA	GA	AA	AA	AA	AA	AA	AA	GA	GA	GA	AA	AA	AA	AA	AA	AA	AA	AA	AA	AA	AA	AA	AA	AA	AA	AA	AA	AA	AA	AA	AA	AA	AA	AA
PZE-106070038	G/A	6	124023338	NA	NA	NA	NA	NA	NA	NA	GG	GG	GG	GG	GG	GG	GG	GG	GA	GG	GG	GG	GG	GG	GG	GG	GG	GG	GG	GA	GG	GG	GG	GG	GG	GG	GG	GG	GG	GA	GG	GG	GG	GG	GG	GG	GG	GG	GG
SYN7543	A/G	6	124532624	NA	NA	NA	NA	NA	NA	NA	AA	AA	AA	AA	AA	AA	AA	AA	GA	AA	AA	AA	AA	AA	AA	AA	AA	AA	AA	GA	AA	AA	AA	AA	AA	AA	AA	AA	AA	AA	AA	AA	AA	AA	AA	AA	AA	AA	AA
PZE-106070387	G/A	6	124544334	NA	NA	NA	NA	NA	NA	NA	GG	GG	GG	GG	GG	GG	GG	GG	GA	GG	GG	GG	GG	GG	GG	GG	GG	GG	GG	GA	GG	GG	GG	GG	GG	GG	GG	GG	GG	GG	GG	GG	GG	GG	GG	GG	GG	GG	GG
PZE-106070392	A	6	124545703	NA	NA	NA	NA	NA	NA	NA	AA	AA	AA	AA	AA	AA	AA	AA	AA	AA	AA	AA	AA	AA	AA	AA	AA	AA	AA	AA	AA	AA	AA	AA	AA	AA	AA	AA	AA	AA	AA	AA	AA	AA	AA	AA	AA	AA	AA
PZE-106070677	A/G	6	124967343	NA	NA	NA	NA	NA	NA	NA	GG	AA	AA	AA	GA	GA	AA	AA	GA	AA	AA	AA	GA	GA	GA	AA	AA	AA	AA	AA	AA	AA	AA	AA	AA	AA	AA	GA	AA	GA	AA	AA	AA	AA	AA	AA	AA	AA	AA
PZE-106070979	A/C	6	125452957	NA	NA	NA	NA	NA	NA	NA	AA	AA	CC	AA	AA	AA	AA	AA	AA	AA	AA	AA	AA	AA	AA	AA	AA	AA	CC	CC	CC	AA	AA	AA	AA	AA	AA	CC	CC	CC	AA	AA	AA	AA	AA	AA	AA	AA	CC
PZE-106071255	G/A	6	125881396	NA	NA	NA	NA	NA	NA	NA	AA	GG	GG	GG	GA	GA	GG	GG	GA	GG	GG	GG	GA	GA	GA	GG	GG	GG	GG	GA	GG	GG	GG	GG	GG	GG	GG	GA	GG	GA	GG	GG	GG	GG	GG	GG	GG	GG	GG
PZE-106071725	A/C	6	127446366	NA	NA	NA	NA	NA	NA	NA	AA	AA	AA	AA	AA	AA	AA	AA	AA	AA	AA	AA	CA	CA	CA	AA	AA	AA	AA	AA	AA	AA	AA	AA	AA	AA	AA	AA	AA	AA	AA	AA	AA	CA	AA	AA	AA	AA	AA
PZE-106072032	A	6	127688760	NA	NA	NA	NA	NA	NA	NA	AA	AA	AA	AA	AA	AA	AA	AA	AA	AA	AA	AA	AA	AA	AA	AA	AA	AA	AA	AA	AA	AA	AA	AA	AA	AA	AA	AA	AA	AA	AA	AA	AA	AA	AA	AA	AA	AA	AA
PZE-106072609	G/A	6	128207560	NA	NA	NA	NA	NA	NA	NA	AA	GG	GG	GG	GA	GA	GG	GG	GA	GG	GG	GG	GA	GA	GA	GG	GG	GG	GG	GA	GG	GG	GG	GG	GG	GG	GG	GG	GG	GG	GG	GG	GG	GA	GG	GG	GG	GG	GG
PUT-163a-149111766-970	A/G	6	129361537	NA	NA	NA	NA	NA	NA	NA	AA	AA	AA	AA	AA	AA	AA	AA	GA	AA	AA	AA	GA	GA	GA	AA	AA	AA	AA	AA	AA	AA	AA	AA	AA	AA	AA	AA	AA	AA	AA	AA	AA	AA	AA	AA	AA	AA	AA
PUT-163a-149111766-972	C/A	6	129361625	NA	NA	NA	NA	NA	NA	NA	CC	CC	CC	CC	CC	CC	CC	CC	CA	CC	CC	CC	CA	CA	CA	CC	CC	CC	CC	CC	CC	CC	CC	CC	CC	CC	CC	CC	CC	CC	CC	CC	CC	CC	CC	CC	CC	CC	CC
PZE-106074750	A/C	6	129971613	NA	NA	NA	NA	NA	NA	NA	CC	AA	AA	AA	AA	CA	AA	AA	AA	AA	AA	AA	CA	CA	CA	AA	AA	AA	AA	CA	AA	AA	AA	AA	AA	AA	AA	AA	AA	AA	AA	AA	AA	AA	AA	AA	AA	AA	AA
PZE-106075075	A/G	6	130133933	NA	NA	NA	NA	NA	NA	NA	GG	AA	AA	AA	AA	GA	AA	AA	GA	AA	AA	AA	GA	GA	GA	AA	AA	AA	AA	GA	AA	AA	AA	AA	AA	AA	AA	AA	AA	GA	AA	AA	AA	AA	AA	AA	AA	AA	AA
PZE-106076215	A/C	6	131760522	NA	NA	NA	NA	NA	NA	NA	AA	AA	AA	AA	AA	AA	AA	AA	CA	AA	AA	AA	AA	AA	AA	AA	AA	AA	AA	CA	AA	AA	AA	AA	AA	AA	AA	CA	CA	CA	AA	AA	AA	AA	AA	AA	AA	AA	AA
PZE-106076346	A/G	6	131981702	NA	NA	NA	NA	NA	NA	NA	AA	AA	GA	AA	AA	AA	AA	AA	GA	AA	AA	AA	GA	GA	GA	AA	AA	AA	AA	GA	AA	AA	AA	AA	AA	AA	AA	GA	GA	AA	AA	AA	AA	AA	AA	AA	AA	AA	AA
PZE-106076357	A/C	6	131990301	NA	NA	NA	NA	NA	NA	NA	AA	CC	CC	CC	CC	AA	CC	CC	CC	CC	CC	CC	AA	AA	AA	CC	CC	CC	CC	CC	CC	CC	CC	CC	CC	CC	CC	CC	CC	CC	CC	CC	CC	CA	CC	CC	CC	CC	CC
PZE-106077036	G/A	6	132431129	NA	NA	NA	NA	NA	NA	NA	AA	GG	GG	GG	GG	GA	GG	GG	GA	GG	GG	GG	GA	GA	GA	GG	GG	GG	GG	GG	GG	GG	GG	GG	GG	GG	GG	GG	GG	GG	GG	GG	GG	GG	GG	GG	GG	GG	GG
PZE-106077056	A/G	6	132456719	NA	NA	NA	NA	NA	NA	NA	AA	AA	AA	AA	AA	AA	AA	AA	GA	AA	AA	AA	AA	AA	AA	AA	AA	AA	AA	AA	AA	AA	AA	AA	AA	AA	AA	GA	GA	GA	AA	AA	AA	AA	AA	AA	AA	AA	AA
PZE-106077683	G/A	6	132936718	NA	NA	NA	NA	NA	NA	NA	GG	GG	GG	GG	GG	GG	GG	GG	GG	GG	GG	GG	GG	GG	GG	GG	GG	GG	GG	GG	GG	GG	GG	GG	GG	GG	GG	GG	GG	GA	GG	GG	GG	GG	GG	GG	GG	GG	GG
PZE-106077743	G/A	6	132955099	NA	NA	NA	NA	NA	NA	NA	GG	GG	GG	GG	GG	GG	GG	GG	GG	GG	GG	GG	GG	GG	GG	GG	GG	GG	GG	GG	GG	GG	GG	GG	GG	GG	GG	GG	GG	GA	GG	GG	GG	GG	GG	GG	GG	GG	GG
PZE-106078419	A/G	6	133836167	NA	NA	NA	NA	NA	NA	NA	AA	AA	AA	AA	AA	AA	AA	GA	GA	AA	AA	AA	GA	GA	GA	AA	AA	AA	AA	GA	AA	AA	AA	AA	AA	AA	AA	GA	GA	GA	AA	AA	AA	GA	AA	AA	AA	AA	GA
PZE-106078719	G/A	6	134460941	NA	NA	NA	NA	NA	NA	NA	GG	AA	AA	AA	AA	GA	AA	AA	AA	AA	AA	AA	GG	GG	GG	AA	AA	AA	AA	GA	AA	AA	AA	AA	AA	AA	AA	AA	AA	AA	AA	AA	AA	GA	AA	AA	AA	AA	AA
PZE-106078723	A/C	6	134461413	NA	NA	NA	NA	NA	NA	NA	AA	CC	CC	CC	CC	CA	CC	CC	CC	CC	CC	CC	AA	AA	AA	CC	CC	CC	CC	CA	CC	CC	CC	CC	CC	CC	CC	CC	CC	CC	CC	CC	CC	CA	CC	CC	CC	CC	CC
PZE-106078726	A/G	6	134461547	NA	NA	NA	NA	NA	NA	NA	AA	GG	GG	GG	GG	GG	GG	GG	GG	GG	GG	GG	AA	AA	AA	GG	GG	GG	GG	GG	GG	GG	GG	GG	GG	GG	GG	GG	GG	GG	GG	GG	GG	GG	GG	GG	GG	GG	GG
PZE-106078845	A/C	6	134651274	NA	NA	NA	NA	NA	NA	NA	AA	CC	CC	CC	CC	CA	CC	CC	CC	CC	CC	CC	AA	AA	AA	CC	CC	CC	CC	CA	CC	CC	CC	CC	CC	CC	CC	CC	CC	CC	CC	CC	CC	CA	CC	CC	CC	CC	CC
PZE-106078910	G/A	6	134657125	NA	NA	NA	NA	NA	NA	NA	GG	AA	AA	AA	AA	GA	AA	AA	AA	AA	AA	AA	GG	GG	GG	AA	AA	AA	AA	GA	AA	AA	AA	AA	AA	AA	AA	AA	AA	AA	AA	AA	AA	GA	AA	AA	AA	AA	AA
PZE-106078990	G/A	6	134846181	NA	NA	NA	NA	NA	NA	NA	GG	AA	AA	AA	AA	GA	AA	AA	AA	AA	AA	AA	GG	GG	GG	AA	AA	AA	AA	GA	AA	AA	AA	AA	AA	AA	AA	AA	AA	AA	AA	AA	AA	GA	AA	AA	AA	AA	AA
PZE-106079085	A/G	6	134863316	NA	NA	NA	NA	NA	NA	NA	GG	AA	AA	AA	AA	AA	AA	AA	AA	AA	AA	AA	GG	GG	GG	AA	AA	AA	AA	AA	AA	AA	AA	AA	AA	AA	AA	AA	AA	AA	AA	AA	AA	AA	AA	AA	AA	AA	AA
SYN35781	G/A	6	134904332	NA	NA	NA	NA	NA	NA	NA	GG	AA	AA	AA	AA	GA	AA	AA	AA	AA	AA	AA	GG	GG	GG	AA	AA	AA	AA	GA	AA	AA	AA	AA	AA	AA	AA	AA	AA	AA	AA	AA	AA	GA	AA	AA	AA	AA	AA
PZE-106079198	A/G	6	135128415	NA	NA	NA	NA	NA	NA	NA	AA	GG	GG	GG	GG	GA	GG	GG	GG	GG	GG	GG	AA	AA	AA	GG	GG	GG	GG	GA	GG	GG	GG	GG	GG	GG	GG	GG	GG	GG	GG	GG	GG	GA	GG	GG	GG	GG	GG
SYN36674	A/G	6	135143457	NA	NA	NA	NA	NA	NA	NA	AA	GG	GG	GG	GG	GA	GG	GG	GG	GG	GG	GG	AA	AA	AA	GG	GG	GG	GG	GA	GG	GG	GG	GG	GG	GG	GG	GG	GG	GG	GG	GG	GG	GA	GG	GG	GG	GG	GG
PZE-106079297	G/A	6	135352458	NA	NA	NA	NA	NA	NA	NA	AA	GG	GG	GG	GG	GG	GG	GG	GG	GG	GG	GG	AA	AA	AA	GG	GG	GG	GG	GG	GG	GG	GG	GG	GG	GG	GG	GG	GG	GG	GG	GG	GG	GG	GG	GG	GG	GG	GG
PZE-106079723	G/A	6	136006812	NA	NA	NA	NA	NA	NA	NA	AA	GG	GG	GG	GG	GA	GG	GG	GG	GG	GG	GG	GA	GA	GA	GG	GG	GG	GG	GA	GG	GG	GG	GG	GG	GG	GG	GG	GG	GG	GG	GG	GG	GG	GG	GG	GG	GG	GG
SYN27109	G/A	6	136015070	NA	NA	NA	NA	NA	NA	NA	GG	AA	AA	AA	AA	GA	AA	AA	AA	AA	AA	AA	GG	GG	GG	AA	AA	AA	AA	GA	AA	AA	AA	AA	AA	AA	AA	AA	AA	GA	AA	AA	AA	AA	AA	AA	AA	AA	AA
SYN27110	A/C	6	136016953	NA	NA	NA	NA	NA	NA	NA	CC	AA	AA	AA	AA	CA	AA	AA	AA	AA	AA	AA	CA	CA	CA	AA	AA	AA	AA	CA	AA	AA	AA	AA	AA	AA	AA	AA	AA	AA	AA	AA	AA	AA	AA	AA	AA	AA	AA
PZE-106079805	G/A	6	136253167	NA	NA	NA	NA	NA	NA	NA	AA	GG	GG	GG	GG	GA	GG	GG	GG	GG	GG	GG	GA	GA	GA	GG	GG	GG	GG	GA	GG	GG	GG	GG	GG	GG	GG	GG	GG	GG	GG	GG	GG	GG	GG	GG	GG	GG	GG
SYN36209	A/G	6	136256739	NA	NA	NA	NA	NA	NA	NA	GG	AA	AA	AA	AA	GA	AA	AA	AA	AA	AA	AA	GA	GA	GA	AA	AA	AA	AA	GA	AA	AA	AA	AA	AA	AA	AA	AA	AA	AA	AA	AA	AA	AA	AA	AA	AA	AA	AA
PZE-106079922	C/A	6	136408407	NA	NA	NA	NA	NA	NA	NA	CC	CC	CC	CC	CC	CC	CC	CC	CC	CC	CC	CC	CA	CA	CA	CC	CC	CC	CC	CC	CC	CC	CC	CC	CC	CC	CC	CA	CA	CC	CC	CC	CC	CC	CC	CC	CC	CC	CC
PZE-106080884	G/A	6	137826260	NA	NA	NA	NA	NA	NA	NA	AA	GG	GG	GG	GG	GG	GG	GG	GG	GG	GG	GG	GA	GA	GA	GG	GG	GG	GG	GG	GG	GG	GG	GG	GG	GG	GG	GG	GG	GG	GG	GG	GG	GA	GG	GG	GG	GG	GG
PZE-106081058	C/A	6	138185941	NA	NA	NA	NA	NA	NA	NA	AA	CC	CC	CC	CC	CA	CC	CC	CA	CC	CC	CC	CA	CA	CA	CC	CC	CC	CC	CA	CC	CC	CC	CC	CC	CC	CC	CA	CA	CA	CC	CC	CC	CC	CC	CC	CC	CC	CC
PZE-106081334	G/A	6	138434614	NA	NA	NA	NA	NA	NA	NA	GG	GG	GG	GG	GG	GG	GG	GG	GG	GG	GG	GG	GA	GA	GA	GG	GG	GG	GG	GG	GG	GG	GG	GG	GG	GG	GG	GA	GA	GA	GG	GG	GG	GA	GG	GG	GG	GG	GG
PZE-106081873	G/A	6	138930012	NA	NA	NA	NA	NA	NA	NA	GG	GG	GG	GG	GG	GG	GG	GG	GG	GG	GG	GG	GG	GG	GG	GG	GG	GG	GG	GG	GG	GG	GG	GG	GG	GG	GG	GG	GG	GG	GG	GG	GG	GG	GG	GG	GG	GG	GG
PZE-106083557	C/A	6	140848748	NA	NA	NA	NA	NA	NA	NA	AA	CC	CC	CC	CC	CC	CC	CC	CA	CC	CC	CC	CA	CA	CA	CC	CC	CC	CC	CC	CC	CC	CC	CC	CC	CC	CC	CA	CA	CC	CC	CC	CC	CC	CC	CC	CC	CC	CC
PZE-106083588	G/A	6	140871676	NA	NA	NA	NA	NA	NA	NA	GG	GG	GG	GG	GG	GA	GG	GG	GA	GG	GG	GG	GA	GA	GA	GG	GG	GG	GG	GA	GG	GG	GG	GG	GG	GG	GG	GG	GG	GG	GG	GG	GG	GA	GG	GG	GG	GG	GG
PZE-106083873	G/A	6	141080410	NA	NA	NA	NA	NA	NA	NA	AA	GG	GG	GG	GG	GG	GG	GG	GG	GG	GG	GG	GA	GA	GA	GG	GG	GG	GG	GG	GG	GG	GG	GG	GG	GG	GG	GG	GG	GG	GG	GG	GG	GG	GG	GG	GG	GG	GG
PZE-106085784	A/G	6	142821565	NA	NA	NA	NA	NA	NA	NA	AA	AA	AA	AA	AA	GA	AA	AA	AA	AA	AA	AA	AA	AA	AA	AA	AA	AA	AA	GA	AA	AA	AA	AA	AA	AA	AA	GA	GA	AA	AA	AA	AA	AA	AA	AA	AA	AA	AA
SYN22024	A/G	6	143954291	NA	NA	NA	NA	NA	NA	NA	AA	AA	AA	AA	AA	GA	AA	AA	AA	AA	AA	AA	AA	AA	AA	AA	AA	AA	AA	GA	AA	AA	AA	AA	AA	AA	AA	AA	AA	AA	AA	AA	AA	AA	AA	AA	AA	AA	AA
PZE-106086588	G/A	6	143962014	NA	NA	NA	NA	NA	NA	NA	GG	GG	GG	GG	GG	GA	GG	GG	GG	GG	GG	GG	GG	GG	GG	GG	GG	GG	GG	GA	GG	GG	GG	GG	GG	GG	GG	GG	GG	GG	GG	GG	GG	GG	GG	GG	GG	GG	GG
SYN22032	C/A	6	143983474	NA	NA	NA	NA	NA	NA	NA	CC	CC	CC	CC	CC	CC	CC	CC	CC	CC	CC	CC	CC	CC	CC	CC	CC	CC	CC	CC	CC	CC	CC	CC	CC	CC	CC	CA	CA	CA	CC	CC	CC	CC	CC	CC	CC	CC	CC
PZE-106086811	A/G	6	144118775	NA	NA	NA	NA	NA	NA	NA	AA	AA	AA	AA	AA	AA	AA	AA	AA	AA	AA	AA	AA	AA	AA	AA	AA	AA	AA	AA	AA	AA	AA	AA	AA	AA	AA	GA	GA	GA	AA	AA	AA	AA	AA	AA	AA	AA	AA
PZE-106087627	A/G	6	145180751	NA	NA	NA	NA	NA	NA	NA	AA	GG	GG	GG	GG	GG	GG	GG	GA	GG	GG	GG	AA	AA	AA	GG	GG	GG	GG	GG	GG	GG	GG	GG	GG	GG	GG	GA	GA	GA	GG	GG	GG	GA	GG	GG	GG	GG	GG
PZE-106088503	G/A	6	146121096	NA	NA	NA	NA	NA	NA	NA	GG	GG	GG	GG	GG	GA	GG	GG	GG	GG	GG	GG	GA	GA	GA	GG	GG	GG	GG	GA	GG	GG	GG	GG	GG	GG	GG	GG	GG	GA	GG	GG	GG	GA	GG	GG	GG	GG	GG
PZE-106088981	A/G	6	146477678	NA	NA	NA	NA	NA	NA	NA	AA	AA	AA	AA	AA	AA	AA	AA	AA	AA	AA	AA	AA	AA	AA	AA	AA	AA	AA	AA	AA	AA	AA	AA	AA	AA	AA	AA	AA	AA	AA	AA	AA	AA	AA	AA	AA	AA	AA
SYN26073	G/A	6	146694583	NA	NA	NA	NA	NA	NA	NA	GG	AA	AA	AA	AA	GA	AA	AA	AA	AA	AA	AA	GG	GG	GG	AA	AA	AA	AA	GA	AA	AA	AA	AA	AA	AA	AA	AA	AA	AA	AA	AA	AA	GA	AA	AA	AA	AA	AA
PZE-106089516	C/A	6	146866581	NA	NA	NA	NA	NA	NA	NA	CC	CC	CC	CC	CC	CA	CC	CC	CC	CC	CC	CC	CA	CA	CA	CC	CC	CC	CC	CA	CC	CC	CC	CC	CC	CC	CC	CC	CC	CC	CC	CC	CC	CA	CC	CC	CC	CC	CC
SYN6220	G/A	6	146973183	NA	NA	NA	NA	NA	NA	NA	GG	AA	AA	AA	AA	AA	AA	AA	GA	AA	AA	AA	GG	GG	GG	AA	AA	AA	AA	GA	AA	AA	AA	AA	AA	AA	AA	GA	GA	AA	AA	AA	AA	AA	AA	AA	AA	AA	AA
PZE-106090377	G/A	6	147338068	NA	NA	NA	NA	NA	NA	NA	AA	GG	GG	GG	GG	GA	GG	GG	GA	GG	GG	GG	GA	GA	GA	GG	GG	GG	GG	GA	GG	GG	GG	GG	GG	GG	GG	GA	GA	GG	GG	GG	GG	GG	GG	GG	GG	GG	GG
PZE-106090459	A/C	6	147425476	NA	NA	NA	NA	NA	NA	NA	AA	AA	AA	AA	AA	AA	AA	AA	CA	AA	AA	AA	AA	AA	AA	AA	AA	AA	AA	AA	AA	AA	AA	AA	AA	AA	AA	AA	CA	CA	AA	AA	AA	AA	AA	AA	AA	AA	AA
SYN4646	A/G	6	147717038	NA	NA	NA	NA	NA	NA	NA	AA	AA	AA	AA	AA	AA	AA	AA	AA	AA	AA	AA	GA	GA	GA	AA	AA	AA	AA	AA	AA	AA	AA	AA	AA	AA	AA	GG	GG	AA	AA	AA	AA	GG	GG	AA	AA	AA	AA
SYN4655	G/A	6	147718327	NA	NA	NA	NA	NA	NA	NA	AA	GG	GG	GG	GG	GA	GG	GG	GG	GG	GG	GG	GA	GA	GA	GG	GG	GG	GG	GG	GG	GG	GG	GG	GG	GG	GG	GG	GG	GA	GG	GG	GG	GG	GG	GG	GG	GG	GG
SYN29972	G/A	6	150071479	NA	NA	NA	NA	NA	NA	NA	AA	GG	GG	GG	GG	GA	GG	GG	GG	GG	GG	GG	GA	NN	GA	GG	GG	GG	GG	GG	GG	GG	GG	GG	GG	GG	GG	GG	GG	GA	GG	GG	GG	GA	GG	GG	GG	GG	GG
SYN5242	G/A	6	150465629	NA	NA	NA	NA	NA	NA	NA	GG	GG	GG	GG	GG	GA	GG	GG	GG	GG	GG	GG	GA	GA	GA	GG	GG	GG	GG	GG	GG	GG	GG	GG	GG	GG	GG	GG	GG	GG	GG	GG	GG	GG	GG	GG	GG	GG	GG
SYN4807	A/G	6	150686081	NA	NA	NA	NA	NA	NA	NA	GG	AA	AA	AA	AA	GA	AA	AA	AA	AA	AA	AA	GA	GA	GA	AA	AA	AA	AA	AA	AA	AA	AA	AA	AA	AA	AA	AA	AA	AA	AA	AA	AA	AA	AA	AA	AA	AA	AA
SYN11816	C	6	150737685	NA	NA	NA	NA	NA	NA	NA	CC	CC	CC	CC	CC	CC	CC	CC	CC	CC	CC	CC	CC	CC	CC	CC	CC	CC	CC	CC	CC	CC	CC	CC	CC	CC	CC	CC	CC	CC	CC	CC	CC	CC	CC	CC	CC	CC	CC
PZE-106097407	A/G	6	151453347	NA	NA	NA	NA	NA	NA	NA	AA	AA	AA	AA	AA	AA	AA	GA	AA	AA	AA	AA	GA	GA	GA	AA	AA	AA	GA	GA	AA	AA	AA	AA	AA	GA	AA	GA	GA	GA	AA	AA	AA	AA	AA	AA	AA	AA	AA
PZE-106097584	G/A	6	151486586	NA	NA	NA	NA	NA	NA	NA	GG	AA	AA	AA	AA	AA	AA	AA	AA	AA	AA	AA	GG	GG	GG	AA	AA	AA	AA	GA	AA	AA	AA	AA	AA	AA	AA	GA	GA	GA	AA	AA	AA	AA	AA	AA	AA	AA	AA
SYN35959	A/C	6	151638512	NA	NA	NA	NA	NA	NA	NA	AA	AA	AA	AA	AA	CA	AA	AA	AA	AA	AA	AA	AA	AA	AA	AA	AA	AA	AA	CA	AA	AA	AA	AA	AA	AA	AA	AA	AA	AA	AA	AA	AA	AA	AA	AA	AA	AA	AA
PZE-106097959	G/A	6	151784505	NA	NA	NA	NA	NA	NA	NA	AA	GG	GG	GG	GG	GA	GG	GG	GG	GG	GG	GG	GA	GA	GA	GG	GG	GG	GG	GA	GG	GG	GG	GG	GG	GG	GG	GG	GG	GG	GG	GG	GG	GA	GG	GG	GG	GG	GG
PZE-106098066	A/G	6	151872752	NA	NA	NA	NA	NA	NA	NA	GG	AA	AA	AA	AA	GA	AA	AA	AA	AA	AA	AA	GA	GA	GA	AA	AA	AA	AA	GA	AA	AA	AA	AA	AA	AA	AA	AA	AA	AA	AA	AA	AA	GA	AA	AA	AA	AA	AA
SYN31854	G/A	6	152126911	NA	NA	NA	NA	NA	NA	NA	GG	GG	GG	GG	GG	GA	GG	GG	GG	GG	GG	GG	GG	GG	GG	GG	GG	GG	GG	GG	GG	GG	GG	GG	GG	GG	GG	GG	GG	GG	GG	GG	GG	GG	GG	GG	GG	GG	GG
SYN16940	G/A	6	152286377	NA	NA	NA	NA	NA	NA	NA	GG	AA	AA	AA	AA	GA	AA	AA	AA	AA	AA	AA	GG	GG	GG	AA	AA	AA	AA	GA	AA	AA	AA	AA	AA	AA	AA	AA	AA	GA	AA	AA	AA	GA	AA	AA	AA	AA	AA
PZE-106099478	A/G	6	152935411	NA	NA	NA	NA	NA	NA	NA	GG	AA	AA	AA	AA	GA	AA	AA	AA	AA	AA	AA	GA	GA	GA	AA	AA	AA	AA	AA	AA	AA	AA	AA	AA	AA	AA	AA	AA	GA	AA	AA	AA	GA	AA	AA	AA	AA	AA
SYN19379	A/C	6	152947840	NA	NA	NA	NA	NA	NA	NA	CC	AA	AA	AA	AA	CA	AA	CA	AA	AA	AA	AA	CA	CA	CA	AA	AA	CA	CA	AA	AA	AA	AA	AA	AA	AA	AA	CA	CA	CA	AA	AA	AA	AA	AA	AA	AA	AA	AA
SYN24056	G/A	6	153625399	NA	NA	NA	NA	NA	NA	NA	GG	GG	GG	GG	GG	GG	GG	GG	GG	GG	GG	GG	GG	GG	GG	GG	GG	GG	GG	GG	GG	GG	GG	GG	GG	GG	GG	GG	GG	GG	GG	GG	GG	GG	GG	GG	GG	GG	GG
PZE-106101278	G/A	6	153766198	NA	NA	NA	NA	NA	NA	NA	GG	AA	AA	AA	AA	GA	AA	AA	AA	AA	AA	AA	GG	GG	GG	AA	AA	AA	AA	AA	AA	AA	AA	AA	AA	AA	AA	AA	AA	AA	AA	AA	AA	GA	AA	AA	AA	AA	AA
PZE-106102127	A/C	6	154174708	NA	NA	NA	NA	NA	NA	NA	AA	AA	AA	AA	AA	AA	AA	AA	AA	AA	AA	AA	CA	CA	CA	AA	AA	AA	AA	AA	AA	AA	AA	AA	AA	AA	AA	CA	CA	CA	AA	AA	AA	CA	AA	AA	AA	AA	AA
PZE-106102131	A/G	6	154194879	NA	NA	NA	NA	NA	NA	NA	AA	AA	AA	AA	AA	AA	AA	AA	AA	AA	AA	AA	GA	GA	GA	AA	AA	AA	AA	AA	AA	AA	AA	AA	AA	AA	AA	AA	AA	GA	AA	AA	AA	GA	AA	AA	AA	AA	AA
PZE-106102395	G/A	6	154326722	NA	NA	NA	NA	NA	NA	NA	GG	GG	GG	GG	GG	GA	GG	GG	GG	GG	GG	GG	GG	GG	GG	GG	GG	GG	GG	GG	GG	GG	GG	GG	GG	GG	GG	GG	GG	GG	GG	GG	GG	GG	GG	GG	GG	GG	GG
PZE-106104150	A/G	6	155456993	NA	NA	NA	NA	NA	NA	NA	AA	AA	AA	AA	AA	AA	AA	AA	AA	AA	AA	AA	AA	AA	AA	AA	AA	AA	AA	GA	AA	AA	AA	AA	AA	AA	AA	AA	AA	AA	AA	AA	AA	AA	AA	AA	AA	AA	AA
PZE-106105143	A/G	6	155654988	NA	NA	NA	NA	NA	NA	NA	AA	GG	GG	GG	GG	GA	GG	GG	GG	GG	GG	GG	AA	AA	AA	GG	GG	GG	GG	GG	GG	GG	GG	GG	GG	GG	GG	GG	GG	GA	GG	GG	GG	GG	GG	GG	GG	GG	GG
PZE-106105801	A/G	6	156215907	NA	NA	NA	NA	NA	NA	NA	AA	GG	GG	GG	GG	GA	GG	GG	GG	GG	GG	GG	AA	AA	AA	GG	GG	GG	GG	GG	GG	GG	GG	GG	GG	GG	GG	GG	GG	GA	GG	GG	GG	GG	GG	GG	GG	GG	GG
PZE-106106978	A/G	6	156750062	NA	NA	NA	NA	NA	NA	NA	AA	AA	AA	AA	AA	AA	AA	AA	AA	AA	AA	AA	GA	GA	GA	AA	AA	AA	AA	AA	AA	AA	AA	AA	AA	AA	AA	AA	AA	GA	AA	AA	AA	AA	AA	AA	AA	AA	AA
PZE-106108187	A/C	6	157380791	NA	NA	NA	NA	NA	NA	NA	CC	AA	AA	AA	AA	CA	AA	AA	AA	AA	AA	AA	CA	CA	CA	AA	AA	AA	AA	CA	AA	AA	AA	AA	AA	AA	AA	AA	AA	CA	AA	AA	AA	CA	AA	AA	AA	AA	AA
SYN4000	C/A	6	157738286	NA	NA	NA	NA	NA	NA	NA	CC	AA	AA	AA	AA	AA	AA	AA	AA	AA	AA	AA	CC	CC	CC	AA	AA	AA	AA	AA	AA	AA	AA	AA	AA	AA	AA	AA	AA	AA	AA	AA	AA	AA	AA	AA	AA	AA	AA
SYN3998	A/C	6	157771445	NA	NA	NA	NA	NA	NA	NA	AA	CC	CC	CC	CC	CC	CC	CC	CC	CC	CC	CC	AA	AA	AA	CC	CC	CC	CC	CC	CC	CC	CC	CC	CC	CC	CC	CC	CC	CA	CC	CC	CC	CC	CC	CC	CC	CC	CC
SYN38080	G/A	6	158091597	NA	NA	NA	NA	NA	NA	NA	GG	GG	GG	GG	GG	GA	GG	GG	GG	GG	GG	GG	GG	GG	GG	GG	GG	GG	GG	GA	GG	GG	GG	GG	GG	GG	GG	GG	GG	GG	GG	GG	GG	GG	GG	GG	GG	GG	GG
SYN19160	A/C	6	158274830	NA	NA	NA	NA	NA	NA	NA	CC	AA	AA	AA	CC	AA	AA	AA	AA	AA	AA	AA	AA	AA	AA	AA	AA	AA	AA	AA	AA	AA	AA	CC	AA	AA	AA	AA	AA	AA	AA	CA	CC	AA	AA	AA	AA	AA	AA
PZE-106109825	C	6	158366537	NA	NA	NA	NA	NA	NA	NA	CC	CC	CC	CC	CC	CC	CC	CC	CC	CC	CC	CC	CC	CC	CC	CC	CC	CC	CC	CC	CC	CC	CC	CC	CC	CC	CC	CC	CC	CC	CC	CC	CC	CC	CC	CC	CC	CC	CC
SYN10780	G/A	6	158445729	NA	NA	NA	NA	NA	NA	NA	GG	GG	GG	GG	GG	GG	GG	GG	GG	GG	GG	GG	GG	GG	GG	GG	GG	GG	GG	GG	GG	GG	GG	GG	GG	GG	GG	GA	GA	GG	GG	GG	GG	GG	GG	GG	GG	GG	GG
SYN10787	G/A	6	158474996	NA	NA	NA	NA	NA	NA	NA	GG	AA	AA	AA	AA	GA	AA	AA	AA	AA	AA	AA	GG	GG	GG	AA	AA	AA	AA	GA	AA	AA	AA	AA	AA	AA	AA	AA	AA	AA	AA	AA	AA	GA	AA	AA	AA	AA	AA
SYN4194	A/G	6	158658793	NA	NA	NA	NA	NA	NA	NA	AA	AA	AA	AA	AA	GA	AA	AA	AA	AA	AA	AA	GA	GA	GA	AA	AA	AA	AA	AA	AA	AA	AA	AA	AA	AA	AA	GA	GA	GA	AA	AA	AA	GA	AA	AA	AA	AA	AA
SYN26189	G/A	6	159623893	NA	NA	NA	NA	NA	NA	NA	GG	AA	AA	AA	AA	AA	AA	AA	AA	AA	AA	AA	GG	GG	GG	AA	AA	AA	AA	AA	AA	AA	AA	AA	AA	AA	AA	GA	GA	GA	AA	AA	AA	AA	AA	AA	AA	AA	AA
PZE-106115028	A/G	6	161131219	NA	NA	NA	NA	NA	NA	NA	AA	AA	AA	AA	AA	GA	AA	AA	AA	AA	AA	AA	AA	AA	AA	AA	AA	AA	AA	AA	AA	AA	AA	AA	AA	AA	AA	GA	GA	GA	AA	AA	AA	AA	AA	AA	AA	AA	AA
PZE-106115356	A/G	6	161454721	NA	NA	NA	NA	NA	NA	NA	AA	GG	GG	GG	GG	GG	GG	GG	GG	GG	GG	GG	AA	AA	AA	GG	GG	GG	GG	GG	GG	GG	GG	GG	GG	GA	GA	GA	GA	GG	GG	GG	GG	GA	GG	GG	GG	GG	GG
PZE-106116148	G	6	161728913	NA	NA	NA	NA	NA	NA	NA	GG	GG	GG	GG	GG	GG	GG	GG	GG	GG	GG	GG	GG	GG	GG	GG	GG	GG	GG	GG	GG	GG	GG	GG	GG	GG	GG	GG	GG	GG	GG	GG	GG	GG	GG	GG	GG	GG	GG
SYN9304	A/G	6	162015103	NA	NA	NA	NA	NA	NA	NA	GG	AA	AA	AA	AA	GA	AA	AA	AA	AA	AA	AA	GA	GA	GA	AA	AA	GA	AA	GA	AA	AA	AA	AA	AA	AA	AA	GA	GA	GA	AA	AA	AA	GA	AA	AA	AA	AA	AA
SYN24528	G/A	6	162544731	NA	NA	NA	NA	NA	NA	NA	GG	GG	GG	GG	GG	GG	GG	GG	GG	GG	GG	GG	GG	GG	GG	GG	GG	GG	GG	GG	GG	GG	GG	GG	GG	GG	GG	GG	GG	GG	GG	GG	GG	GG	GG	GG	GG	GG	GG
SYN22989	G/A	6	162686226	NA	NA	NA	NA	NA	NA	NA	AA	GG	GG	GG	GG	GA	GG	GG	GG	GG	GG	GG	GA	GA	GA	GG	GG	GA	GG	GG	GA	GG	GG	GG	GG	GG	GG	GA	GA	GG	GG	GG	GG	GG	GG	GG	GG	GG	GG
SYN34377	G/A	6	163178535	NA	NA	NA	NA	NA	NA	NA	GG	GG	GG	GG	GA	GA	GG	GG	GG	GG	GG	GG	GA	GA	GA	GG	GG	GG	GG	GG	GA	GG	GG	GG	GG	GA	GA	GA	GA	GG	GG	GG	GG	GG	GG	GG	GG	GG	GG
SYN19437	A/G	6	164678359	NA	NA	NA	NA	NA	NA	NA	GG	AA	GA	GA	GA	GA	GA	GA	GA	GA	GA	GA	GA	GA	GA	GA	GA	GA	GA	GA	GA	GA	GA	GA	GA	GA	GA	GA	GA	GA	GA	GA	GA	GA	GA	GA	GA	GA	AA
SYN10687	G/A	6	164852731	NA	NA	NA	NA	NA	NA	NA	GG	GG	GG	GG	GG	GG	GG	GG	GG	GG	GG	GG	GA	GA	GA	GG	GG	GG	GG	GG	GG	GG	GG	GG	GG	GG	GA	GG	GG	GG	GG	GG	GG	GG	GG	GG	GG	GG	GG
SYN11192	G/A	6	165162369	NA	NA	NA	NA	NA	NA	NA	AA	GG	GG	GG	GG	GG	GG	GG	GG	GG	GG	GG	GA	GA	GA	GG	GG	GA	GG	GG	GG	GG	GG	GG	GG	GG	GG	GG	GG	GA	GG	GG	GG	GG	GG	GG	GG	GG	GG
SYN38610	A/C	6	165943896	NA	NA	NA	NA	NA	NA	NA	AA	AA	AA	AA	AA	AA	AA	AA	AA	AA	AA	AA	CA	CA	CA	AA	AA	AA	AA	AA	CA	AA	AA	AA	AA	CA	CA	CA	CA	CA	AA	AA	AA	AA	AA	AA	AA	AA	AA
SYN38604	C/A	6	165962626	NA	NA	NA	NA	NA	NA	NA	AA	CC	CC	CC	CC	CC	CC	CC	CC	CC	CC	CC	CA	CA	AA	CC	CC	CC	CC	CC	CC	CC	CC	CC	CC	CC	CC	CA	CA	CC	CC	CC	CC	CC	CC	CC	CC	CC	CC
SYN28520	A	6	166800452	NA	NA	NA	NA	NA	NA	NA	AA	AA	AA	AA	AA	AA	AA	AA	AA	AA	AA	AA	AA	AA	AA	AA	AA	AA	AA	AA	AA	AA	AA	AA	AA	AA	AA	AA	AA	AA	AA	AA	AA	AA	AA	AA	AA	AA	AA
PHM5529.4	A/C	6	167018795	NA	NA	NA	NA	NA	NA	NA	AA	AA	AA	AA	AA	AA	AA	AA	AA	AA	AA	AA	CA	CA	CA	AA	AA	AA	AA	AA	AA	AA	AA	AA	AA	CA	CA	CA	CA	CA	AA	AA	AA	AA	AA	AA	AA	AA	AA
PHM3466.69	G/A	6	167033881	NA	NA	NA	NA	NA	NA	NA	GG	GG	GG	GG	GG	GG	GG	GG	GG	GG	GG	GG	GA	GA	GA	GG	GG	GG	GG	GG	GG	GG	GG	GG	GG	GA	GA	GA	GA	GA	GG	GG	GG	GG	GG	GG	GG	GG	GG
SYN24806	A/C	6	167034392	NA	NA	NA	NA	NA	NA	NA	AA	CC	CC	CC	CC	CC	CC	CC	CC	CC	CC	CC	AA	AA	AA	CC	CC	CA	CC	CC	CC	CC	CC	CC	CC	CC	CC	CC	CC	CC	CC	CC	CC	CC	CC	CC	CC	CC	CC
SYN11451	C/A	6	167413061	NA	NA	NA	NA	NA	NA	NA	AA	CC	CC	CC	CC	CC	CC	CC	CC	CC	CC	CC	CA	CA	CC	CC	CC	CA	CC	CC	CC	CC	CC	CC	CC	CC	CC	CC	CC	CA	CC	CC	CC	CC	CC	CC	CC	CC	CC
PZE-106129664	G	6	167431973	NA	NA	NA	NA	NA	NA	NA	GG	GG	GG	GG	GG	GG	GG	GG	GG	GG	GG	GG	GG	GG	GG	GG	GG	GG	GG	GG	GG	GG	GG	GG	GG	GG	GG	GG	GG	GG	GG	GG	GG	GG	GG	GG	GG	GG	GG
PZA01426.1	G/A	7	775637	NA	NA	NA	NA	NA	NA	NA	GG	GG	GA	GA	GG	GG	GG	GG	GG	GG	GG	GG	GA	GA	GA	GG	GG	GG	GG	GG	GG	GG	GG	GG	GG	GG	GG	GG	GG	GG	GG	GG	GG	GG	GG	GG	GG	GG	GG
SYN10723	A/C	7	1285778	NA	NA	NA	NA	NA	NA	NA	AA	AA	AA	AA	AA	AA	AA	AA	AA	AA	AA	AA	AA	AA	AA	AA	AA	AA	AA	AA	AA	AA	AA	AA	AA	AA	AA	AA	AA	AA	AA	AA	AA	AA	AA	AA	AA	AA	AA
SYN10729	G/A	7	1298507	NA	NA	NA	NA	NA	NA	NA	GG	AA	GA	GA	AA	AA	AA	AA	AA	AA	GA	AA	GG	GG	GG	AA	AA	AA	AA	GA	AA	AA	AA	AA	AA	AA	AA	AA	AA	AA	GA	AA	AA	AA	GA	AA	AA	AA	AA
SYN36193	G/A	7	1972892	NA	NA	NA	NA	NA	NA	NA	GG	GG	GG	GG	GG	GG	GG	GG	GG	GG	GG	GG	GG	GG	GG	GG	GG	GG	GG	GG	GG	GG	GG	GG	GG	GG	GG	GG	GG	GG	GG	GG	GG	GG	GG	GG	GG	GG	GG
PZE-107002330	G/A	7	1975989	NA	NA	NA	NA	NA	NA	NA	GG	GG	GG	GG	GG	GG	GG	GG	GG	GG	GA	GG	GG	GG	GG	GG	GG	GG	GG	GG	GG	GG	GG	GG	GG	GG	GG	GG	GG	GG	GG	GG	GG	GG	GG	GG	GG	GG	GG
PZE-107005832	G/A	7	4064919	NA	NA	NA	NA	NA	NA	NA	GG	GG	GG	GG	GG	GG	GG	GG	GG	GG	GG	GG	AA	AA	AA	GG	GG	GG	GG	GG	GG	GG	GG	GG	GG	GG	GG	GG	GG	GG	GG	GG	GG	GG	GG	GG	GG	GG	GG
SYN37962	A/G	7	4703507	NA	NA	NA	NA	NA	NA	NA	AA	AA	AA	AA	AA	AA	AA	AA	AA	AA	AA	AA	AA	AA	AA	AA	AA	AA	AA	AA	AA	AA	AA	AA	AA	AA	AA	AA	AA	AA	AA	AA	AA	AA	AA	AA	AA	AA	AA
SYN21564	C/A	7	4901733	NA	NA	NA	NA	NA	NA	NA	AA	CC	CC	CA	CC	CC	CC	CC	CC	CC	CC	CC	CA	CA	CA	CC	CC	CC	CC	CA	CC	CC	CC	CC	CC	CC	CA	CC	CC	CC	CA	CC	CC	CC	CC	CC	CC	CC	CC
PZE-107007784	A/G	7	5134710	NA	NA	NA	NA	NA	NA	NA	AA	AA	AA	AA	AA	AA	AA	AA	AA	AA	AA	AA	AA	AA	AA	AA	AA	AA	AA	AA	AA	AA	AA	AA	AA	AA	AA	AA	AA	AA	AA	AA	AA	AA	GA	AA	AA	AA	AA
SYN4760	A/G	7	5136052	NA	NA	NA	NA	NA	NA	NA	AA	AA	AA	AA	AA	AA	AA	AA	AA	AA	AA	AA	AA	AA	AA	AA	AA	AA	AA	AA	AA	AA	AA	AA	AA	AA	AA	AA	AA	AA	AA	AA	AA	AA	GA	AA	AA	AA	AA
SYN4762	G/A	7	5137030	NA	NA	NA	NA	NA	NA	NA	GG	GG	GG	GG	GG	GG	GG	GG	GG	GG	GG	GG	GG	GG	GG	GG	GG	GG	GG	GG	GG	GG	GG	GG	GG	GG	GG	GG	GG	GG	GG	GG	GG	GG	GA	GG	GG	GG	GG
SYN4756	G/A	7	5148424	NA	NA	NA	NA	NA	NA	NA	GG	GG	GG	GG	GG	GG	GG	GG	GG	GG	GG	GG	GG	GG	GG	GG	GG	GG	GG	GG	GG	GG	GG	GG	GG	GG	GG	GG	GG	GG	GG	GG	GG	GA	GG	GG	GG	GG	GG
SYN3807	A/G	7	5525020	NA	NA	NA	NA	NA	NA	NA	AA	AA	AA	AA	AA	AA	AA	AA	AA	AA	AA	AA	GA	GA	GA	AA	AA	AA	AA	AA	AA	AA	AA	AA	AA	AA	AA	AA	AA	AA	AA	AA	AA	AA	AA	AA	AA	AA	AA
ZM011374-0383	G/A	7	5563492	NA	NA	NA	NA	NA	NA	NA	GG	GG	GG	GG	GG	GG	GG	GG	GG	GG	GG	GG	GG	GG	GG	GG	GG	GG	GG	GG	GG	GG	GG	GG	GG	GG	GG	GG	GG	GG	GG	GG	GG	GG	GA	GG	GG	GG	GG
PZE-107009674	A/G	7	6298416	NA	NA	NA	NA	NA	NA	NA	GG	AA	AA	GA	AA	AA	AA	AA	AA	AA	AA	AA	GG	NN	GA	AA	AA	AA	AA	AA	AA	AA	AA	AA	AA	AA	AA	AA	AA	AA	AA	AA	AA	AA	AA	AA	AA	AA	AA
SYN20419	G/A	7	6301705	NA	NA	NA	NA	NA	NA	NA	AA	GG	GA	GA	GG	GG	GG	GG	GG	GG	GG	GG	GA	GA	GA	GG	GG	GG	GG	GA	GG	GG	GG	GG	GG	GG	GG	GG	GG	GG	GA	GG	GG	GG	GA	GG	GG	GG	GG
PZE-107010573	G/A	7	7161153	NA	NA	NA	NA	NA	NA	NA	GG	GG	GG	GG	GG	GG	GG	GG	GG	GG	GG	GG	GG	GG	GG	GG	GG	GG	GG	GG	GG	GG	GA	GG	GG	GG	GG	GG	GG	GG	GG	GG	GG	GA	GA	GG	GG	GG	GG
PZE-107010578	A/C	7	7162691	NA	NA	NA	NA	NA	NA	NA	AA	AA	AA	AA	AA	AA	AA	AA	AA	AA	AA	AA	AA	AA	AA	AA	AA	AA	AA	AA	AA	AA	AA	AA	AA	AA	AA	AA	AA	AA	AA	AA	AA	AA	AA	AA	AA	AA	AA
SYN19841	G/A	7	7450211	NA	NA	NA	NA	NA	NA	NA	GG	AA	GA	GA	AA	AA	AA	AA	AA	AA	AA	AA	GG	GG	GG	AA	AA	AA	AA	GA	AA	AA	AA	AA	AA	AA	AA	AA	AA	AA	GA	AA	AA	AA	AA	AA	AA	AA	AA
ZM012606-0732	G/A	7	8065016	NA	NA	NA	NA	NA	NA	NA	GG	GG	GG	GG	GG	GG	GG	GG	GG	GG	GG	GG	GG	GG	GG	GA	GA	GG	GG	GG	GG	GG	GG	GG	GG	GG	GG	GG	GG	GG	GG	GG	GG	GA	GA	GG	GA	GG	GG
PZE-107011664	G/A	7	8178046	NA	NA	NA	NA	NA	NA	NA	GG	GG	GG	GG	GG	GG	GG	GG	GG	GG	GG	GG	GA	GA	GA	GA	GA	GG	GG	GG	GG	GG	GG	GG	GG	GG	GG	GG	GG	GG	GG	GG	GG	GA	GA	GG	GA	GG	GG
SYN32203	A/G	7	8522296	NA	NA	NA	NA	NA	NA	NA	AA	AA	AA	AA	GA	AA	AA	AA	AA	AA	AA	AA	AA	AA	AA	AA	AA	AA	AA	AA	AA	AA	AA	AA	AA	AA	AA	AA	AA	AA	AA	AA	AA	AA	AA	AA	GA	AA	AA
PZE-107012088	G/A	7	8687081	NA	NA	NA	NA	NA	NA	NA	AA	GG	GA	GA	GG	GG	GG	GG	GG	GG	GG	GG	GA	GA	GA	GA	GA	GG	GG	GA	GG	GG	GG	GG	GG	GG	GG	GG	GG	GG	GA	GG	GG	GA	GA	GG	GG	GG	GG
PZE-107012245	A/G	7	8845552	NA	NA	NA	NA	NA	NA	NA	GG	AA	GA	GA	AA	AA	AA	AA	AA	AA	AA	AA	GA	GA	GA	GA	GA	AA	AA	GA	AA	AA	AA	AA	AA	AA	AA	AA	AA	AA	GA	AA	AA	GA	AA	AA	AA	AA	AA
SYN9669	A/G	7	9048091	NA	NA	NA	NA	NA	NA	NA	GG	GG	GG	GG	AA	GG	GG	GG	GG	GG	GG	GG	AA	GA	AA	AA	AA	GG	GG	GG	GG	GG	GG	GG	GG	GG	GG	GG	GG	GG	GG	GG	GG	AA	AA	GG	GG	GG	GG
PZE-107012564	C/A	7	9200919	NA	NA	NA	NA	NA	NA	NA	CC	CC	CC	CC	CC	CC	CC	CC	CC	CC	CC	CC	CA	CA	CA	CC	CC	CC	CC	CC	CC	CC	CC	CC	CC	CC	CC	CC	CC	CC	CC	CC	CC	CC	CA	CC	CC	CC	CC
PZB02215.4	G/A	7	9257494	NA	NA	NA	NA	NA	NA	NA	GG	GG	GG	GG	GG	GG	GG	GG	GG	GG	GG	GG	GA	GA	GA	GA	GA	GG	GG	GG	GG	GG	GG	GG	GG	GG	GG	GG	GG	GG	GG	GG	GG	GG	GG	GG	GA	GG	GG
SYN34669	A/C	7	9538634	NA	NA	NA	NA	NA	NA	NA	AA	AA	AA	AA	AA	AA	AA	AA	AA	AA	AA	AA	AA	AA	AA	CC	CC	AA	AA	AA	AA	AA	AA	AA	AA	AA	AA	AA	AA	AA	AA	AA	AA	AA	AA	AA	AA	AA	AA
SYN39338	A/G	7	9708272	NA	NA	NA	NA	NA	NA	NA	AA	AA	AA	AA	AA	AA	AA	AA	AA	AA	AA	AA	AA	AA	AA	AA	AA	AA	AA	AA	AA	AA	AA	AA	AA	AA	AA	AA	AA	AA	AA	AA	AA	AA	AA	AA	AA	AA	AA
PZE-107013546	G/A	7	9916088	NA	NA	NA	NA	NA	NA	NA	AA	GG	GA	GA	GA	GG	GG	GG	GG	GG	GG	GG	GA	GA	GA	GG	GG	GG	GG	GG	GG	GG	GG	GG	GG	GG	GG	GA	GG	GG	GA	GG	GG	GG	GA	GG	GG	GA	GG
PZE-107014197	A/G	7	10691389	NA	NA	NA	NA	NA	NA	NA	AA	AA	AA	AA	AA	AA	AA	AA	AA	AA	AA	AA	GA	GA	GA	AA	AA	AA	AA	AA	AA	AA	AA	AA	AA	AA	AA	GA	AA	AA	AA	AA	AA	AA	AA	GA	AA	AA	AA
SYN6900	A/C	7	10694586	NA	NA	NA	NA	NA	NA	NA	AA	CC	CA	CA	CA	CC	CC	CC	CC	CC	CC	CC	AA	AA	AA	CC	CC	CC	CC	CC	CC	CC	CC	CC	CC	CC	CC	CC	CC	CC	CA	CC	CC	CC	CC	CC	CC	CA	CC
PZE-107015017	G/A	7	11670732	NA	NA	NA	NA	NA	NA	NA	GG	AA	GA	GA	GA	AA	AA	AA	AA	AA	AA	AA	GG	GG	GG	AA	AA	AA	AA	AA	AA	AA	AA	AA	AA	AA	AA	AA	AA	AA	GA	AA	AA	AA	AA	AA	AA	GA	GA
PZE-107015084	A/G	7	11799137	NA	NA	NA	NA	NA	NA	NA	AA	GG	AA	AA	AA	GG	GG	GG	GG	GG	GG	GG	AA	AA	AA	GG	GG	GG	GG	GG	GG	GG	GG	GG	GG	GG	GG	GG	GG	GG	AA	GG	GG	AA	GG	GG	GG	AA	AA
PZE-107015480	C/A	7	12523342	NA	NA	NA	NA	NA	NA	NA	CC	CC	CC	CC	CC	CC	CC	CC	CC	CC	CC	CC	CC	CC	CC	CC	CC	CC	CC	CC	CC	CC	CC	CC	CC	CC	CC	CC	CC	CC	CC	CC	CC	CC	CC	CC	CC	CC	CC
PZE-107015809	C/A	7	13206639	NA	NA	NA	NA	NA	NA	NA	CC	CC	CC	CC	CC	CC	CC	CC	CC	CC	CC	CC	CA	CA	CA	CC	CC	CC	CC	CC	CC	CC	CC	CC	CC	CC	CC	CC	CC	CC	CC	CC	CC	CC	CC	CC	CC	CC	CC
PZE-107015950	A/G	7	13406428	NA	NA	NA	NA	NA	NA	NA	GG	AA	GA	GA	GA	AA	AA	AA	AA	AA	AA	AA	GA	GA	GA	AA	AA	AA	AA	AA	AA	AA	AA	AA	AA	AA	AA	AA	AA	AA	GA	AA	AA	AA	AA	AA	AA	GA	GA
SYN33126	A/G	7	13575225	NA	NA	NA	NA	NA	NA	NA	AA	AA	AA	AA	GA	AA	AA	AA	AA	AA	AA	AA	AA	AA	AA	AA	AA	AA	AA	AA	AA	AA	AA	AA	AA	AA	AA	AA	AA	AA	AA	AA	AA	AA	AA	AA	AA	AA	AA
PZB01617.2	A/G	7	14465153	NA	NA	NA	NA	NA	NA	NA	AA	AA	AA	AA	AA	AA	AA	AA	AA	AA	AA	AA	GA	GA	GA	AA	AA	AA	AA	AA	AA	AA	AA	AA	AA	AA	AA	AA	AA	AA	AA	AA	AA	AA	AA	GA	AA	AA	AA
PZE-107017355	G/A	7	14886758	NA	NA	NA	NA	NA	NA	NA	GG	AA	GA	GA	AA	AA	AA	AA	AA	AA	AA	AA	GG	GG	GG	AA	AA	AA	AA	AA	AA	AA	AA	AA	AA	AA	AA	AA	AA	AA	GA	AA	AA	AA	AA	AA	AA	GA	GA
PZE-107017377	A/G	7	14905655	NA	NA	NA	NA	NA	NA	NA	AA	GG	GG	GG	GG	GG	GG	GG	GG	GG	GG	GG	AA	AA	AA	GG	GG	GG	GG	GG	GG	GG	GG	GG	GG	GG	GG	GG	GG	GG	GG	GG	GG	GG	GG	GG	GG	GG	GG
SYN35760	G/A	7	15281150	NA	NA	NA	NA	NA	NA	NA	GG	GG	GG	GG	GG	GG	GG	GG	GG	GG	GG	GG	GG	GG	GG	GG	GG	GG	GG	GG	GG	GG	GG	GG	GG	GG	GG	GG	GG	GG	GG	GG	GG	GG	GA	GG	GG	GG	GG
SYN35763	A/G	7	15281260	NA	NA	NA	NA	NA	NA	NA	AA	AA	AA	AA	AA	AA	AA	AA	AA	AA	AA	AA	AA	AA	AA	AA	AA	AA	AA	AA	AA	AA	AA	AA	AA	AA	AA	AA	AA	AA	AA	AA	AA	AA	GA	AA	AA	AA	AA
SYN24186	A/G	7	16994287	NA	NA	NA	NA	NA	NA	NA	AA	AA	AA	AA	GA	AA	AA	AA	AA	AA	AA	AA	GA	GA	GA	AA	AA	AA	AA	AA	AA	AA	AA	AA	AA	AA	AA	AA	AA	AA	AA	AA	AA	AA	AA	AA	AA	AA	AA
PZE-107019133	C/A	7	17478189	NA	NA	NA	NA	NA	NA	NA	CC	CC	CC	CC	CA	CC	CC	CC	CC	CC	CC	CC	CC	CC	CC	CC	CC	CC	CC	CC	CC	CC	CC	CC	CC	CC	CC	CC	CC	CC	CC	CC	CC	CC	CC	CC	CC	CC	CC
PZE-107019147	G/A	7	17479076	NA	NA	NA	NA	NA	NA	NA	GG	GG	GG	GG	GA	GG	GG	GG	GG	GG	GG	GG	GG	GG	GG	GG	GG	GG	GG	GG	GG	GG	GG	GG	GG	GG	GG	GG	GG	GG	GG	GG	GG	GG	GG	GG	GG	GG	GG
SYN15996	G/A	7	17480133	NA	NA	NA	NA	NA	NA	NA	GG	AA	GA	GA	GA	AA	AA	AA	AA	AA	AA	AA	GG	GG	GG	AA	AA	AA	AA	AA	AA	AA	AA	AA	AA	AA	AA	AA	AA	AA	GA	AA	AA	AA	AA	AA	AA	GA	GA
SYN27396	A/G	7	17697539	NA	NA	NA	NA	NA	NA	NA	AA	AA	AA	AA	GA	AA	AA	AA	AA	AA	AA	AA	AA	AA	AA	AA	AA	AA	AA	AA	AA	AA	AA	AA	AA	AA	AA	AA	AA	AA	AA	AA	AA	AA	GA	AA	AA	AA	AA
PZE-107020326	A/G	7	19073167	NA	NA	NA	NA	NA	NA	NA	AA	AA	AA	AA	AA	AA	AA	AA	AA	AA	AA	AA	AA	AA	AA	AA	AA	AA	AA	AA	AA	AA	AA	AA	AA	AA	AA	AA	AA	AA	AA	AA	AA	AA	AA	AA	AA	AA	AA
PZE-107020363	A/C	7	19089000	NA	NA	NA	NA	NA	NA	NA	AA	AA	CA	CA	CA	CA	CA	CA	CA	CA	CA	CA	CA	CA	CA	CA	CA	CA	CA	CA	CA	CA	CA	CA	CA	CA	CA	CA	CA	CA	CA	CA	CA	CA	CA	CA	CA	CA	CA
PHM4080.15	A/G	7	20247641	NA	NA	NA	NA	NA	NA	NA	GG	AA	GA	GA	AA	AA	AA	AA	AA	AA	AA	AA	GA	GA	GA	AA	AA	AA	AA	AA	AA	AA	AA	AA	AA	AA	AA	AA	AA	AA	GA	AA	AA	AA	GA	AA	AA	GA	GA
PZE-107021172	A/C	7	20584652	NA	NA	NA	NA	NA	NA	NA	CC	AA	CA	CA	AA	AA	AA	AA	AA	AA	AA	AA	CA	CA	CA	AA	AA	AA	AA	AA	AA	AA	AA	AA	AA	AA	AA	AA	AA	AA	CA	AA	AA	AA	CA	AA	AA	CA	CA
SYN5031	G/A	7	21144586	NA	NA	NA	NA	NA	NA	NA	AA	GG	GA	GA	GA	GG	GG	GG	GG	GG	GG	GG	GA	GA	GA	GG	GG	GG	GG	GG	GG	GG	GG	GG	GG	GG	GG	GG	GG	GG	GA	GG	GG	GG	GG	GG	GG	GA	GA
PZE-107021963	A/C	7	21514201	NA	NA	NA	NA	NA	NA	NA	AA	AA	AA	AA	CA	AA	AA	AA	AA	AA	AA	AA	CA	CA	CA	AA	AA	AA	AA	AA	AA	AA	AA	AA	AA	AA	AA	AA	AA	AA	AA	AA	AA	AA	AA	AA	AA	AA	AA
PZE-107022491	A/C	7	22525670	NA	NA	NA	NA	NA	NA	NA	AA	AA	AA	AA	CA	AA	AA	AA	AA	AA	AA	AA	AA	AA	AA	AA	AA	AA	AA	AA	AA	AA	AA	AA	AA	AA	AA	AA	AA	AA	AA	AA	AA	AA	AA	AA	AA	AA	AA
PZE-107022572	C/A	7	22626919	NA	NA	NA	NA	NA	NA	NA	AA	CC	CA	CA	CA	CC	CC	CC	CC	CC	CC	CC	CA	CA	CA	CC	CC	CC	CC	CC	CC	CC	CC	CC	CC	CC	CC	CC	CC	CC	CA	CC	CC	CC	CC	CC	CC	CA	CA
SYN38007	G/A	7	23534931	NA	NA	NA	NA	NA	NA	NA	GG	GG	GG	GG	GG	GG	GG	GG	GG	GG	GG	GG	GA	GA	GA	GG	GG	GG	GG	GG	GG	GG	GG	GG	GG	GG	GG	GG	GG	GG	GG	GG	GG	GG	GG	GG	GG	GG	GG
PZE-107024779	A/G	7	26864427	NA	NA	NA	NA	NA	NA	NA	GG	AA	AA	AA	AA	AA	AA	AA	AA	AA	AA	AA	GG	GA	GA	AA	AA	AA	AA	AA	AA	AA	AA	AA	AA	AA	AA	AA	AA	AA	AA	AA	AA	AA	AA	AA	AA	AA	AA
PZE-107024955	G	7	27027661	NA	NA	NA	NA	NA	NA	NA	GG	GG	GG	GG	GG	GG	GG	GG	GG	GG	GG	GG	GG	GG	GG	GG	GG	GG	GG	GG	GG	GG	GG	GG	GG	GG	GG	GG	GG	GG	GG	GG	GG	GG	GG	GG	GG	GG	GG
PZE-107025209	G/A	7	27420345	NA	NA	NA	NA	NA	NA	NA	GG	AA	GA	GA	AA	AA	AA	AA	AA	AA	AA	AA	GG	GG	GG	AA	AA	AA	AA	AA	AA	AA	AA	AA	AA	AA	AA	AA	AA	AA	GA	AA	AA	AA	GA	AA	AA	GA	GA
PZE-107025581	A/G	7	27978520	NA	NA	NA	NA	NA	NA	NA	GG	AA	GA	GA	GA	AA	AA	AA	AA	AA	AA	AA	GA	GA	GA	AA	AA	AA	AA	AA	AA	AA	AA	AA	AA	AA	AA	AA	AA	AA	GA	AA	AA	AA	AA	AA	AA	GA	GA
PZE-107026107	C/A	7	29172265	NA	NA	NA	NA	NA	NA	NA	CC	CC	CC	CC	CA	CC	CC	CC	CC	CC	CC	CC	CC	CC	CC	CC	CC	CC	CC	CC	CC	CC	CC	CC	CC	CC	CC	CC	CC	CC	CC	CC	CC	CC	CA	CC	CC	CC	CC
SYN13900	A/G	7	33089238	NA	NA	NA	NA	NA	NA	NA	GG	AA	GA	GA	GA	AA	AA	AA	AA	AA	AA	AA	GA	GA	GA	AA	AA	AA	AA	AA	AA	AA	AA	AA	AA	AA	AA	AA	AA	AA	GA	AA	AA	AA	AA	AA	AA	GA	GA
SYN13918	A/G	7	33097552	NA	NA	NA	NA	NA	NA	NA	GG	AA	GA	GA	GA	AA	AA	AA	AA	AA	AA	AA	GA	GA	GA	AA	AA	AA	AA	AA	AA	AA	AA	AA	AA	AA	AA	AA	AA	AA	GA	AA	AA	AA	AA	AA	AA	GA	GA
SYN13893	A/C	7	33235772	NA	NA	NA	NA	NA	NA	NA	AA	CC	CA	CA	CA	CC	CC	CC	CC	CC	CC	CC	AA	AA	AA	CC	CC	CC	CC	CC	CC	CC	CC	CC	CC	CC	CC	CC	CC	CC	CA	CC	CC	CC	CC	CC	CC	CC	CA
PZE-107028199	G/A	7	33523958	NA	NA	NA	NA	NA	NA	NA	AA	GG	GA	GA	GA	GG	GG	GG	GG	GG	GG	GG	GA	GA	GA	GG	GG	GG	GG	GG	GG	GG	GG	GG	GG	GG	GG	GG	GG	GG	GA	GG	GG	GG	GA	GG	GG	GA	GA
PZE-107028505	C/A	7	34172216	NA	NA	NA	NA	NA	NA	NA	CC	AA	CA	CA	AA	AA	AA	AA	AA	AA	AA	AA	CC	CC	CC	AA	AA	AA	AA	AA	AA	AA	AA	AA	AA	AA	AA	AA	AA	AA	CA	AA	AA	AA	CA	AA	AA	CA	CA
PZE-107028704	A/G	7	34634253	NA	NA	NA	NA	NA	NA	NA	AA	AA	AA	AA	AA	AA	AA	AA	AA	AA	AA	AA	GA	GA	GA	AA	AA	AA	AA	AA	AA	AA	AA	AA	AA	AA	AA	AA	AA	AA	AA	AA	AA	AA	AA	AA	AA	AA	AA
SYN36943	A/G	7	35011271	NA	NA	NA	NA	NA	NA	NA	AA	GG	GA	GA	GG	GG	GG	GG	GG	GG	GG	GG	AA	AA	AA	GG	GG	GG	GG	GG	GG	GG	GG	GG	GG	GG	GG	GG	GG	GG	GA	GG	GG	GG	GA	GG	GG	GA	GA
PZE-107028964	A/G	7	35080464	NA	NA	NA	NA	NA	NA	NA	AA	GG	GA	GA	GG	GG	GG	GG	GG	GG	GG	GG	AA	AA	AA	GG	GG	GG	GG	GG	GG	GG	GG	GG	GG	GG	GG	GG	GG	GG	GA	GG	GG	GG	GA	GG	GG	GA	GA
PZE-107029002	A/G	7	35162894	NA	NA	NA	NA	NA	NA	NA	AA	GG	GA	GA	GG	GG	GG	GG	GG	GG	GG	GG	AA	AA	AA	GG	GG	GG	GG	GG	GG	GG	GG	GG	GG	GG	GG	GG	GG	GG	GA	GG	GG	GG	GA	GG	GG	GA	GA
PZE-107029470	A/G	7	36551795	NA	NA	NA	NA	NA	NA	NA	AA	AA	AA	AA	GA	AA	AA	AA	AA	AA	AA	AA	GA	GA	GA	AA	AA	AA	AA	AA	AA	AA	AA	AA	AA	AA	AA	AA	AA	AA	AA	AA	AA	AA	GA	AA	AA	AA	AA
SYN15935	A/G	7	36645508	NA	NA	NA	NA	NA	NA	NA	GG	GG	GG	GG	GG	GG	GG	GG	GG	GG	GG	GG	AA	AA	AA	GG	GG	GG	GG	GG	GG	GG	GG	AA	GG	GG	GG	GG	GG	GG	GG	GG	GG	GG	GG	GG	GG	GG	GG
PZE-107030398	G/A	7	39125424	NA	NA	NA	NA	NA	NA	NA	AA	GG	GA	GA	GA	GG	GG	GG	GG	GG	GG	GG	GA	GA	GA	GG	GG	GG	GG	GG	GG	GG	GG	GG	GG	GG	GG	GG	GG	GG	GA	GG	GG	GG	GG	GG	GG	GA	GA
PZE-107031132	A/G	7	40570754	NA	NA	NA	NA	NA	NA	NA	AA	GG	GA	GA	GA	GG	GG	GG	GG	GG	GG	GG	AA	AA	AA	GG	GG	GG	GG	GG	GG	GG	GG	GG	GG	GG	GG	GG	GG	GG	GA	GG	GG	GG	GG	GG	GG	GA	GA
PZE-107031164	A/G	7	40579599	NA	NA	NA	NA	NA	NA	NA	GG	AA	GA	GA	GA	AA	AA	AA	AA	AA	AA	AA	GA	GA	GA	AA	AA	AA	AA	AA	AA	AA	AA	AA	AA	AA	AA	AA	AA	AA	GA	AA	AA	AA	GA	AA	AA	GA	GA
PZE-107031461	A/G	7	41148626	NA	NA	NA	NA	NA	NA	NA	AA	AA	AA	AA	AA	AA	AA	AA	AA	AA	AA	AA	AA	AA	AA	AA	AA	AA	AA	AA	AA	AA	AA	AA	AA	AA	AA	AA	AA	AA	AA	AA	AA	AA	AA	AA	AA	AA	AA
PZE-107031423	A/G	7	41170942	NA	NA	NA	NA	NA	NA	NA	AA	AA	AA	AA	AA	AA	AA	AA	AA	AA	AA	AA	AA	AA	AA	AA	AA	AA	AA	AA	AA	AA	AA	AA	AA	AA	AA	AA	AA	AA	AA	AA	AA	AA	AA	AA	AA	AA	AA
PZE-107031570	A/C	7	41418768	NA	NA	NA	NA	NA	NA	NA	CC	AA	CA	CA	CA	AA	AA	AA	AA	AA	AA	AA	CA	CA	CA	AA	AA	AA	AA	AA	AA	AA	AA	AA	AA	AA	AA	AA	AA	AA	CA	AA	AA	AA	CA	AA	AA	CA	CA
PZE-107031576	A/C	7	41419014	NA	NA	NA	NA	NA	NA	NA	CC	AA	CA	CA	CA	AA	AA	AA	AA	AA	AA	AA	CA	CA	CA	AA	AA	AA	AA	AA	AA	AA	AA	AA	AA	AA	AA	AA	AA	AA	CA	AA	AA	AA	CA	AA	AA	CA	CA
PZE-107032014	A/G	7	41732136	NA	NA	NA	NA	NA	NA	NA	GG	AA	GA	GA	GA	AA	AA	AA	AA	AA	AA	AA	GA	GA	GA	AA	AA	AA	AA	AA	AA	AA	AA	AA	AA	AA	AA	AA	AA	AA	GA	AA	AA	AA	AA	AA	AA	GA	GA
PZE-107032059	C/A	7	41792257	NA	NA	NA	NA	NA	NA	NA	AA	CC	CA	CA	CA	CC	CC	CC	CC	CC	CC	CC	CA	CA	CA	CC	CC	CC	CC	CC	CC	CC	CC	CC	CC	CC	CC	CC	CC	CC	CA	CC	CC	CC	CC	CC	CC	CA	CA
PZE-107032490	G/A	7	43134109	NA	NA	NA	NA	NA	NA	NA	GG	GG	GG	GG	GG	GG	GG	GG	GG	GG	GG	GG	GG	GG	GG	GG	GG	GG	GG	GG	GG	GG	GG	GG	GG	GG	GG	GG	GG	GG	GG	GG	GG	GG	GA	GG	GG	GG	GG
PZE-107032657	A/G	7	43707645	NA	NA	NA	NA	NA	NA	NA	AA	AA	AA	AA	GA	AA	AA	AA	AA	AA	AA	AA	AA	AA	AA	AA	AA	AA	AA	AA	AA	AA	AA	AA	AA	AA	AA	AA	AA	AA	AA	AA	AA	AA	AA	AA	AA	AA	AA
PZE-107032809	A/G	7	44138221	NA	NA	NA	NA	NA	NA	NA	GG	AA	GA	GA	AA	AA	AA	AA	AA	AA	AA	AA	GA	GA	GA	AA	AA	AA	AA	AA	AA	AA	AA	AA	AA	AA	AA	AA	AA	AA	GA	AA	AA	AA	AA	AA	AA	GA	GA
PZE-107033245	A/G	7	45129377	NA	NA	NA	NA	NA	NA	NA	AA	GG	GA	GA	GG	GG	GG	GG	GG	GG	GG	GG	AA	NN	GA	GG	GG	GG	GG	GG	GG	GG	GG	GG	GG	GG	GG	GG	GG	GG	GG	GG	GG	GG	GG	GG	GG	GA	GG
PZE-107033273	C/A	7	45150930	NA	NA	NA	NA	NA	NA	NA	AA	CC	CA	CA	CC	CC	CC	CC	CC	CC	CC	CC	CA	CA	CA	CC	CC	CC	CC	CC	CC	CC	CC	CC	CC	CC	CC	CC	CC	CC	CA	CC	CC	CC	CC	CC	CC	CA	CA
PZE-107033682	A/G	7	46213540	NA	NA	NA	NA	NA	NA	NA	GG	AA	GA	GA	AA	AA	AA	AA	AA	AA	AA	AA	GA	GA	GA	AA	AA	AA	AA	AA	AA	AA	AA	AA	AA	AA	AA	AA	AA	AA	GA	AA	AA	AA	AA	AA	AA	GA	GA
PZE-107033692	A/G	7	46303174	NA	NA	NA	NA	NA	NA	NA	GG	AA	GA	GA	AA	AA	AA	AA	AA	AA	AA	AA	GA	GA	GA	AA	AA	AA	AA	AA	AA	AA	AA	AA	AA	AA	AA	AA	AA	AA	GA	AA	AA	AA	GA	AA	AA	GA	GA
PZE-107033715	A/G	7	46335111	NA	NA	NA	NA	NA	NA	NA	GG	AA	GA	GA	AA	AA	AA	AA	AA	AA	AA	AA	GA	GA	GA	AA	AA	AA	AA	AA	AA	AA	AA	AA	AA	AA	AA	AA	AA	AA	GA	AA	AA	AA	AA	AA	AA	GA	GA
PZE-107033716	A/G	7	46336971	NA	NA	NA	NA	NA	NA	NA	GG	AA	GA	GA	AA	AA	AA	AA	AA	AA	AA	AA	GA	GA	GA	AA	AA	AA	AA	AA	AA	AA	AA	AA	AA	AA	AA	AA	AA	AA	GA	AA	AA	AA	AA	AA	AA	GA	GA
SYN20748	A	7	46481332	NA	NA	NA	NA	NA	NA	NA	AA	AA	AA	AA	AA	AA	AA	AA	AA	AA	AA	AA	AA	AA	AA	AA	AA	AA	AA	AA	AA	AA	AA	AA	AA	AA	AA	AA	AA	AA	AA	AA	AA	AA	AA	AA	AA	AA	AA
PZE-107033764	G/A	7	46481989	NA	NA	NA	NA	NA	NA	NA	AA	GG	GA	GA	GG	GG	GG	GG	GG	GG	GG	GG	GA	GA	GA	GG	GG	GG	GG	GG	GG	GG	GG	GG	GG	GG	GG	GG	GG	GG	GA	GG	GG	GG	GG	GG	GG	GA	GA
PZE-107034235	A/G	7	47397254	NA	NA	NA	NA	NA	NA	NA	GG	AA	GA	GA	AA	AA	AA	AA	AA	AA	AA	AA	GA	GA	GA	AA	AA	AA	AA	AA	AA	AA	AA	AA	AA	AA	AA	AA	AA	AA	GA	AA	AA	AA	GA	AA	AA	GA	GA
PZA03363.1	G/A	7	47398516	NA	NA	NA	NA	NA	NA	NA	AA	GG	GA	GA	GG	GG	GG	GG	GG	GG	GG	GG	GA	GA	GA	GG	GG	GG	GG	GG	GG	GG	GG	GG	GG	GG	GG	GG	GG	GG	GA	GG	GG	GG	GA	GG	GG	GA	GA
PZE-107034555	A/G	7	47936938	NA	NA	NA	NA	NA	NA	NA	AA	AA	AA	AA	AA	AA	AA	AA	AA	AA	AA	AA	AA	AA	AA	AA	AA	AA	AA	AA	AA	AA	AA	AA	AA	AA	AA	AA	AA	AA	AA	AA	AA	AA	AA	AA	AA	AA	AA
PZE-107035032	A/G	7	49520978	NA	NA	NA	NA	NA	NA	NA	AA	AA	GA	AA	AA	AA	AA	AA	GA	GA	AA	AA	GA	GA	GA	AA	AA	AA	AA	GA	GA	AA	AA	AA	AA	AA	AA	AA	AA	AA	AA	AA	AA	AA	AA	GA	AA	AA	AA
PZE-107035162	A/G	7	50013541	NA	NA	NA	NA	NA	NA	NA	GG	AA	AA	AA	AA	AA	AA	AA	AA	AA	AA	AA	AA	AA	AA	AA	AA	AA	AA	AA	AA	AA	AA	AA	AA	AA	AA	AA	AA	AA	AA	AA	AA	AA	AA	AA	AA	AA	AA
SYN16820	A/C	7	50127999	NA	NA	NA	NA	NA	NA	NA	AA	AA	AA	AA	CA	AA	AA	AA	AA	AA	AA	AA	AA	AA	AA	AA	AA	AA	AA	AA	AA	AA	AA	AA	AA	AA	AA	AA	AA	AA	AA	AA	AA	AA	CA	AA	AA	AA	AA
PZE-107035269	A/G	7	50149651	NA	NA	NA	NA	NA	NA	NA	AA	AA	AA	AA	AA	AA	AA	AA	AA	AA	AA	AA	AA	AA	AA	AA	AA	AA	AA	AA	AA	AA	AA	AA	AA	AA	AA	AA	AA	AA	AA	AA	AA	AA	GA	AA	AA	AA	AA
PZE-107049384	C/A	7	66709792	NA	NA	NA	NA	NA	NA	NA	CC	AA	CA	CA	CA	AA	AA	AA	AA	AA	AA	AA	CC	CC	CC	AA	AA	AA	AA	AA	AA	AA	AA	AA	AA	AA	AA	AA	AA	AA	CA	AA	AA	AA	AA	AA	AA	CA	CA
PZE-107037011	A/G	7	69214494	NA	NA	NA	NA	NA	NA	NA	AA	AA	AA	AA	GA	AA	AA	AA	AA	AA	AA	AA	GA	GA	GA	AA	AA	AA	AA	AA	AA	AA	AA	AA	AA	AA	AA	AA	AA	AA	AA	AA	AA	AA	AA	AA	AA	AA	AA
PZE-107039104	G/A	7	75678393	NA	NA	NA	NA	NA	NA	NA	GG	GG	GG	GG	GG	GG	GG	GG	GG	GG	GG	GG	GG	GG	GG	GG	GG	GG	GG	GG	GG	GG	GG	GG	GG	GG	GG	GG	GG	GG	GG	GG	GG	GG	GG	GG	GG	GG	GG
PZE-107040041	A/G	7	78361592	NA	NA	NA	NA	NA	NA	NA	AA	AA	AA	AA	GA	AA	AA	AA	AA	AA	AA	AA	AA	AA	AA	AA	AA	AA	AA	AA	AA	AA	AA	AA	AA	AA	AA	AA	AA	AA	AA	AA	AA	AA	GA	AA	AA	AA	AA
PZE-107040926	G/C	7	80021844	NA	NA	NA	NA	NA	NA	NA	GG	GG	GG	GG	GC	GG	GG	GG	GG	GG	GG	GG	GC	GC	GC	GG	GG	GG	GG	GG	GG	GG	GG	GG	GG	GG	GG	GG	GG	GG	GG	GG	GG	GG	GC	GG	GG	GG	GG
SYN24314	G/A	7	82649690	NA	NA	NA	NA	NA	NA	NA	AA	GG	GA	GA	GG	GG	GG	GG	GG	GG	GG	GG	GA	GA	GA	GG	GG	GG	GG	GG	GG	GG	GG	GG	GG	GG	GG	GG	GG	GG	GA	GG	GG	GG	GA	GG	GG	GA	GA
SYN28245	A/G	7	83049318	NA	NA	NA	NA	NA	NA	NA	GG	AA	GA	GA	AA	AA	AA	AA	AA	AA	AA	AA	GA	GA	GA	AA	AA	AA	AA	AA	AA	AA	AA	AA	AA	AA	AA	AA	AA	AA	GA	AA	AA	AA	GA	AA	AA	GA	GA
PZE-107043131	G/A	7	85005015	NA	NA	NA	NA	NA	NA	NA	GG	AA	GA	GA	AA	AA	AA	AA	AA	AA	AA	AA	GG	GG	GG	AA	AA	AA	AA	AA	AA	AA	AA	AA	AA	AA	AA	AA	AA	AA	AA	AA	AA	AA	GA	AA	AA	GA	GA
SYN16544	A/C	7	86434262	NA	NA	NA	NA	NA	NA	NA	AA	CC	CC	CA	CA	CC	CC	CC	CC	CC	CC	CC	AA	AA	AA	CC	CC	CC	CC	CC	CC	CC	CC	CC	CC	CC	CC	CC	CC	CC	CA	CC	CC	CC	CC	CC	CC	CA	CC
PZE-107044222	G/A	7	88103608	NA	NA	NA	NA	NA	NA	NA	GG	GG	GG	GG	GG	GG	GG	GG	GG	GG	GG	GG	GG	GG	GG	GG	GG	GG	GG	GG	GG	GG	GG	GG	GG	GG	GG	GG	GG	GG	GG	GG	GG	GG	GG	GG	GG	GG	GG
PZE-107044240	G/A	7	88117136	NA	NA	NA	NA	NA	NA	NA	GG	GG	GG	GG	GA	GG	GG	GG	GG	GG	GG	GG	GG	GG	GG	GG	GG	GG	GG	GG	GG	GG	GG	GG	GG	GG	GG	GG	GG	GG	GG	GG	GG	GG	GG	GG	GG	GG	GG
PZE-107044349	G/A	7	88737030	NA	NA	NA	NA	NA	NA	NA	GG	GG	GG	GG	GG	GG	GG	GG	GG	GG	GG	GG	GG	GG	GG	GG	GG	GG	GG	GG	GG	GG	GG	GG	GG	GG	GG	GG	GG	GG	GG	GG	GG	GG	GG	GG	GG	GG	GG
PZE-107045266	A/G	7	92392679	NA	NA	NA	NA	NA	NA	NA	AA	GG	GA	GA	GG	GG	GG	GG	GG	GG	GG	GG	AA	AA	AA	GG	GG	GG	GG	GG	GG	GG	GG	GG	GG	GG	GG	GG	GG	GG	GA	GG	GG	GG	GG	GG	GG	GA	GA
PZE-107047280	A/C	7	96847236	NA	NA	NA	NA	NA	NA	NA	AA	AA	AA	AA	CA	AA	AA	AA	AA	AA	AA	AA	AA	AA	AA	AA	AA	AA	AA	AA	AA	AA	AA	AA	AA	AA	AA	AA	AA	AA	AA	AA	AA	AA	CA	AA	AA	AA	AA
PZE-107047525	A/G	7	97617548	NA	NA	NA	NA	NA	NA	NA	GG	AA	GA	GA	GA	AA	AA	AA	AA	AA	AA	AA	GA	GA	GA	AA	AA	AA	AA	AA	AA	AA	AA	AA	AA	AA	AA	AA	AA	AA	GA	AA	AA	AA	AA	AA	AA	GA	GA
PZE-107050191	A/G	7	99384818	NA	NA	NA	NA	NA	NA	NA	AA	AA	AA	AA	AA	AA	AA	AA	AA	AA	AA	AA	AA	AA	AA	AA	AA	AA	AA	AA	AA	AA	AA	AA	AA	AA	AA	AA	AA	AA	AA	AA	AA	AA	AA	AA	AA	AA	AA
PZE-107050907	A/G	7	100323639	NA	NA	NA	NA	NA	NA	NA	AA	AA	AA	AA	GA	AA	AA	AA	AA	AA	AA	AA	AA	AA	AA	AA	AA	AA	AA	AA	AA	AA	AA	AA	AA	AA	AA	AA	AA	AA	AA	AA	AA	AA	GA	AA	AA	AA	AA
PZE-107051350	A/G	7	100796913	NA	NA	NA	NA	NA	NA	NA	AA	AA	AA	AA	AA	AA	AA	AA	AA	AA	AA	AA	AA	AA	AA	AA	AA	AA	AA	AA	AA	AA	AA	AA	AA	AA	AA	AA	AA	AA	AA	AA	AA	AA	AA	AA	AA	AA	AA
PZE-107051697	A/C	7	101576864	NA	NA	NA	NA	NA	NA	NA	AA	AA	AA	AA	AA	AA	AA	AA	AA	AA	AA	AA	AA	AA	AA	AA	AA	AA	AA	AA	AA	AA	AA	AA	AA	AA	AA	AA	AA	AA	AA	AA	AA	AA	AA	AA	AA	AA	AA
PZE-107051759	G/A	7	101660862	NA	NA	NA	NA	NA	NA	NA	GG	GG	GG	GG	GG	GG	GG	GG	GG	GG	GG	GG	GG	GG	GG	GG	GG	GG	GG	GG	GG	GG	GG	GG	GG	GG	GG	GG	GG	GG	GG	GG	GG	GG	GG	GG	GG	GG	GG
PZE-107051799	G/A	7	101841186	NA	NA	NA	NA	NA	NA	NA	GG	GG	GG	GG	GG	GG	GG	GG	GG	GG	GG	GG	GG	GG	GG	GG	GG	GG	GG	GG	GG	GG	GG	GG	GG	GG	GG	GG	GG	GG	GG	GG	GG	GG	GG	GG	GG	GG	GG
[truncated: 931 more rows]
[truncated: 253 more columns]
